# Supplementary material for: Cell-matrix interactions control biliary organoid polarity, architecture, and differentiation
Source: Hepatol Commun. 2023 Mar 24;7(4):e0094. doi: 10.1097/HC9.0000000000000094 (PMC10503667; doi:10.1097/HC9.0000000000000094)
Supplement: Supplementary file 11 [file hc9-7-e0094-s008.xlsx]

## Sheet: EMB_vs_AOOs
Differentially Expressed Genes in EMB vs. AOOs organoids(bulk RNA-seq). Related to Figure 2
Gene Symbol	mean_EMB	mean_AOOs	FoldChange(log2)	p-value	p-value adj
C1orf112	731.703	165.266	2.14359	1.79046e-13	8.13241e-12
CFH	600.755	11437.4	-4.2499	7.85353e-12	2.78553e-10
ENPP4	4179.82	10561.1	-1.33714	2.2062e-06	2.53547e-05
AOC1	3463.29	29810.4	-3.10565	1.35296e-06	1.64037e-05
TMEM176A	3176.07	14195.9	-2.16012	5.12106e-09	1.10528e-07
CYP26B1	429.799	6291.48	-3.86965	9.19948e-10	2.34834e-08
CASP10	1134.17	3953.01	-1.8018	3.75135e-05	0.000299321
TFPI	4909.42	12619.2	-1.36214	5.20633e-05	0.000397488
SARM1	68.9293	589.816	-3.09455	1.23075e-06	1.51595e-05
ARHGAP33	257.202	74.2953	1.78347	0.000110199	0.000755992
PDK4	925.365	3838.27	-2.05217	4.85332e-09	1.05197e-07
SLC25A13	5928.85	2462.24	1.26792	7.20361e-12	2.57008e-10
REXO5	175.391	45.9055	1.91742	2.83217e-10	7.84959e-09
SOX8	254.497	110.11	1.20159	0.00408046	0.0156987
PDK2	735.566	1655.47	-1.16857	2.17056e-05	0.000187442
LAMP2	13602.5	29165.6	-1.10038	1.6357e-10	4.67836e-09
ASB4	26.2121	111.148	-2.08819	0.00660362	0.0233404
CX3CL1	102.588	607.491	-2.5665	1.17261e-08	2.38535e-07
TNFRSF12A	7346.48	3560.98	1.04492	0.000232679	0.00142875
ETV1	1738.88	310.078	2.48377	8.77209e-10	2.25086e-08
TTC22	3162.68	9657.34	-1.61058	5.57149e-07	7.55577e-06
GGCT	2578.71	1236.23	1.06116	0.00406646	0.0156488
DBF4	501.735	218.803	1.1949	7.47863e-06	7.36537e-05
IFRD1	819.704	2142.23	-1.38686	2.98757e-07	4.34183e-06
ARHGAP44	1882.79	5129.27	-1.44609	1.37104e-09	3.34322e-08
SCIN	813.236	4238.88	-2.38237	0.000130806	0.000877187
PROM1	1396.69	7532.62	-2.43119	2.45987e-05	0.00020887
NOS2	2.50227	156.043	-6.02171	0.000377177	0.00214547
DNAH9	8.50998	69.8321	-3.06747	0.00415403	0.0159053
SLC13A2	6.72844	262.284	-5.34301	8.77697e-07	1.12796e-05
CEACAM7	235.984	15596.8	-6.04586	1.42359e-05	0.000129553
MYLIP	1156.37	3913.85	-1.75806	3.00294e-14	1.49323e-12
NOX1	102.538	318.894	-1.63086	0.0130012	0.0405214
E2F2	1029.54	30.1971	5.08738	2.26382e-34	6.15113e-32
MMP25	14.5766	87.066	-2.58813	5.18631e-06	5.39773e-05
IYD	931.118	2634.47	-1.50036	0.00871264	0.0292072
ETV7	79.791	504.436	-2.65576	7.77572e-25	1.11618e-22
SPRTN	1216.39	517.328	1.22903	1.03506e-07	1.68084e-06
IDS	6127.16	12782.7	-1.06102	5.83124e-07	7.85554e-06
LRRC23	224.633	451.14	-1.00856	0.00266809	0.011065
HIVEP2	2605.81	7292.26	-1.48494	8.48006e-08	1.39949e-06
NME1-NME2	8535.29	2884.77	1.56524	9.11473e-07	1.16546e-05
SYT7	86.6856	495.486	-2.51934	8.39608e-05	0.000599787
ANLN	5455.35	165.624	5.03396	4.54541e-53	4.61086e-50
BRCA1	1503.43	215.011	2.80427	5.96364e-20	5.49956e-18
SEMA3B	9848.42	22802.2	-1.2112	4.20401e-05	0.000331099
DDX11	1411.98	610.773	1.20823	0.0010667	0.00518394
TACC3	4356.18	381.347	3.51074	6.53595e-39	2.48628e-36
POLA2	1608.37	532.882	1.59347	1.34101e-09	3.28579e-08
VSIG2	3292.83	9355.69	-1.50683	1.81128e-06	2.12986e-05
PHLDB1	1835.7	822.602	1.1587	0.000749838	0.0038624
CD74	2963.68	14179.2	-2.25813	9.64042e-10	2.43669e-08
SERPINB1	35745.9	17839.4	1.00271	0.00121492	0.00577155
NRXN3	198.531	980.07	-2.30492	1.85021e-05	0.000162733
BIRC3	2364.03	6344.79	-1.42505	3.42246e-07	4.91748e-06
GCLM	1911.47	4013.83	-1.07045	2.35178e-05	0.00020149
DEPDC1	2327.94	37.0749	5.96719	8.54091e-66	6.49792e-62
CCDC28A	1396.54	3542.16	-1.34314	3.03565e-11	9.8487e-10
RRAGD	753.612	4385.72	-2.54046	5.31376e-11	1.68096e-09
TYMP	280.904	695.077	-1.31053	5.86811e-05	0.000440934
BTN3A1	246.199	813.566	-1.72088	1.52004e-11	5.18588e-10
ANK1	1822.95	573.81	1.66694	0.00107052	0.00519751
TFB1M	1021.79	483.381	1.07915	2.43037e-06	2.74811e-05
HMGB3	4676.01	1918.13	1.28545	3.02689e-08	5.60988e-07
IKZF2	991.747	2640.6	-1.41257	3.58442e-06	3.8902e-05
GRN	16198.9	40532.6	-1.32316	6.65546e-10	1.74603e-08
RNF19A	3976.24	8568.69	-1.1077	2.43449e-08	4.6131e-07
DEPDC1B	7902.62	2870.26	1.461	0.0107739	0.0348131
DAPK2	35.1657	765.995	-4.45952	5.89851e-10	1.56362e-08
USP2	115.841	346.296	-1.57053	0.000689203	0.00359141
CASR	4.98802	33.7801	-2.787	0.00872421	0.0292395
METTL1	637.68	208.667	1.60297	2.67035e-06	2.97235e-05
VCAN	48839.4	3080.66	3.98665	5.20314e-25	7.54009e-23
PHLPP2	2001.45	4094.29	-1.03218	0.0103231	0.0335847
SPDL1	2021.08	685.913	1.55793	4.25036e-07	5.91166e-06
ADAM28	6114.51	15975.4	-1.3857	3.4535e-05	0.000279216
JADE2	2167.83	5987.11	-1.46554	1.98865e-15	1.12908e-13
GUCA2B	55.6317	219.038	-1.97496	0.00707439	0.0246437
CNTLN	141.436	33.9012	2.06556	0.00266769	0.011065
CP	555.058	3110.85	-2.48708	0.000669835	0.0035073
SCML1	1360.82	521.703	1.38209	1.60945e-08	3.18872e-07
HDAC9	70.7683	514.866	-2.86433	0.00603556	0.0217623
NOP16	2089.83	602.371	1.794	1.18199e-12	4.67149e-11
COL9A2	88.5181	356.519	-2.00107	0.000245141	0.00149622
ADAMTS6	271.889	66.8881	2.03532	0.000237688	0.00145598
H6PD	4598.58	9828.21	-1.09617	6.95527e-08	1.18778e-06
RFC2	2123.04	801.864	1.40449	1.13483e-07	1.82532e-06
NEDD4L	5907.23	12528.8	-1.08437	1.52366e-06	1.82408e-05
HERPUD1	3080.67	6663.18	-1.11313	1.17546e-05	0.000109327
RAD51	794.391	77.6316	3.3634	1.66998e-20	1.62887e-18
POLQ	1159.44	16.4485	6.10042	1.87635e-53	2.5955e-50
PRSS8	8395.39	22620.2	-1.42982	6.40487e-13	2.63449e-11
MSMO1	35861.3	17060.1	1.07179	7.97214e-06	7.77093e-05
FOXN3	2501.66	5621.86	-1.16777	3.00685e-08	5.57954e-07
MRTO4	3591.03	1269.78	1.49916	1.47219e-11	5.0339e-10
LY75	5000.82	14884	-1.57335	3.64231e-05	0.000292461
FOXC1	1178.57	2570.34	-1.12468	6.62505e-06	6.64076e-05
CHRDL2	3.04097	32.6268	-3.44077	0.00409801	0.0157503
RELT	770.895	381.73	1.00936	5.15357e-05	0.000394252
GALC	2002.24	6528.86	-1.70495	6.52669e-07	8.64317e-06
ITIH1	0	95.6226	-9.17998	9.18607e-12	3.24304e-10
HPF1	666.482	303.835	1.13359	6.53438e-09	1.38671e-07
IL17RB	558.718	228.469	1.29363	0.0075763	0.026123
DCBLD2	103078	35440.4	1.54025	1.47521e-08	2.94964e-07
SOAT1	3619.95	8254.92	-1.19003	1.1806e-10	3.50859e-09
PKP2	6879.92	2850.63	1.27154	2.66033e-12	9.97033e-11
PRDM1	466.393	993.313	-1.0914	0.0138233	0.0425434
TMCC3	695.767	1868.59	-1.42363	0.00387172	0.0150516
USP13	1120.67	418.996	1.4198	3.19076e-05	0.000261306
ATP2B4	8168.37	19797.1	-1.27719	0.000645398	0.00340277
NDC1	6512.25	2193.97	1.56886	1.29582e-19	1.14927e-17
PARP12	1293.3	2596.11	-1.0046	0.00192668	0.00843395
PTPRU	4264.4	10486.4	-1.29795	1.53653e-09	3.68186e-08
POLD1	2117.28	814.736	1.37705	2.65162e-08	4.96274e-07
LIMCH1	11053.2	27131.2	-1.29557	0.000325652	0.00189416
ST3GAL6	492.049	187.156	1.39289	1.25163e-06	1.5334e-05
NGFR	6.99301	153.316	-4.44053	5.17211e-06	5.39034e-05
CDON	156.973	363.837	-1.21439	0.000998439	0.004915
CTSA	7788.45	23467	-1.59112	1.64219e-15	9.50099e-14
BCAS1	7962.34	19047.7	-1.25852	1.45283e-05	0.000131664
MCM10	1296.03	9.30404	7.01186	5.19284e-33	1.2346e-30
ERBB3	13843	34844.6	-1.33182	5.65655e-08	9.87042e-07
PDE4A	230.109	471.605	-1.03872	0.00455134	0.0171504
ZMYND12	46.5965	140.302	-1.58088	0.000957652	0.00474491
NGEF	4243.48	1947.36	1.1242	0.000780613	0.00399926
ASPM	3375.7	25.2798	7.02734	3.24357e-62	9.87083e-59
IDI1	14699.1	6728.75	1.12736	3.41317e-18	2.58382e-16
SP100	2777.2	6246.77	-1.16913	1.42766e-10	4.13777e-09
PLPP1	695.387	2285.41	-1.71572	2.9741e-07	4.33052e-06
TNFRSF1A	6323.32	13485.3	-1.09262	2.64942e-06	2.95337e-05
RRP15	1744.24	729.535	1.25683	4.57033e-09	9.97736e-08
IFI35	344.879	929.308	-1.42327	3.91653e-09	8.64933e-08
FTSJ1	1698.65	826.54	1.03848	5.85249e-06	6.00078e-05
PRR11	2767.16	75.0711	5.20116	3.8658e-52	3.67638e-49
GAL	25.167	0.532756	5.10453	0.000539479	0.00292959
MAOB	10387.3	3223.64	1.68854	1.49047e-07	2.32606e-06
PLA2G10	50.3811	123.342	-1.28474	6.35416e-05	0.000473249
HES2	1847.95	729.762	1.34233	4.82443e-06	5.05916e-05
GUCY2C	1.32017	1454.3	-10.1441	5.24378e-07	7.14318e-06
NUCB2	2820.88	5715.69	-1.01921	1.19329e-10	3.53736e-09
POLB	8351.38	3520.32	1.24598	0.000443993	0.00246923
EIF2B3	1635.48	802.467	1.02521	3.62825e-06	3.93215e-05
RAD18	2118.66	845.153	1.32715	1.22428e-17	8.78713e-16
MGAT4A	2623.74	5742.38	-1.1298	6.50963e-07	8.6281e-06
LMCD1	684.349	338.368	1.01654	0.000185584	0.00118301
TRIP13	1141.49	21.2042	5.725	8.54487e-24	1.10185e-21
DAZAP1	6927.9	2640.84	1.39102	3.52333e-10	9.64226e-09
CYBRD1	1593.67	7795.02	-2.29027	1.60692e-06	1.91622e-05
RHOBTB1	4356.89	1958.69	1.15287	3.67914e-05	0.000294951
HSD17B10	2765.36	1329.71	1.05602	1.81351e-05	0.000159782
HMMR	2927.63	62.1712	5.55095	3.78475e-53	4.11349e-50
P4HA2	5637.63	13030.4	-1.20878	0.00167479	0.00751284
TMEM38A	371.883	930.314	-1.32321	0.0139514	0.0428743
MCM2	3242.23	271.746	3.57513	5.47837e-20	5.08286e-18
PANX2	20.7525	116.983	-2.52147	1.81983e-05	0.000160246
ALPK1	1320.84	3041.05	-1.20341	8.04409e-07	1.04436e-05
NLE1	952.677	338.735	1.48921	6.81129e-05	0.000503598
GSDMB	425.701	1491.33	-1.80736	6.2569e-06	6.33855e-05
FRY	1528.36	7187.31	-2.23378	0.000258489	0.00156078
GLI2	964.053	202.863	2.24585	1.64599e-10	4.69894e-09
CDHR2	2874.56	17942.8	-2.64207	0.00945872	0.0312538
SNCB	90.1434	8.33126	3.43849	4.22137e-06	4.4855e-05
ATP2A3	7386.19	16366.3	-1.14805	8.35645e-05	0.000597799
CA12	5940.57	18439.7	-1.63419	0.00365804	0.0143566
MGLL	18677.6	42143.3	-1.17396	0.00108551	0.00526191
NTN4	9520.02	21481.6	-1.174	1.31373e-07	2.08023e-06
TIPIN	428.836	118.437	1.85445	3.47258e-09	7.72496e-08
SRI	6129.94	15626.4	-1.35007	5.70572e-06	5.87404e-05
NUP37	1837.39	905.168	1.02087	2.98076e-07	4.33607e-06
GTSE1	1973.5	18.7966	6.66826	3.52732e-25	5.21085e-23
ACAT1	2045.06	704.379	1.53958	1.10738e-12	4.41095e-11
WNT8B	9.39484	0	5.5534	3.78601e-05	0.000301612
FOSL2	14757.1	38374.6	-1.37887	8.22774e-10	2.12552e-08
FSCN1	13770.7	6862.82	1.00477	0.000245695	0.00149839
ACTB	168401	74652.2	1.17367	1.16795e-12	4.62802e-11
PLD1	5000.91	11359.8	-1.18368	0.00169336	0.00757828
WDR62	1048.89	49.5834	4.39348	4.17551e-27	6.41763e-25
MCM6	7109.21	786.033	3.17643	8.66877e-24	1.10844e-21
FMO4	107.319	339.569	-1.65137	2.32355e-05	0.000199184
SLC46A1	1157.05	4850.82	-2.06749	7.71746e-09	1.61876e-07
SPAG5	2255.58	182.655	3.63281	1.81496e-18	1.39477e-16
ANKRD13A	2911.68	6699.9	-1.20145	7.17265e-21	7.42442e-19
UBE2T	1848.08	372.596	2.30827	4.0578e-20	3.835e-18
EXOSC5	463.664	209.73	1.1412	0.00103862	0.00507175
GPR137B	1769.82	4181.34	-1.23985	2.07383e-07	3.14924e-06
FGFR1	1223.27	425.662	1.52343	0.000381025	0.00216574
SMC1B	15.8445	0.977023	4.22569	0.000305061	0.00179428
FBLN1	68.1656	20.4865	1.73897	0.00840941	0.0283846
MAP2	169.197	897.61	-2.40589	0.000364321	0.00208586
LAMP3	329.322	1010.71	-1.61761	0.00159012	0.00719935
EDN1	6895.09	2974.18	1.21322	0.00606799	0.0218585
TP73	320.172	8.26996	5.14703	1.52002e-14	7.94797e-13
LXN	300.668	1038.04	-1.78551	7.02874e-06	6.99015e-05
KIF22	2386.49	383.265	2.63709	6.2118e-21	6.47388e-19
PTPRH	7642.27	23342	-1.61091	4.24138e-05	0.000333524
COL5A3	66.3195	377.35	-2.50707	0.0122765	0.0386987
PUM3	2867.01	1214.11	1.23798	1.32461e-09	3.25085e-08
CHRNA3	4.53581	0	4.5442	0.00823386	0.0279532
RBL1	1334.57	468.328	1.51095	1.39968e-06	1.6836e-05
NDC80	1548.98	46.3778	5.04005	2.80067e-59	6.08786e-56
CXCL2	391.93	942.383	-1.26424	0.000126901	0.000854013
COL4A4	3668.08	8026.79	-1.13007	8.59702e-06	8.28975e-05
TCF7	616.333	176.51	1.80221	1.16226e-05	0.000108231
MEF2C	234.482	581.069	-1.31367	0.000278055	0.00165722
HSPB11	1694.39	837.914	1.01424	7.54899e-09	1.58654e-07
SMARCD3	112.722	319.05	-1.4975	0.00123138	0.00583699
P2RX5	100.997	27.8682	1.8589	0.00225932	0.00963596
OXCT1	2066.79	567.613	1.864	5.96892e-06	6.09551e-05
SLC27A5	251.489	80.4489	1.64719	1.10914e-06	1.38447e-05
COL16A1	34.7098	119.317	-1.76884	0.00202557	0.00880027
APOB	95.1664	6885.05	-6.1775	0.000483126	0.0026606
NCOA1	2429.56	4955.33	-1.02722	1.33988e-08	2.70035e-07
EFR3B	245.796	98.3179	1.32002	0.00456306	0.017186
KIF3C	2661.16	1106.4	1.26538	8.85859e-06	8.51499e-05
OVGP1	193.154	531.667	-1.45994	0.000205224	0.0012909
ABCB1	6176.33	24005.9	-1.95852	0.000153469	0.00100872
TTC39A	1604.68	3432.96	-1.09771	1.66772e-05	0.00014892
ORC1	1028.3	29.3906	5.11477	3.44994e-23	4.23341e-21
RAD54L	869.027	26.0643	5.06867	1.9335e-27	3.033e-25
DIMT1	1571.42	738.954	1.08747	0.000383453	0.0021771
FOLH1	84.4697	3220.01	-5.24718	8.20378e-07	1.06147e-05
SNX10	72.1622	14.8634	2.2942	8.06778e-05	0.000581247
ERO1B	364.621	1284.78	-1.81538	8.25144e-13	3.35706e-11
LAT2	60.3929	10.7643	2.46016	0.00833559	0.0282168
PPP1R15A	3263.4	9059.09	-1.47253	4.58032e-15	2.498e-13
ACHE	210.091	2637.16	-3.64847	2.32397e-21	2.50791e-19
FTL	49897.5	140586	-1.49442	4.40925e-10	1.18956e-08
SRRT	6303.23	3141.76	1.00397	1.22494e-06	1.51043e-05
LPCAT2	1425.71	684.632	1.05901	3.59846e-08	6.56525e-07
PTHLH	899.357	265.512	1.75919	0.000368813	0.00210734
AURKA	3002.05	395.434	2.92424	1.45693e-21	1.60643e-19
SULT2B1	2909.54	607.5	2.25865	8.46204e-11	2.57517e-09
ASAP3	540.511	1511.74	-1.48506	4.51495e-06	4.75758e-05
DNMT3B	198.103	43.1605	2.19795	2.23859e-10	6.28457e-09
TPX2	7683.68	233.203	5.04065	1.57672e-58	2.99892e-55
KIF9	453.749	156.796	1.53176	4.54972e-07	6.2864e-06
EBF4	124.243	406.33	-1.71806	0.000102387	0.000710085
F11	8.84671	50.9586	-2.46851	0.00955224	0.0314808
KIZ	225.96	540.531	-1.25176	3.38331e-08	6.20995e-07
TESC	5016	1880.17	1.41555	3.44702e-05	0.00027884
RPL6	45550.3	22622.7	1.00966	2.09428e-06	2.42147e-05
KIF16B	2453.83	5191.95	-1.08155	0.000308043	0.00180832
FUS	11485.2	5399.07	1.08876	7.83195e-05	0.000566402
GRAMD1A	3436.92	1379.72	1.31586	5.01575e-07	6.86015e-06
FXYD3	13269.5	32870	-1.30864	9.80428e-07	1.24153e-05
BIRC5	1117.02	18.4394	5.88416	9.01185e-25	1.28154e-22
ANKRD24	136.113	364.676	-1.42453	9.53143e-05	0.00066865
YPEL3	1639.14	3329.69	-1.02271	6.98544e-07	9.21859e-06
ICAM1	792.536	1778.1	-1.16465	0.00131066	0.00612878
IRAK3	17.3723	56.8125	-1.68169	0.00269245	0.0111448
KIF4A	2283.47	30.9976	6.17838	1.63363e-34	4.60321e-32
PUS7	2149.14	742.61	1.53381	1.82453e-15	1.04369e-13
LAMB1	9909.53	2715.75	1.86726	1.29473e-06	1.57228e-05
SLC26A3	5.83517	5642.01	-9.88522	3.18751e-07	4.59727e-06
MAP3K20	4031.43	1984.69	1.02108	1.67973e-12	6.48699e-11
SEL1L3	16040.8	32420.6	-1.01522	6.68829e-12	2.40589e-10
APOH	101.963	23.8374	2.10721	0.00272381	0.0112501
ORC6	1176.18	107.461	3.4441	9.94935e-16	5.8678e-14
CCDC80	104.317	403.904	-1.94886	0.00466069	0.0174673
SLC22A17	143.241	501.128	-1.8058	0.000162505	0.00105896
SEMA6A	722.017	4439.88	-2.62053	3.22292e-05	0.000263514
WDR76	1177.89	53.1485	4.44523	3.37183e-20	3.22677e-18
CLSPN	1876.03	27.6139	6.0623	8.70015e-21	8.9082e-19
UNC13D	5660.62	1030.17	2.45849	1.35149e-07	2.13323e-06
CDC45	948.028	14.9158	6.00016	3.87853e-46	2.45899e-43
VNN3	1.53831	40.6511	-4.72892	0.0027207	0.0112434
CDC6	3779.16	292.11	3.69117	1.76603e-28	3.01307e-26
NXPE1	1.10327	49.765	-5.46893	0.00818942	0.0278396
PTGS1	192.798	415.272	-1.10526	0.0024931	0.0104341
WHRN	288.634	673.439	-1.22469	0.000416687	0.00234046
BLNK	465.13	1173.29	-1.33481	0.0151133	0.0457548
TLL2	208.661	604.298	-1.5345	1.60154e-08	3.17719e-07
BAMBI	730.784	3306.34	-2.17795	4.23586e-16	2.56784e-14
CRISP3	14.0428	1133.35	-6.315	1.56745e-05	0.000141043
FKBP5	2393.24	1008.52	1.24567	6.03322e-07	8.09537e-06
ACOT7	2662.03	902.064	1.56099	2.25565e-07	3.3649e-06
CDC7	1249.62	274.441	2.18404	3.85699e-13	1.62571e-11
PCSK5	3069.62	7889.52	-1.36173	0.000559737	0.00301699
SCD	309794	94973.6	1.70572	9.40514e-07	1.19856e-05
PRTFDC1	913.728	189.816	2.25912	1.41771e-13	6.53695e-12
CATSPERG	31.5541	115.053	-1.88198	1.73918e-06	2.0546e-05
HNRNPM	10204.4	4781.51	1.09346	2.21282e-07	3.31074e-06
TIMM13	3655.69	1782.15	1.03638	0.000173048	0.00111375
CDHR5	3048.51	28978.1	-3.24894	3.04244e-06	3.35949e-05
MADCAM1	7.68347	24.2163	-1.66026	0.00673249	0.0237023
RANBP1	4776.4	1613.18	1.56537	5.278e-11	1.67313e-09
SUSD2	41.0474	611.576	-3.90007	0.000266214	0.00159602
GRK3	237.486	1005.58	-2.08288	0.0123025	0.0387648
PLA2G3	27.2363	2.14407	3.62858	0.000329613	0.00191427
LGALS2	37.1043	256.083	-2.79302	0.016271	0.048507
PIK3IP1	859.331	5809.27	-2.75656	2.32593e-06	2.65104e-05
TTC28	189.379	525.444	-1.47066	0.00815886	0.0277605
CENPM	524.183	68.3027	2.93914	3.58408e-15	1.97592e-13
SLC5A1	1434.39	9487.45	-2.72521	5.12082e-06	5.35154e-05
DMC1	44.1275	0	7.79421	1.67775e-10	4.77172e-09
TOM1	3140.16	7736.62	-1.30079	3.62876e-18	2.73343e-16
HMOX1	54.9746	393.856	-2.83992	0.000287906	0.00170724
MCM5	3318.79	411.141	3.01317	3.00348e-17	2.03115e-15
RASD2	6.60544	102.943	-4.01247	0.00114546	0.00549646
CBX7	1269.61	4652.23	-1.8734	6.5136e-12	2.3486e-10
APOL1	6558.69	22793.9	-1.79721	0.000168139	0.00108822
PNPLA3	710.486	221.307	1.6853	0.000262287	0.00157709
TRMU	1837.63	826.365	1.1512	1.84887e-06	2.16904e-05
PMM1	755.807	1648.51	-1.12626	0.000949457	0.00471506
PRMT5	6073.12	2973.86	1.02992	2.50794e-09	5.7732e-08
COCH	132.19	40.2478	1.73353	0.000392826	0.00222202
POLE2	423.763	25.7613	4.05381	2.15747e-18	1.6414e-16
TRIM9	5.95613	30.2987	-2.30355	0.000154486	0.00101453
CDKN3	948.018	67.9147	3.79963	2.56437e-23	3.19832e-21
C14orf105	833.861	305.278	1.45169	4.91846e-05	0.000378741
SAMD15	129.253	53.9415	1.26856	0.000683307	0.00356924
PPM1A	4009.73	8810.18	-1.13537	2.46088e-07	3.65132e-06
CEP128	483.654	90.8147	2.41471	1.69151e-12	6.51595e-11
SUSD6	5189.94	14365.5	-1.46849	8.3741e-17	5.46868e-15
MTHFD1	10255.9	4249.7	1.27102	5.28141e-10	1.40884e-08
BDKRB1	41.3819	194.479	-2.23531	0.000229825	0.00141523
VRK1	1441.64	377.593	1.93034	3.1916e-12	1.19028e-10
RPS6KA5	358.265	1116.21	-1.6401	3.38753e-05	0.000275052
PCK2	1531.06	3361.64	-1.13452	0.000761591	0.00391367
NFKBIA	2788.75	5961.79	-1.09655	9.92822e-05	0.000691386
PROCR	429.01	94.5772	2.17497	7.39605e-05	0.00054053
GINS1	1829.24	110.365	4.05176	1.93034e-34	5.34036e-32
CD40	14.8339	90.727	-2.62465	1.63147e-10	4.67504e-09
MYBL2	4513.97	36.8347	6.9033	2.55724e-51	2.16172e-48
NTSR1	2945.29	145.889	4.33375	2.42206e-05	0.000206697
C20orf27	1756.61	575.635	1.61025	2.77736e-08	5.18532e-07
CDC25B	5337.71	2308.96	1.20873	3.61017e-05	0.000290033
TRIB3	981.452	4023.1	-2.03581	5.2792e-06	5.48317e-05
RASSF2	116.881	661.955	-2.50554	7.84403e-05	0.000567006
FERMT1	12221.3	2799.37	2.12621	2.04238e-08	3.92881e-07
TLDC2	696.851	246.153	1.50464	6.33973e-08	1.0962e-06
NOP56	6255.68	2731.71	1.1954	1.05377e-07	1.70576e-06
E2F1	1735.04	99.6043	4.11144	3.13775e-23	3.88162e-21
WFDC2	504.533	9274.64	-4.19855	1.67282e-17	1.17841e-15
AHCY	17578.5	5736.15	1.61552	2.53124e-12	9.53348e-11
FAM83D	1418.06	53.4087	4.73599	9.85859e-39	3.65874e-36
RNMT	2362.55	5736.66	-1.27921	0.00111006	0.00535183
LIPG	1002.93	311.916	1.68781	0.000149783	0.000987478
ANKRD12	1539.86	3456.63	-1.16699	8.60263e-06	8.2899e-05
VSIG1	45814.8	21680.4	1.07937	0.00235272	0.00995246
STS	4148.36	21616.7	-2.38149	3.70888e-24	4.95038e-22
POLA1	2010.35	849.157	1.24292	4.09304e-07	5.7295e-06
PRPS2	2809.18	1339.59	1.06903	6.50115e-10	1.70849e-08
AMMECR1	2111.51	1025.71	1.04116	8.74154e-05	0.000621257
SUV39H1	1021.45	340.206	1.58298	1.95115e-05	0.000170723
ABCD1	565.737	1301.35	-1.2031	3.0131e-16	1.87132e-14
SYP	20.3218	54.9115	-1.43103	0.00467397	0.0175122
NAA10	2316.39	1055.17	1.13336	3.24574e-07	4.67682e-06
RENBP	0.500796	22.2812	-5.07636	0.00227115	0.00966923
ASB9	43.7474	7.72281	2.51256	1.75743e-06	2.07295e-05
KCND1	95.7709	299.292	-1.64622	0.000471571	0.00260545
SCML2	144.989	38.2883	1.90574	5.20917e-05	0.000397506
PHEX	50.1351	123.518	-1.27926	0.00395139	0.0152794
RBM3	7682	1759.58	2.12634	2.44057e-08	4.61886e-07
CENPI	928.363	23.2926	5.32365	1.02481e-44	5.99752e-42
DRP2	20.4233	0	6.68525	2.71396e-06	3.01428e-05
FGF14	129.788	22.4322	2.54977	8.0143e-06	7.80202e-05
TNFSF13B	14.4129	241.157	-4.06427	2.30082e-11	7.64395e-10
STK24	17505.6	35219.6	-1.0086	0.000212043	0.00132503
SLC25A15	538.908	251.562	1.09941	0.00134876	0.00626649
KATNAL1	343.906	111.116	1.63816	1.37768e-07	2.16558e-06
MEDAG	465.052	20.5275	4.50787	0.00100384	0.004932
CLN5	2939.51	6095.47	-1.05176	2.29476e-06	2.6214e-05
CORO1A	478.501	4.55913	6.70419	2.51171e-08	4.72621e-07
NUP93	2706.4	1256.42	1.10752	3.8546e-10	1.04548e-08
ZNF423	7.90355	41.3603	-2.33361	0.000735087	0.0037967
DHODH	425.439	149.205	1.50892	3.99529e-06	4.29021e-05
CYB5B	6966.18	2400.57	1.53739	3.08689e-14	1.52997e-12
TANGO6	802.793	318.869	1.33162	5.29248e-05	0.000403661
SLC7A6	2329.38	800.257	1.54219	0.000907219	0.00453938
FA2H	7068.32	16828.4	-1.25153	0.000150621	0.000992575
SEC14L5	44.6656	90.0861	-1.02238	0.00617821	0.022181
COTL1	6590.45	2124.73	1.63309	4.7053e-07	6.46755e-06
NME4	1915.67	933.142	1.03717	1.52299e-05	0.000137285
ABCC1	14125.8	5481.16	1.36576	9.90581e-08	1.61898e-06
PRSS33	10.9165	91.5647	-3.03658	0.00505506	0.0187376
TMC5	14416.5	47276.3	-1.71343	0.000358165	0.00205654
CEMIP	118346	6760.36	4.12985	3.19882e-33	7.72592e-31
BMF	98.3775	4773.61	-5.60644	1.08567e-35	3.23911e-33
OIP5	522.913	27.2804	4.27197	3.79234e-28	6.20475e-26
SLC30A4	293.028	847.026	-1.52936	0.00657405	0.0232738
CPQ	402.869	2244.03	-2.47829	2.32796e-06	2.65137e-05
POP1	1134.1	277.24	2.0271	8.51711e-11	2.5816e-09
DKK4	580.525	10.4864	5.7579	1.21391e-05	0.000112353
IL7	41.8536	129.473	-1.64	0.00713151	0.0248087
STMN2	3948.09	201.335	4.29153	0.000187287	0.00119237
PYCR3	916.837	385.256	1.25124	0.000140649	0.000934954
SQLE	22246.9	9389.47	1.24451	2.27519e-12	8.61175e-11
UBXN8	877.105	429.48	1.03041	2.44892e-05	0.000208288
NEFM	6.55508	62.9273	-3.28918	0.000521879	0.00284824
MCM4	7547.59	1247.95	2.59628	8.48946e-13	3.43552e-11
FGL1	1.20191	45.8972	-5.00006	0.000536717	0.00292085
ASAH1	7838.12	15958.5	-1.02536	1.29221e-11	4.46871e-10
SARS2	1188.15	515.225	1.20297	2.12644e-13	9.5445e-12
RNASEH2A	1402.81	240.354	2.54354	2.69736e-16	1.68901e-14
ASF1B	2272.08	113.578	4.31985	7.34143e-36	2.32723e-33
CCNE1	804.454	172.558	2.21663	4.14468e-13	1.74214e-11
TJP3	7656.04	17977.6	-1.23144	3.02899e-07	4.39782e-06
BBC3	660.116	2385.3	-1.85291	2.39492e-08	4.54378e-07
LIG1	2666.26	902.991	1.56225	3.8746e-07	5.44375e-06
PLA2G4C	16.2554	250.573	-3.9659	1.13865e-11	3.97377e-10
DBP	425.458	1237.51	-1.54076	0.000545437	0.00295562
DNASE2	1988.62	3986.18	-1.00266	6.22383e-11	1.9486e-09
HAMP	11.0288	92.7416	-3.11275	0.000647631	0.00341099
RUNDC3B	128.648	352.584	-1.45525	0.00726974	0.0252013
CDK6	18479	6749.72	1.45302	7.47462e-07	9.78777e-06
TFPI2	23799	7165.79	1.73177	3.71681e-05	0.000297107
NAMPT	4628.3	13481.5	-1.54271	3.1432e-13	1.36259e-11
MPP6	221.731	623.037	-1.49166	0.00373278	0.014586
DFNA5	489.126	1389.38	-1.50519	0.0149042	0.0451937
CAV1	2923.75	1022.31	1.51682	0.00134272	0.00624275
CCL24	42.7033	0.399567	6.15551	1.00845e-05	9.57242e-05
HSPB1	1790.54	12275.4	-2.77733	1.95368e-08	3.78369e-07
NUDT1	406.338	94.3896	2.10507	7.82666e-08	1.30439e-06
PCOLCE	153.982	355.124	-1.20795	0.000662868	0.0034768
IMPDH1	2139.17	978.308	1.12788	3.13131e-05	0.000257268
EZH2	1572.83	408.394	1.94218	3.66468e-12	1.36004e-10
RARRES2	246.382	606.658	-1.29757	0.00127756	0.00600534
GIMAP2	58.8044	427.59	-2.86209	0.000562778	0.00303016
TMEM176B	4734.48	17558.3	-1.89075	6.9611e-09	1.47521e-07
POLD2	4703.44	1537.15	1.61242	1.82851e-17	1.28215e-15
PRUNE2	1.8288	27.1724	-3.80426	0.0083215	0.0281918
ECM2	0.300478	57.0411	-7.00841	0.000830913	0.00422143
TLE4	1246.86	2668.64	-1.09741	1.67148e-05	0.000149081
AMBP	63.4895	500.743	-2.98218	4.46238e-06	4.71524e-05
DOCK8	525.76	1735.65	-1.72319	0.00659895	0.0233348
PIP5K1B	1613.78	3828.22	-1.24692	1.38708e-16	8.90543e-15
GLIS3	488.992	1742.92	-1.83092	3.737e-05	0.000298489
SH3GL2	15.5558	1.64297	3.13012	0.00385046	0.0149804
SHB	13883.5	6680.39	1.05523	2.09762e-05	0.000181555
PALD1	69.6899	3.36123	4.35645	0.00272326	0.0112501
UNC5B	7387.43	22450.5	-1.60358	1.02789e-06	1.29473e-05
TWNK	1784.71	744.31	1.2614	0.000484159	0.00266533
NPM3	853.998	240.802	1.82333	1.37805e-06	1.66416e-05
CPEB3	302.233	866.688	-1.51636	1.4609e-12	5.68516e-11
MAP3K8	367.614	871.802	-1.24605	0.000638733	0.0033723
DKK1	10003.2	4188.76	1.25605	0.0146828	0.0446559
UBE2S	4301.05	914.907	2.2329	4.37258e-12	1.61097e-10
PBLD	594.775	1475.13	-1.30988	0.00990482	0.0323902
RUNDC3A	29.3652	130.353	-2.13241	1.27152e-06	1.55028e-05
RNF43	34347.4	12055.8	1.51039	2.42039e-17	1.66646e-15
PNPO	4373.53	1845.52	1.24537	8.02083e-05	0.000578138
CHRNE	2.51201	27.607	-3.50077	0.000103283	0.000715644
C1QBP	9889.72	3535.64	1.48376	1.53637e-07	2.39277e-06
CPD	27242	66809.7	-1.29423	9.98053e-11	2.99534e-09
ALDH3A1	12920.3	3378.91	1.93487	0.00399293	0.0154087
KAT2A	2455.68	1109.76	1.144	7.14188e-05	0.000525001
HDAC5	525.854	3597.07	-2.77492	7.72357e-09	1.61876e-07
HLF	5.35548	32.8357	-2.61402	0.000277506	0.00165652
SLC16A6	0	83.7409	-8.98934	1.93821e-08	3.76171e-07
VTN	1408.48	4881.93	-1.79346	1.31595e-05	0.000120842
TMEM97	4192.22	1166.54	1.84557	0.000486075	0.00267117
PMP22	304.447	82.2654	1.89434	0.000244594	0.00149348
SULT1E1	7.61669	74.3117	-3.32454	0.00819142	0.0278402
TBC1D9	3097.59	8681.96	-1.48626	5.40431e-09	1.16311e-07
ANXA10	21871.3	8545.24	1.35588	0.00738095	0.0255421
AADAT	151.011	40.9045	1.88426	0.00525948	0.0193586
NEIL3	358.06	1.46508	7.37583	5.64914e-24	7.41012e-22
NSD2	5129.08	2461.41	1.05917	3.71774e-05	0.000297107
NCAPG	2679.11	34.0953	6.27845	4.50541e-23	5.48434e-21
CRYAB	2.30366	72.9553	-4.82878	0.000684494	0.00357176
HTATIP2	4436.9	12180.4	-1.45705	6.23099e-10	1.64317e-08
VWA5A	4590.17	11558.7	-1.33219	3.75597e-14	1.83765e-12
FOXRED1	1168.33	529.313	1.14187	0.00069655	0.00362721
CCND1	156693	34047	2.20233	7.4088e-07	9.70993e-06
CCDC86	2569.24	951.185	1.43301	5.4131e-12	1.97047e-10
APOA4	0	58.2019	-8.46382	0.0119012	0.0377036
IL10RA	273.282	751.49	-1.4611	0.0155367	0.0468029
KIAA1549L	882.976	82.2073	3.42996	0.000129332	0.000868838
SLC15A3	19.097	149.906	-2.95363	9.31195e-05	0.000656279
MDK	11204.6	27699.1	-1.30579	1.2137e-06	1.50144e-05
SLC35F2	2413.72	632.947	1.93052	1.94704e-10	5.52727e-09
CALCA	13.6491	71.6279	-2.37171	0.000637461	0.00337026
SOX6	386.401	1223.73	-1.66028	0.00095531	0.0047364
P3H3	137.348	351.461	-1.35907	0.000226243	0.00139712
CLEC2B	2.35616	25.343	-3.40937	0.000611673	0.00325427
CAPRIN2	2216.74	866.263	1.35367	7.97768e-06	7.77135e-05
SLC11A2	5112.64	15865.5	-1.63363	0.000189169	0.00120334
MVK	2847.11	1024.34	1.47429	4.46355e-15	2.44307e-13
KRT18	140123	29874.2	2.22974	1.73275e-16	1.09856e-14
FOXM1	3952.36	73.1425	5.74316	7.27635e-23	8.71787e-21
RAD51AP1	594.624	31.6124	4.20143	3.58808e-28	5.93438e-26
AKAP3	88.4206	282.314	-1.67658	0.000655734	0.00344413
SCNN1A	13732.3	35179.1	-1.35712	8.08049e-05	0.000581887
OAS2	50.8241	1310.82	-4.68133	0.000158223	0.00103638
RFC5	1455.9	706.361	1.043	1.88047e-05	0.000165013
STX2	884.842	362.213	1.28825	0.00261898	0.0108857
TIMELESS	3799.47	1430.09	1.40901	2.18879e-08	4.18927e-07
NOP2	2653.26	1000.27	1.4066	7.15508e-07	9.42612e-06
CDCA3	853.814	95.2658	3.16655	1.45511e-13	6.68911e-12
APOBEC1	78.5726	413.102	-2.39268	0.00188834	0.00829475
LDHB	35003.8	14000.3	1.32199	1.801e-08	3.51785e-07
PRKAB1	2359.58	5480.66	-1.21548	7.61905e-20	6.98382e-18
BTN3A3	463.796	972.13	-1.0649	0.0095856	0.0315631
TDP2	3360.03	8497.06	-1.33832	0.000609703	0.00324606
PAK1IP1	1227.35	561.621	1.12666	2.50868e-06	2.82129e-05
MAN1A1	7764.19	18473.8	-1.25053	0.00233603	0.00989563
NCOA7	1832.43	5537.1	-1.59504	3.54763e-14	1.74695e-12
FBXO5	1042.05	277.767	1.90154	1.4661e-10	4.23305e-09
MCM3	8811.49	2667.38	1.72383	1.47952e-13	6.78083e-12
BACH2	15.1357	91.3489	-2.62041	0.000352693	0.00202895
CAP2	328.515	109.884	1.58338	0.000172225	0.0011123
BAG2	380.125	176.872	1.10636	0.0121538	0.0383996
VNN2	438.143	5744.05	-3.71317	8.15435e-07	1.05597e-05
TRIM38	2342.44	4886.94	-1.05971	1.42182e-18	1.12095e-16
SLC16A10	207.172	56.2016	1.88429	0.00377338	0.0147107
PHF1	1593.38	3564.32	-1.16188	1.98941e-05	0.000173373
BYSL	1234.55	573.843	1.10424	0.000710216	0.00368954
VEGFA	6311.77	14076.3	-1.15725	0.0129875	0.0405004
TTK	1436.14	49.3463	4.85631	9.58418e-36	2.97618e-33
FAM46A	5768.75	12918.1	-1.16329	1.81468e-07	2.78069e-06
ENPP5	3810.46	15186.8	-1.99464	9.27098e-10	2.35898e-08
MEP1A	3.57267	8432.07	-11.221	3.14858e-06	3.46412e-05
MAN2A1	12033.2	24479.9	-1.02461	7.86728e-08	1.30829e-06
SEMA5A	6320.36	18769.7	-1.57052	6.47932e-07	8.5954e-06
HMGCS1	27530.1	8213.96	1.74498	1.191e-14	6.29244e-13
KIF20A	2397.58	14.1933	7.3442	8.62368e-33	1.95848e-30
THBS4	10.0035	40.5334	-2.05659	0.0090092	0.0300425
BTNL8	79.202	1596.76	-4.32823	0.000121141	0.0008196
RASGRF2	238.267	33.094	2.8456	8.16261e-06	7.94132e-05
POLR3G	133.422	41.0503	1.6889	0.000221809	0.00137588
LMNB1	3491.78	482.807	2.85516	1.53184e-15	8.89639e-14
ARRDC3	3462.79	10630.5	-1.61848	0.000221209	0.00137272
BRIX1	1634.31	812.669	1.00609	1.54372e-11	5.25485e-10
NR3C1	3831.33	8015.38	-1.06543	1.51413e-09	3.64542e-08
LIFR	4946.95	13904.1	-1.49089	0.00243423	0.0102206
DPYSL3	518.466	118.891	2.1208	0.000105761	0.000729494
STC2	1925.66	5284.93	-1.45669	3.69204e-05	0.000295674
CPEB4	1759.89	3675.07	-1.06275	4.14242e-05	0.000326586
CNTN3	66.8045	312.457	-2.2274	0.00345069	0.0136876
SMC4	7548.92	2863.42	1.39828	9.96058e-08	1.62618e-06
KNG1	4.07346	80.6628	-4.35968	2.30042e-06	2.62589e-05
BCL6	2935.65	7107.67	-1.27593	4.70027e-05	0.000364152
CLDN16	76.5793	240.28	-1.64239	0.00699776	0.0244552
RBP1	4214.16	1561.69	1.43218	0.00274153	0.0113172
LRRC31	0.802795	77.0485	-6.74626	6.55314e-08	1.12925e-06
ECT2	9825.75	2526.27	1.95853	5.58829e-41	2.50093e-38
HYAL1	6184.47	2128.58	1.53909	1.76824e-06	2.08408e-05
CBLB	1802.74	4481.07	-1.31424	8.52763e-06	8.24374e-05
CSPG5	335.991	29.3423	3.5011	6.76905e-18	4.95182e-16
MAPKAPK3	4242.77	2034.48	1.06059	5.67536e-05	0.000429206
RRP9	1223.01	530.534	1.20324	6.26664e-06	6.34413e-05
ABHD14A-ACY1	132.06	19.4472	2.7467	0.0133181	0.041308
KLHL24	3874.96	10038.5	-1.37349	1.94297e-06	2.27068e-05
PLCH1	782.109	1905.38	-1.2864	1.87352e-11	6.30695e-10
VIPR1	1019.3	3491.41	-1.77551	7.68867e-12	2.73343e-10
SLC4A3	342.522	75.796	2.17686	0.00270771	0.0111928
EEF1B2	16886.4	7564.77	1.15845	1.15726e-07	1.85161e-06
IL1A	53.1298	214.186	-2.02117	0.00289353	0.0118259
CCL20	2818.62	8344.67	-1.5658	0.00142426	0.00655524
KCNIP3	111.226	238.625	-1.10376	0.00400688	0.0154586
STEAP3	1204.38	582.845	1.04594	1.18421e-05	0.000109793
TP53I3	1205.4	472.253	1.35169	4.07731e-06	4.36289e-05
CENPA	389.276	10.2285	5.24406	1.1865e-21	1.31779e-19
CYTIP	865.255	211.99	2.03273	3.24002e-16	1.99596e-14
PSMD14	6888.34	3238.43	1.08859	7.80763e-08	1.30264e-06
IFIH1	932.158	2485.35	-1.41404	1.37973e-13	6.38116e-12
GRB14	484.762	155.017	1.64345	1.72976e-12	6.64647e-11
CCDC88A	1148.68	179.613	2.67969	1.49226e-05	0.000134835
EVA1A	353.98	97.5111	1.8624	2.03018e-06	2.35631e-05
EHBP1	10360.2	4180.68	1.30951	2.76638e-09	6.28256e-08
ST3GAL5	1114.81	2280.14	-1.0336	0.000236932	0.00145252
IL1R2	422.198	41.3236	3.32287	2.77469e-09	6.29205e-08
IL1R1	1437.01	4176.98	-1.54006	2.94633e-11	9.57935e-10
SLC9A2	7067.65	2551.16	1.46989	5.94588e-05	0.000446117
PASK	904.252	295.99	1.60725	6.86367e-06	6.84836e-05
PROC	56.5252	237.184	-2.06815	0.000984124	0.00485841
SRSF7	4526.78	1892.09	1.25776	2.40904e-10	6.73822e-09
PNO1	2096.84	987.848	1.08521	4.78862e-05	0.00037043
FARSB	6113.96	2861.83	1.09463	5.60554e-06	5.77872e-05
ANGPTL1	8.3183	181.422	-4.37909	1.0921e-08	2.22754e-07
CHD5	26.5012	2.9432	3.08581	0.00416341	0.0159332
KIAA1324	42.1018	536.318	-3.66953	1.55112e-08	3.08118e-07
EDEM3	6421.18	12996.8	-1.01707	0.000536044	0.00291927
WDR77	3199.39	1217.31	1.39377	9.38381e-05	0.000659815
RNF19B	2159.82	4500.51	-1.05947	1.23204e-05	0.000113823
SFPQ	17961.8	7893.31	1.18597	1.32004e-10	3.87756e-09
RHOU	4272.51	11567.6	-1.4369	2.38737e-07	3.55095e-06
SRM	2627.8	886.524	1.56689	2.49867e-06	2.8142e-05
C1orf21	256.247	1549.28	-2.59804	0.000303671	0.00178887
CTH	245.38	497.849	-1.02672	0.000133964	0.000896
AGMAT	739.638	180.675	2.03871	0.00300435	0.0121849
TTF2	2680.14	1159.12	1.20843	2.02903e-06	2.35631e-05
GNPAT	16290.4	6986.48	1.22139	1.03744e-08	2.12173e-07
TBCE	2526.08	1067.66	1.243	4.58689e-08	8.1822e-07
NID1	5455	1109.65	2.29745	0.000162278	0.00105794
MYCL	245.331	514.315	-1.06872	0.00383407	0.0149281
ACTL8	9.87459	0	5.6397	0.0104968	0.0340581
GBP3	3768.21	11644.3	-1.62789	1.19771e-05	0.000110922
GBP1	304.813	1945.63	-2.67609	3.0965e-16	1.9153e-14
EBNA1BP2	5281.5	2337.6	1.17561	3.57099e-05	0.000287189
CDC20	5546.35	136.639	5.34778	7.6966e-33	1.77442e-30
TSPAN1	19388	57330.7	-1.5641	1.57945e-09	3.77283e-08
TNFSF4	42.5564	111.528	-1.39328	0.000259765	0.00156476
DARS2	3387.65	1426.57	1.24746	1.21987e-09	3.02305e-08
STMN1	7057.64	2583.63	1.45003	5.35903e-07	7.28713e-06
NEK2	1490.16	28.7194	5.65884	1.23261e-37	4.36173e-35
CENPF	6406.39	83.1563	6.26029	6.12742e-41	2.66385e-38
MARC2	1334.46	2777.55	-1.0568	3.50783e-05	0.000282857
SLC5A9	135.963	643.921	-2.24251	0.00648062	0.0230073
CD3EAP	556.481	264.655	1.07374	0.00188284	0.00827773
CTSD	46295.8	127728	-1.46411	4.46939e-06	4.71938e-05
APOA1	5.46402	268.305	-5.62739	8.38669e-06	8.12683e-05
KPTN	441.501	195.335	1.17906	2.64156e-10	7.36154e-09
KIF14	1823.5	16.6935	6.72864	1.96415e-31	4.09404e-29
MREG	1494.19	744.31	1.00482	7.46632e-06	7.358e-05
ATP10B	6020.06	35140	-2.54522	3.28173e-15	1.81581e-13
CNR1	243.291	2779.4	-3.51524	0.00494645	0.0183798
PHF3	7589.19	16265.8	-1.0998	2.54152e-11	8.38867e-10
TNFAIP3	610.8	2221.5	-1.8638	1.09809e-15	6.45115e-14
MYB	298.029	146.034	1.02938	0.00804407	0.0274498
PMFBP1	16.996	2.17572	2.84021	0.0112401	0.0359986
SLC16A7	117.001	520.229	-2.15296	7.2123e-12	2.57008e-10
FOXO3	6622.78	16977.8	-1.3583	1.06761e-06	1.34254e-05
STBD1	2352.52	9528.18	-2.01806	0.000571452	0.00307034
RARRES1	340.079	7476.74	-4.45743	1.35e-12	5.26706e-11
EEF2KMT	656.809	292.34	1.1672	0.000172396	0.00111293
WDR35	961.881	456.63	1.07424	0.000209221	0.00131116
KLF9	647.454	1589.7	-1.29664	5.49208e-05	0.000417837
PHF19	1882.24	187.452	3.32631	2.7626e-15	1.54543e-13
GALNT12	3483.97	9157.36	-1.39455	1.4043e-07	2.20128e-06
ONECUT2	22682.6	53621.2	-1.24125	4.62783e-06	4.87315e-05
BBOF1	189.275	481.691	-1.3496	0.000436413	0.0024324
IRF2BPL	1604.51	4199.46	-1.38908	2.06194e-06	2.38589e-05
ALDH6A1	2120.02	4729.55	-1.15792	1.99153e-07	3.02728e-06
RHOQ	1027.29	3032.49	-1.56182	0.000367876	0.00210278
IFIT3	409.804	2731.37	-2.73283	8.51147e-11	2.5816e-09
IFIT2	450.425	4705.26	-3.38211	1.62432e-12	6.28897e-11
MXI1	2286.68	9125.6	-1.99683	2.81648e-05	0.000233928
HELLS	1111.15	202.59	2.44989	5.31771e-19	4.49524e-17
RCL1	1212.95	571.445	1.08744	2.66676e-10	7.41817e-09
PLEKHG1	1334.09	2769.09	-1.05435	5.78389e-05	0.000436113
ARAP3	1640.51	554.634	1.5643	0.0087329	0.0292623
CENPL	646.879	256.21	1.33663	1.01879e-14	5.43928e-13
ACAT2	11533.1	3520.36	1.71192	1.04204e-18	8.43386e-17
PLXDC2	2243.42	5504.74	-1.29452	0.0038933	0.0151085
IQSEC3	0	17.2121	-6.7048	0.00394957	0.0152794
ENOX1	20.6167	116.784	-2.51936	0.00625119	0.0223755
SMAD9	118.721	406.163	-1.77844	0.0123859	0.0389872
TGFBI	3277.67	9068.36	-1.46861	2.20456e-05	0.000190054
SORBS3	1171.38	2589.85	-1.1441	0.00072174	0.00373919
EPHX2	783.217	1599.59	-1.02896	0.00507687	0.0188129
RDH10	4599.09	13332.3	-1.53579	3.31175e-20	3.18934e-18
NCAPH	2108.08	82.2	4.68055	5.80883e-36	1.88058e-33
MND1	240.475	8.01663	4.81855	2.33347e-14	1.18749e-12
ABCC11	32.167	128.525	-1.99009	0.0127177	0.0398337
PLBD1	663.23	2953.98	-2.15382	2.29072e-15	1.29095e-13
ZSCAN18	111.134	401.131	-1.84848	4.17209e-05	0.000328754
POPDC2	17.7571	36.8307	-1.07206	0.00799323	0.0273192
KIF18A	1121.71	115.965	3.28139	2.49386e-33	6.1204e-31
MAPK8IP1	500.395	1057.76	-1.07871	0.000120814	0.000817753
CRY2	1695.57	3955.38	-1.22276	1.38461e-15	8.07211e-14
TNFSF10	1498.84	8027.12	-2.42126	1.14918e-09	2.86655e-08
TMEM54	3758.45	10608.7	-1.49721	0.000590875	0.0031602
HPCA	12.3062	43.8727	-1.84695	0.016703	0.0496198
GPSM2	3114.91	1218.01	1.35539	1.32384e-10	3.88123e-09
ZRANB3	674.903	233.589	1.53194	1.03816e-07	1.68407e-06
RASL11A	130.877	1370.35	-3.3881	3.43884e-08	6.29667e-07
UBL3	7432.2	19204.1	-1.36975	2.40749e-13	1.068e-11
FMOD	53.5616	354.508	-2.71875	0.00023871	0.00146107
CCDC18	472.905	37.8703	3.62551	8.01018e-64	3.04707e-60
HNRNPA2B1	39701.9	16346.3	1.28008	1.36921e-14	7.20896e-13
WIPF3	295.127	698.214	-1.24005	0.00975101	0.0319973
SPINK4	29452.5	810.09	5.18418	1.01547e-30	2.00668e-28
CNTFR	10.8618	102.007	-3.24032	0.0128274	0.0400867
ZWINT	2092.62	221.828	3.23821	5.39255e-20	5.03393e-18
CIT	1992.28	69.5488	4.84438	2.23185e-58	3.77332e-55
CDKN2C	809.698	401.188	1.01395	0.00913069	0.030381
BHLHE41	2141.49	5899.88	-1.46179	0.00404934	0.0156026
DDX39A	1857.42	746.01	1.316	0.000165142	0.00107338
ADGRE5	7844.99	3561.77	1.13951	0.012225	0.0385764
NLN	2875.15	1203.71	1.25732	2.46949e-07	3.65879e-06
CENPK	674.192	29.2383	4.55954	6.04242e-28	9.67805e-26
CDK2	2069.34	878.237	1.23588	7.1576e-08	1.21687e-06
LRP1	56183.2	137648	-1.29278	0.00133148	0.00620514
TUBA1B	33697.6	13089	1.36425	2.9491e-06	3.26353e-05
STIL	1371.2	525.708	1.38259	9.09077e-16	5.40333e-14
HJURP	1592.46	27.2047	5.87617	2.83088e-53	3.31344e-50
METTL8	1177.81	451.726	1.38293	2.68481e-11	8.80433e-10
G0S2	68.2589	313.937	-2.20872	6.20257e-05	0.000463548
C4BPA	36.5654	846.776	-4.53808	0.0019169	0.00840323
CKS2	3680.4	759.254	2.27722	9.2991e-20	8.37249e-18
PI3	987.207	2051.53	-1.05413	0.0147301	0.0447728
SLPI	10509.3	42561.8	-2.01777	2.6464e-12	9.94264e-11
TTPAL	1079.39	491.995	1.1319	0.0116396	0.0369978
SRSF6	12746.1	5996.73	1.08789	4.83188e-06	5.0635e-05
ZNFX1	7615.14	22942.6	-1.59067	1.02999e-18	8.38093e-17
CSE1L	12807.9	5818.65	1.13812	1.37283e-08	2.75945e-07
SNAI1	19.7348	147.52	-2.90925	0.000182288	0.00116411
BCAS4	180.417	412.792	-1.19121	0.008135	0.0276998
PCK1	756.542	6669.83	-3.14045	0.00163215	0.00735846
CHST8	11.4408	74.8888	-2.66497	0.00481083	0.0179504
IL17C	6.64599	31.7656	-2.21013	0.00340564	0.0135371
ATP8A1	1142.21	2449.99	-1.10042	0.0126636	0.0396734
LYPD3	266.679	84.4486	1.65401	4.27956e-06	4.54416e-05
BTN2A2	285.227	629.097	-1.1377	0.00632696	0.0225565
HIST1H1A	16.3041	1.21175	4.01068	0.00529125	0.019452
CDKN1A	23838.7	50999.5	-1.09717	4.96804e-08	8.78719e-07
RPP40	459.419	174.013	1.39661	7.32942e-05	0.000536176
EEF1E1	1034.2	474.709	1.1178	5.32365e-06	5.51052e-05
SCGB2A1	5.13543	87.9004	-4.13075	7.26772e-08	1.23058e-06
PIWIL1	11.146	0	5.82582	0.0148422	0.0450686
C17orf53	242.144	34.877	2.80042	3.1271e-07	4.5187e-06
IRF1	2617.88	10748.9	-2.0373	1.23251e-18	9.81878e-17
SLC25A19	516.72	217.383	1.24766	2.90403e-05	0.000240412
OPRL1	0.55147	10.2075	-4.32718	0.0144955	0.0442098
IL1B	196.296	614.425	-1.64697	0.00237221	0.0100154
C3	1249.66	22861.1	-4.19319	2.16712e-06	2.49621e-05
FOSB	52.1605	338.453	-2.6862	9.55497e-06	9.11526e-05
GPCPD1	1644.99	3485.22	-1.08387	4.32842e-05	0.000339666
SDCBP2	5480.63	13353.1	-1.28467	0.000114503	0.000780564
BMP2	2358.38	10229.3	-2.11723	2.81762e-09	6.36096e-08
BFSP1	371.839	152.386	1.28901	1.55485e-05	0.000139992
ITPA	2188.8	753.54	1.53889	7.38299e-08	1.24407e-06
MCM8	1679.19	439.666	1.93272	3.54613e-09	7.87706e-08
BPIFB1	792.702	7538.86	-3.24854	9.21833e-11	2.77755e-09
XRCC3	897.874	138.724	2.68859	2.42735e-15	1.3629e-13
PDCD2L	309.656	136.782	1.1759	0.000569062	0.00306091
NR1D1	1552.28	8353.45	-2.42797	7.07974e-10	1.84461e-08
BCL2L12	804.577	337.47	1.2516	1.26326e-07	2.00854e-06
PRMT1	8798.39	4209.56	1.06324	3.17009e-11	1.02412e-09
IFI6	560.21	10214.4	-4.18803	6.20796e-06	6.30155e-05
DLGAP5	3640.59	20.6211	7.40913	2.13767e-37	7.39244e-35
TIMM8A	796.828	307.602	1.37358	1.4148e-10	4.11618e-09
EDN2	33.7454	119.286	-1.82954	4.75984e-05	0.000368391
MASP1	223.908	1453.37	-2.69918	2.28124e-06	2.61184e-05
ATP13A4	1.32017	15.1727	-3.61498	0.00211398	0.00909944
TSPAN8	40259.6	121466	-1.59313	4.95977e-05	0.000381536
BEST3	105.512	9.76901	3.37631	6.74313e-08	1.15805e-06
AUNIP	316.112	6.02421	5.63604	7.75932e-16	4.64826e-14
SYNGR3	66.5698	430.571	-2.69694	0.00123033	0.00583383
PKMYT1	623.903	45.7818	3.77904	9.9508e-19	8.1404e-17
WFIKKN1	32.4486	121.826	-1.90365	0.000173109	0.00111375
FBXL16	98.1344	318.685	-1.69758	0.00155447	0.00706416
CHTF18	1007.88	142.563	2.81383	8.80182e-13	3.55248e-11
VIL1	68581.3	33688.4	1.02562	1.59012e-05	0.000142749
GNG11	492.311	95.9137	2.35879	0.00964466	0.0317167
STEAP4	574.901	8444.51	-3.87775	8.34884e-11	2.54581e-09
SRD5A3	3571.5	9736.76	-1.44709	4.15525e-06	4.43071e-05
PAICS	10339	4064.05	1.34711	1.9044e-13	8.59861e-12
PPAT	2120.95	786.342	1.43166	2.36508e-09	5.46916e-08
ADM2	396.218	1823.19	-2.20254	6.56737e-06	6.59598e-05
APOL2	4917.12	10288.5	-1.06492	3.9139e-05	0.000310511
LIF	11192.8	4581.5	1.28859	0.00306182	0.0123643
C22orf23	6.5868	22.4403	-1.7075	0.00787535	0.0269769
APOBEC3A	0	11.3034	-6.09406	0.0112073	0.0359239
APOBEC3F	152.334	451.173	-1.56066	1.06998e-11	3.74518e-10
RIBC2	250.495	5.17208	5.38837	3.6891e-17	2.46199e-15
VGF	26.6597	92.2917	-1.77851	0.00583525	0.0211352
STRIP2	4795.55	2361.69	1.02151	0.0101902	0.033195
MKLN1	3024.53	8451.68	-1.48213	1.19489e-09	2.97082e-08
DNAJB9	2678.49	6474.3	-1.27324	2.3959e-07	3.56015e-06
LRRC4	54.1972	395.484	-2.87105	7.81869e-06	7.65076e-05
IRF5	237.003	767.795	-1.69696	9.79116e-05	0.000684032
MRPS12	1768.4	864.059	1.03274	5.30977e-06	5.49989e-05
CHN1	168.305	56.4851	1.57421	0.00664875	0.0234673
CGNL1	542.434	1134.84	-1.06483	0.0010012	0.00492698
DLL4	35.0502	170.87	-2.29525	0.000815586	0.00415188
KNSTRN	1367.27	492.914	1.47114	6.58152e-08	1.13285e-06
CHAC1	297.552	1529.23	-2.36038	5.45045e-05	0.000414878
ACKR4	25.0751	89.0954	-1.8129	0.000120408	0.000815853
MYOD1	0	13.8398	-6.39168	0.00173759	0.0077489
E2F8	1654.02	254.304	2.6943	1.95526e-12	7.4752e-11
PIMREG	446.595	20.6227	4.42459	1.10268e-25	1.64494e-23
CD68	2791.77	9017.14	-1.69171	4.68843e-05	0.0003635
MTUS1	2864.78	10636.7	-1.89257	5.5002e-05	0.000418246
KLK10	97610.3	17458.2	2.48313	2.36137e-06	2.6854e-05
EPB41L4A	3021.97	6498.1	-1.10443	0.000713325	0.00370316
ITFG1	6300.23	13035.6	-1.04877	1.42123e-11	4.88157e-10
MAP7D3	788.944	345.842	1.19539	3.19363e-08	5.88569e-07
CDKN1C	161.522	572.945	-1.82842	0.00130811	0.00612438
SGO1	710.326	61.1891	3.52584	4.69074e-19	3.9874e-17
SHC2	595.747	1929.79	-1.6968	0.00037634	0.00214391
NXNL2	62.7839	143.104	-1.19332	0.000861837	0.00434693
STARD8	332.645	141.48	1.23262	0.00173969	0.00775384
LDLR	49102.7	23378.1	1.07069	4.78397e-09	1.03865e-07
TOMM40	3462.69	1062.77	1.70358	1.11337e-12	4.42324e-11
APOC1	31.7274	7.08533	2.08574	0.00240232	0.0101187
GADD45G	74.4526	577.758	-2.95865	0.00026319	0.00158164
ACE2	313.693	4701.17	-3.90604	4.24129e-05	0.000333524
FUT5	5.8384	20.7799	-1.85186	0.014479	0.0441688
GDF15	6668.92	26898.2	-2.01207	1.53859e-28	2.69094e-26
JUND	8216.87	18625.6	-1.18068	7.09382e-06	7.03647e-05
HELZ2	3722.38	8784.57	-1.23919	8.8593e-13	3.56622e-11
TNNI2	235.817	59.4968	1.97222	0.0145119	0.0442335
PNPLA7	139.893	710.404	-2.34095	5.48474e-19	4.61081e-17
EXOSC2	1942.46	872.394	1.15335	9.37559e-08	1.53727e-06
FIBCD1	329.916	34.5301	3.25681	4.68699e-07	6.44822e-06
DNMT1	6054.47	1967.04	1.62138	4.51428e-08	8.0716e-07
SLC6A8	12428.1	44484.7	-1.83974	7.62758e-06	7.47817e-05
DKC1	3689.87	1539.77	1.25978	9.21373e-10	2.34834e-08
ZNF331	379.433	811.22	-1.09674	0.00509246	0.0188532
ULBP3	344.046	140.94	1.2814	0.000913854	0.00456507
BPIFA2	1.69948	43.1564	-4.75858	0.0126542	0.0396594
GINS2	1307.64	23.5316	5.77929	1.78218e-28	3.01307e-26
PRR7	423.881	176.482	1.26746	5.65341e-05	0.000427759
MRPS25	2534.69	1191.85	1.08792	1.96726e-06	2.29378e-05
PDLIM4	93.6913	297.453	-1.66915	0.00774983	0.0266369
GFPT2	13.8106	46.8792	-1.78332	0.00617936	0.022181
PSMC3IP	441.988	72.145	2.61053	1.66145e-09	3.93779e-08
AOC3	12.8867	57.4228	-2.18544	0.000114922	0.000782744
ACLY	29125.7	14107.5	1.04596	1.47905e-16	9.41639e-15
AOC2	66.3337	205.537	-1.63747	9.58096e-10	2.42569e-08
G6PC	4.25246	639.824	-7.30407	5.83003e-11	1.82935e-09
C1orf159	733.069	355.747	1.0374	7.30782e-07	9.59412e-06
ANO1	18269.1	1733.01	3.39767	6.49749e-13	2.66484e-11
MAP1B	4575.94	12379.8	-1.43581	0.000988469	0.0048738
TNS4	27019.5	621.393	5.44161	7.05054e-50	5.36405e-47
TOP2A	16190.5	258.108	5.96717	2.16098e-51	1.9342e-48
FMO5	1795.75	6382.39	-1.82961	0.000107102	0.000738405
FBXW9	914.929	386.298	1.2413	1.66034e-10	4.73103e-09
C19orf57	146.994	69.3865	1.07158	0.00322029	0.0129083
RTBDN	7.82617	45.0694	-2.52405	0.0053162	0.0195342
MATN3	234.595	81.1771	1.53639	0.00038463	0.00218215
NUP210	8219.16	2206.25	1.89688	1.05151e-11	3.6951e-10
TRIM22	2014.38	4855.89	-1.26909	0.0118997	0.0377036
RAMP1	906.022	3506.4	-1.95321	1.42878e-05	0.00012987
MYBBP1A	2864.37	1417.14	1.01458	7.52451e-07	9.83084e-06
COQ3	601.876	180.75	1.73844	4.79552e-11	1.52654e-09
FIGNL1	1206.31	383.309	1.65054	2.51282e-08	4.72621e-07
ENAM	9.12029	86.3585	-3.2654	0.00173972	0.00775384
ITGB4	140002	51166	1.45218	1.24472e-06	1.52739e-05
EIF5A	23020.2	9102.24	1.33859	4.95641e-11	1.57446e-09
XAF1	82.5777	610.78	-2.88269	0.000227868	0.00140545
SNAP25	16.435	85.3135	-2.37671	0.000531803	0.00289825
PCNA	10323.5	4086.62	1.33685	4.14752e-06	4.42867e-05
NES	459.486	146.896	1.64189	3.6937e-07	5.22822e-06
APCS	43.5992	199.76	-2.18393	0.00186164	0.00820351
SYT11	161.453	701.625	-2.1219	4.67246e-05	0.000362736
MMACHC	1335.01	467.56	1.51189	4.72119e-05	0.000365586
DPH2	1402.12	659.658	1.08504	1.90616e-05	0.000167075
NASP	5544.82	2315.45	1.2597	1.27448e-06	1.55264e-05
DMGDH	7.85961	89.5077	-3.55098	2.51745e-05	0.000213164
MTUS2	900.638	86.4758	3.39199	5.67952e-13	2.34836e-11
LGR6	327.788	20.6102	3.98381	8.64899e-06	8.3293e-05
DCLK1	2870.82	39.2679	6.18922	1.32492e-08	2.67728e-07
EPSTI1	90.552	290.375	-1.6788	0.00524906	0.0193389
KL	123.644	327.5	-1.39684	0.000161454	0.00105302
RFC3	1678.06	216.363	2.95218	6.53816e-19	5.46619e-17
MORC4	5357.44	2566.36	1.06163	0.000257645	0.00155692
SLC39A11	4315.87	9814.95	-1.18527	2.52943e-05	0.000213822
MACROD1	131.337	274.603	-1.07015	0.00193317	0.00845748
RARRES3	194.547	1804.72	-3.20693	3.17595e-13	1.37288e-11
DYDC2	19.5546	1.1987	3.76197	0.00787259	0.0269735
SWAP70	2597	5203.91	-1.00282	0.00014663	0.000968789
AMPD3	906.945	1903.94	-1.06761	9.65352e-11	2.90292e-09
MICALCL	120.164	344.372	-1.51921	0.00528261	0.0194296
TEX15	1157.76	339.103	1.769	2.14211e-07	3.23368e-06
RNF122	410.19	872.322	-1.09062	3.24002e-06	3.55188e-05
CATSPERB	62.3177	147.261	-1.25279	0.00166065	0.00746406
CCNB1	5020.11	281.391	4.1543	2.70492e-34	6.97594e-32
CAMK1	242.888	67.3647	1.83921	2.5607e-07	3.78655e-06
MEIS2	1683.96	3547.42	-1.07439	6.96743e-06	6.94059e-05
PSRC1	610.321	94.6322	2.68736	2.47902e-13	1.0902e-11
SORT1	15353.4	32501.3	-1.08174	6.01191e-15	3.25542e-13
NOTCH2	11218.2	29681.7	-1.40379	6.69505e-07	8.85842e-06
VTCN1	151.119	1797.49	-3.56872	2.16204e-06	2.49224e-05
RSAD2	29.2829	693.905	-4.55524	4.17033e-31	8.46076e-29
MYCN	99.3141	11.0259	3.20341	0.00507909	0.0188129
CMPK2	137.845	677.051	-2.29516	2.78367e-09	6.29365e-08
SAA2	0.701115	326.038	-8.50807	1.67982e-08	3.3109e-07
CABLES1	893.269	1991.06	-1.15323	2.99784e-14	1.49323e-12
RERG	19.4819	67.6247	-1.79833	0.00339955	0.0135165
CDCA8	2452.79	278.937	3.13644	1.64227e-20	1.61218e-18
DSC3	58.8472	21.137	1.45388	0.00967461	0.0317809
SLC43A3	157.466	11.2365	3.79428	1.17111e-17	8.4453e-16
FADS2	27591	6381.43	2.11261	2.81633e-24	3.79233e-22
TCN1	5938.99	87118.2	-3.87481	6.1885e-15	3.33916e-13
ERCC5	4442.36	10573.8	-1.25101	4.50061e-05	0.000350775
NREP	855.9	387.486	1.14124	0.00346863	0.0137409
GOLM1	51515.4	116141	-1.17281	0.000206892	0.00129871
ADAM19	2019.95	236.071	3.09809	0.0132487	0.0411547
RNFT2	228.108	59.8256	1.92725	5.14213e-05	0.000393575
P2RX4	517.247	2074.99	-2.00509	5.82611e-05	0.000438862
MRAP2	72.6739	316.932	-2.11416	0.011144	0.0357747
LCA5	347.767	776.422	-1.15946	0.00103602	0.00506233
PRRG4	2078.27	5468.09	-1.39597	0.000272362	0.00163031
TROAP	881.408	11.7461	6.13304	1.04879e-26	1.59583e-24
FAIM2	1497.21	60.7874	4.61987	0.000140096	0.00093169
ESPL1	1073.75	89.1015	3.60433	7.14145e-22	8.17025e-20
KRT7	85406.6	34393.3	1.31221	1.90723e-06	2.23405e-05
HNRNPA1	35718.3	14365	1.31394	3.19472e-21	3.37576e-19
ACVR1B	1441	3767.55	-1.38551	2.80309e-05	0.000232942
OS9	13098.1	28980.8	-1.14553	1.31587e-15	7.70088e-14
KCNH3	84.528	21.0421	2.01135	0.0157811	0.0474172
LTV1	2314.75	1042.15	1.15053	8.37577e-07	1.08188e-05
CD164	18147.5	36946.1	-1.02569	8.23709e-06	8.00355e-05
PKIB	718.002	2024.64	-1.49565	0.0104284	0.033884
EGR4	0	9.69394	-5.87064	0.0121435	0.038381
RAB11FIP5	3917.23	9893.74	-1.33617	1.75221e-05	0.00015519
BCO1	35.396	307.763	-3.11263	3.66125e-10	9.94813e-09
CHST5	19.8405	281.348	-3.8303	0.000536412	0.00292023
AGT	2113.42	35875.2	-4.08568	8.06517e-16	4.81253e-14
URB2	2057.86	993.108	1.05055	5.84132e-05	0.000439572
RNASEL	2444.08	5574.13	-1.18956	6.0454e-07	8.10456e-06
FAM129A	52.3421	675.083	-3.69596	9.04432e-10	2.31291e-08
SP110	522.178	1617.19	-1.62818	3.5074e-13	1.49912e-11
DNAJB2	2194.79	5073.85	-1.2089	8.78191e-09	1.82051e-07
EDAR	4991.89	802.397	2.63825	2.41764e-34	6.45382e-32
ARHGEF4	939.57	463.608	1.01494	0.0060744	0.0218713
ALDH1L2	29.8591	274.798	-3.20101	0.00848129	0.0285666
SLC41A2	1697.81	4766.28	-1.48928	6.91854e-10	1.80881e-08
CKAP2	3455.86	1645.35	1.07056	0.00454204	0.0171196
TBC1D4	3052.79	1251.49	1.28582	1.25756e-10	3.70833e-09
BORA	749.456	220.446	1.76091	1.0145e-10	3.03559e-09
SCEL	9788.19	2644.56	1.88796	0.00283822	0.0116342
ITM2B	24596.3	63709	-1.373	5.12032e-09	1.10528e-07
LCP1	33.9845	144.551	-2.09371	0.000112813	0.000771833
BZW2	6927.49	3120.71	1.15023	1.47181e-05	0.000133224
DGKB	90.2412	6.39831	3.8288	0.000605905	0.00323036
SRSF1	10906.1	3847.99	1.50244	1.36682e-09	3.3383e-08
BRIP1	890.238	114.377	2.96457	4.47269e-14	2.18129e-12
RTP4	316.544	1083.47	-1.77192	2.14921e-13	9.61835e-12
IL1RN	2443.07	908.639	1.42527	0.00020063	0.00126514
ODF2	2268.57	984.591	1.20308	9.32861e-07	1.19081e-05
SMC2	4056.5	1645.57	1.30179	4.37584e-08	7.87031e-07
KLF4	5034.05	13236.7	-1.3948	0.00818355	0.0278328
ZNF189	2678.98	5773.57	-1.10737	2.11956e-10	5.98352e-09
ALDOB	137.917	46127.6	-8.38656	6.98208e-11	2.17258e-09
FPGS	2422.34	1143.69	1.08135	1.62222e-09	3.85082e-08
RABEPK	1009.39	430.4	1.22842	1.06889e-05	0.000100707
DSCC1	476.181	13.7121	5.09418	8.98989e-10	2.30287e-08
NOV	37.7179	158.907	-2.07562	0.000646317	0.00340643
POLR1E	1849.23	731.838	1.33672	5.69634e-07	7.69765e-06
TMEM8B	1983.67	4298.4	-1.11544	0.000134699	0.000900123
ALDH1B1	3650.78	1221.03	1.5802	0.000641771	0.00338599
ARHGEF39	953.046	318.866	1.57732	5.52433e-08	9.67299e-07
PPIL1	2989.95	983.196	1.60337	5.00034e-10	1.34189e-08
KIAA0319	14.6764	374.405	-4.68533	1.61812e-06	1.92806e-05
SLC22A23	4467.86	10264.4	-1.20015	6.94084e-07	9.17566e-06
TUBB2A	753.127	1903.56	-1.33792	0.000871584	0.00438559
UQCC2	2062.68	888.845	1.21217	2.75565e-09	6.26757e-08
HMGA1	39712.4	8703.86	2.18979	8.30323e-22	9.4285e-20
TCF19	1967.76	204.159	3.26365	1.17023e-32	2.61856e-30
NRM	808.125	273.409	1.56375	2.46467e-06	2.78002e-05
FGFBP1	10214.3	1258.31	3.02172	2.76417e-32	5.92388e-30
TLR2	31.0793	229.9	-2.85739	2.53945e-09	5.83689e-08
MYO7A	50.3967	183.96	-1.85509	0.000223389	0.00138348
SYTL2	4156.67	9384.24	-1.17495	0.00765243	0.0263437
TTPA	73.2589	8.49926	3.12213	0.000375784	0.00214155
GGH	2166.84	371.325	2.54387	7.64189e-10	1.9809e-08
SLCO5A1	247.095	78.7962	1.64632	0.00232069	0.0098416
DDX60	2108.23	7103.8	-1.75242	2.66985e-07	3.93647e-06
SORL1	9098.07	45220.7	-2.31335	4.95774e-09	1.07307e-07
POU2F3	116.103	287.505	-1.3093	0.0108043	0.0348885
CASP1	57.7414	1173.17	-4.32488	1.85348e-11	6.25333e-10
CASP5	7.58235	1181.46	-7.29239	1.98995e-08	3.83765e-07
NUSAP1	2584.66	152.782	4.07969	4.69635e-66	6.49792e-62
KIF23	2427.63	37.5673	5.9974	2.56391e-30	5.0016e-28
KNL1	2250.92	248.985	3.18453	2.95912e-21	3.14867e-19
SEMA6D	118.666	445.76	-1.90705	0.0162485	0.0484493
BCL2L10	13.0918	36.8506	-1.48959	0.0100194	0.0327367
GCHFR	1264.75	2597.61	-1.03776	7.87705e-05	0.000569122
TTLL7	136.697	39.2436	1.78878	5.93432e-06	6.06832e-05
IFI44L	11.4182	690.321	-5.90394	0.0110953	0.0356548
IFI44	391.158	1067.4	-1.44805	9.71843e-05	0.000680201
CGREF1	347.775	114.494	1.60676	0.00570111	0.0207135
ADCY3	656.495	66.1498	3.30951	8.42447e-07	1.08725e-05
CYP1B1	102.86	1908.97	-4.21327	7.82397e-10	2.02465e-08
SLC5A6	2186.33	1039.65	1.07154	0.00129239	0.00606915
SLC3A1	4.52203	530.406	-6.869	1.49816e-08	2.98377e-07
CENPO	1970.4	795.643	1.308	1.33969e-07	2.11679e-06
MFSD13A	561.402	243.617	1.20113	6.09892e-05	0.00045625
CYP2C8	13.5043	65.5315	-2.21576	0.00252694	0.0105632
KIF11	4429.95	304.029	3.86466	6.64107e-50	5.31845e-47
DUSP5	1941.62	5900.08	-1.60354	3.37865e-05	0.000274477
CEP55	2842.82	23.984	6.85614	2.53765e-53	3.21774e-50
KIF20B	3494.06	541.192	2.68999	1.38454e-32	3.05322e-30
DNA2	1000.94	76.6674	3.7063	4.35984e-18	3.26795e-16
FASTKD1	1408.38	669.365	1.07262	1.02633e-09	2.577e-08
HECW2	32.9599	275.057	-3.07293	8.44921e-05	0.000603017
WDR12	3102.09	1353.7	1.19629	7.21352e-11	2.23091e-09
SLC40A1	34442.2	97946.2	-1.50778	1.07426e-05	0.000101025
DIRC2	1760.89	4441.22	-1.33302	1.02279e-17	7.41084e-16
MNS1	209.138	11.4213	4.21776	2.73023e-19	2.36041e-17
GLCE	2105.16	4727.11	-1.16696	0.000152658	0.00100382
FAM13A	3959.23	11361.3	-1.52095	0.0119928	0.037954
HERC5	73.5725	445.253	-2.59524	3.65795e-05	0.000293562
ZGRF1	428.062	97.4762	2.12687	1.18101e-08	2.39603e-07
RASGEF1B	590.975	1587.41	-1.42532	5.05816e-05	0.000387928
FGF2	383.595	92.8319	2.05214	0.000263428	0.00158244
BMPR1B	49.706	301.768	-2.59864	2.61608e-06	2.92693e-05
NAAA	1362.47	3017.73	-1.1462	3.67523e-05	0.000294793
CCNG2	5969.28	11940.6	-1.00032	0.000797146	0.00407026
CENPE	2440.79	150.37	4.01843	1.28754e-61	3.2652e-58
GSTCD	2541.1	1262.98	1.00839	0.000107814	0.000742982
MTTP	2.2035	1021.69	-8.77617	3.31751e-05	0.000270087
B4GALNT3	458.746	1077.5	-1.23282	0.00521068	0.0192115
ERP27	28.4608	402.538	-3.80876	0.000255389	0.00154575
GABARAPL1	1930.13	11095.9	-2.52324	9.35796e-08	1.53604e-06
TAPBPL	1141.72	4030.45	-1.81829	1.73761e-08	3.40715e-07
PHLDA1	27363.7	8362.54	1.71019	8.63786e-10	2.22392e-08
LGR5	2113.16	110.847	4.25387	1.22829e-22	1.44881e-20
DUSP6	17219.6	4607.31	1.90149	1.0451e-16	6.79581e-15
SNRPF	2640.9	935.685	1.49562	2.16444e-09	5.05901e-08
TMEM132B	90.404	250.485	-1.47684	0.0123173	0.0388034
MMAB	2885.59	1202.38	1.26205	3.39241e-13	1.45816e-11
SLC46A3	465.631	1351.77	-1.53453	1.23389e-06	1.51778e-05
LNX2	4104.53	9335.65	-1.18572	2.84743e-09	6.40925e-08
ACVRL1	2.7043	147.091	-5.63013	8.54006e-05	0.00060836
N4BP2L1	79.301	293.662	-1.89426	1.43299e-05	0.000130175
BRCA2	1173.75	211.009	2.47658	2.44731e-09	5.64217e-08
ITGB7	2247.29	771.451	1.54132	6.74952e-05	0.000499274
GALNT6	1470.85	3605.68	-1.29355	0.00599436	0.0216291
LPAR6	782.086	228.864	1.77533	0.000302657	0.00178428
DIAPH3	1376.44	31.5026	5.43391	1.38655e-24	1.91798e-22
PELI2	1684.82	4346.45	-1.3677	8.3299e-10	2.14827e-08
JDP2	547.162	1859.35	-1.76516	2.58594e-11	8.5168e-10
FBLN5	12.2952	93.556	-2.87904	0.000259229	0.00156359
DUOXA2	11116.2	67782	-2.60828	8.64791e-07	1.1142e-05
DUOX2	102746	564415	-2.45768	1.17359e-06	1.45774e-05
GCNT3	7543.28	44842.8	-2.57164	9.21986e-09	1.90094e-07
DISP2	100.434	522.828	-2.38088	0.000253206	0.00153497
TSPAN3	23058.1	49958.6	-1.11547	0.000327955	0.0019061
IGF1R	1951.88	4015.81	-1.04091	0.0110146	0.0354254
PIF1	331.061	1.90935	7.24191	1.41598e-20	1.41747e-18
CYP1A1	118.114	1237.06	-3.38993	5.60497e-05	0.000424865
RHCG	2.45568	27.1718	-3.42876	0.013829	0.0425525
FANCI	3737.12	617.409	2.59714	1.15524e-18	9.25163e-17
TICRR	1148.57	25.738	5.46046	5.96293e-40	2.45221e-37
NKD1	6813.8	532.727	3.67674	4.23615e-09	9.3012e-08
MARVELD3	3230.49	7003.68	-1.11626	7.17103e-05	0.00052636
OSGIN1	584.473	1977	-1.75673	5.30139e-06	5.49871e-05
RHBDL3	36.4329	2.82707	3.56106	2.09835e-06	2.42433e-05
BCAS3	764.089	1536.07	-1.00523	4.2057e-06	4.47197e-05
MEP1B	5.89592	714.098	-6.93972	0.000225137	0.00139142
GAREM1	1824.5	3966.18	-1.12054	2.30269e-05	0.000197619
GREB1L	2641.52	1129.08	1.22705	7.11329e-06	7.05119e-05
ZMYND15	119.746	360.757	-1.59339	0.000253511	0.00153621
SECTM1	179.345	3794.86	-4.40434	9.95572e-29	1.76147e-26
RNF157	233.941	52.3739	2.16047	6.35325e-05	0.000473249
CEP131	1113.77	487.356	1.19133	4.94504e-06	5.17495e-05
IFNAR1	9262.15	18990.7	-1.0358	7.3173e-08	1.23574e-06
URB1	5790.63	2879.89	1.00757	0.000130029	0.000872747
EMP3	533.803	265.056	1.00923	0.000670117	0.00350757
SLC6A3	0.801274	38.6156	-5.23863	0.000251068	0.00152434
MYO1F	41.488	17.4739	1.24984	0.0027363	0.0112987
SLC47A1	36	2.52904	3.85914	0.000245684	0.00149839
RERE	4871.01	10774.6	-1.14526	8.05258e-11	2.46535e-09
PADI1	75.3551	7.44694	3.34959	0.000300067	0.00177245
EPHA2	56190.2	23552	1.25443	1.54006e-07	2.39607e-06
SH3BGRL3	29921.2	14802.7	1.01531	7.04143e-06	6.99819e-05
C1orf216	577.985	256.126	1.17618	6.95372e-05	0.000512883
PLK4	1175.45	108.262	3.43318	3.20638e-29	5.87811e-27
ITGB3BP	738.656	319.205	1.2108	7.64879e-07	9.96438e-06
KIF2C	2144.54	21.1245	6.64453	5.34554e-24	7.07284e-22
ITGA10	35.2475	7.26071	2.20847	0.00158233	0.00716994
GPA33	736.762	5845.64	-2.98819	0.00414022	0.0158684
NECTIN4	2532.13	5273.96	-1.05899	0.000636168	0.00336459
NUF2	897	22.3	5.30474	9.21597e-34	2.33717e-31
RORC	320.459	1785.7	-2.47929	1.40474e-07	2.20128e-06
TUFT1	3304.86	6818.63	-1.04419	9.3094e-14	4.37197e-12
SELENBP1	1948.76	4569.47	-1.23009	0.000663647	0.00347969
GOLPH3L	4807.9	9872.11	-1.03797	2.05735e-09	4.84591e-08
DTL	1686.25	34.4493	5.60239	1.01021e-27	1.60119e-25
VASH2	104.679	26.4315	1.97958	1.56618e-06	1.87204e-05
ATP8B2	26.6481	263.741	-3.30482	7.97743e-11	2.45221e-09
FLG2	11.6264	0	5.87792	0.000395371	0.00223559
CRNN	14.8393	0	6.23223	0.00102153	0.00500598
TPM3	16490.8	7800.52	1.08002	6.21868e-06	6.30823e-05
FLG	248.499	9.39247	4.71118	2.66646e-07	3.93529e-06
C1orf131	2530.19	1122.39	1.17231	4.93563e-10	1.32687e-08
CNIH3	11.5971	36.9954	-1.61516	0.00278134	0.0114381
EPHX1	3200.43	11696.9	-1.86968	1.61882e-09	3.84875e-08
REN	2.43094	61.2589	-4.64902	0.0081046	0.0276068
OSR1	148.696	49.536	1.57798	0.000852797	0.00431245
GDF7	5.07685	84.015	-4.09091	0.00376866	0.0146961
ABCG8	1.67915	63.2892	-5.23518	0.00579231	0.0210197
CHAC2	375.217	55.6503	2.7438	4.9006e-08	8.701e-07
MEIS1	235.097	561.303	-1.25136	8.32085e-08	1.3762e-06
SFXN5	1073.22	429.771	1.3199	8.75447e-07	1.12602e-05
CDCA7	936.501	12.3826	6.19381	3.54555e-13	1.50696e-11
CCDC150	106.911	9.71766	3.45235	6.43971e-10	1.69527e-08
NYAP2	13.9737	0	6.13711	0.00175265	0.0077932
HES6	556.45	257.343	1.11196	0.00109442	0.00529835
FANCD2	2436.9	515.989	2.23842	4.31458e-13	1.80856e-11
CTDSPL	4216.82	1787.85	1.23714	0.00469966	0.0175837
NFKBIZ	1374.04	4112.35	-1.58204	2.34518e-06	2.66898e-05
ADGRG7	30.1066	5066.51	-7.38819	1.21081e-12	4.76064e-11
MYH15	232.65	1.87769	6.96027	2.04223e-14	1.04982e-12
TAGLN3	37.4766	1.49738	4.67169	0.0021377	0.00917552
PLA1A	4.40839	115.683	-4.7313	3.70963e-07	5.24589e-06
ILDR1	1315.28	2990.17	-1.18364	1.73979e-12	6.66816e-11
MUC4	104.564	2793.79	-4.73855	1.28626e-09	3.16694e-08
ECE2	460.228	120.196	1.93058	2.65819e-06	2.96098e-05
LYAR	1361.24	412.783	1.72148	6.09177e-10	1.60924e-08
PLAC8	534.328	3319.08	-2.63485	0.0141774	0.0434313
GC	420.051	3191.94	-2.92673	0.000116833	0.00079505
SPATA5	1270	628.641	1.01394	2.78357e-07	4.0873e-06
FABP2	0	420.896	-11.3191	0.00208935	0.00902399
CCNA2	3433.51	42.0589	6.32469	1.44007e-42	7.30405e-40
SKP2	1628.49	561.484	1.53346	1.74068e-08	3.40878e-07
LHFPL2	8783.41	17991.8	-1.03455	0.000575876	0.00308975
PAM	15175.2	30725.8	-1.0177	0.000178625	0.00114441
FEM1C	2901.59	5832.26	-1.00744	6.46589e-06	6.51988e-05
MEGF10	0	20.0627	-6.92612	0.00193686	0.00847121
SLC25A48	4.00927	61.4519	-3.97623	0.0109495	0.0352757
C1QTNF2	15.6184	1.21175	3.95777	0.00740207	0.0256035
NHP2	3983.63	1670.49	1.25331	2.14218e-07	3.23368e-06
CPLX2	75.7961	3.34053	4.43975	0.000212225	0.00132562
DCDC2	1832.36	753.074	1.28317	0.0139651	0.0429018
SLC17A4	328.429	1427.43	-2.11959	1.02788e-05	9.72646e-05
MLIP	4.89606	44.5111	-3.14376	0.00298029	0.0121058
MMS22L	1295.55	647.129	1.0018	0.00375241	0.0146402
PNRC1	4823.7	11423.9	-1.24405	0.000141228	0.000938397
MTFR2	293.173	50.2749	2.55045	6.9725e-15	3.74889e-13
SLC2A12	221.322	802.613	-1.85453	0.000146276	0.000967292
CDCA5	1878.94	37.6093	5.61606	1.30799e-17	9.34385e-16
ZC3HAV1L	325.684	118.204	1.44688	2.60242e-05	0.000218655
TMEM140	120.482	4024.06	-5.06268	7.37771e-44	4.15775e-41
NCAPG2	2779.98	467.953	2.56786	8.87691e-20	8.03995e-18
MSN	16146.4	5248.74	1.62118	0.000344189	0.00198679
ITGB1BP2	22.0764	0.399567	5.22487	0.000474923	0.00262112
PRPS1	1755.52	816.501	1.10367	0.000715677	0.00371157
NSDHL	5194.29	2266.68	1.19554	3.36445e-14	1.66212e-12
GINS4	559.986	44.7016	3.62696	7.90569e-20	7.20317e-18
ADHFE1	195.155	528.85	-1.44273	7.613e-07	9.92626e-06
ATP6V0D2	0.300478	17.3174	-5.2728	0.00591263	0.0213696
SYBU	330.929	1725.78	-2.38257	2.3134e-08	4.41664e-07
GSDMC	118.336	3.58071	4.98188	3.6959e-05	0.000295828
CDKN2B	2007.02	7203.33	-1.84389	0.000204624	0.00128766
CEP78	2461.43	951.747	1.37028	2.12669e-08	4.08066e-07
NTRK2	4123.17	1256.51	1.71489	0.000853839	0.00431519
STOM	4959.42	32506.8	-2.71257	9.99814e-08	1.63057e-06
NR6A1	414.437	881.173	-1.08485	0.000170107	0.00110002
PTGES	705.882	2918.5	-2.04681	0.0083271	0.0282006
LCN2	12229.6	240999	-4.3005	1.60483e-17	1.13578e-15
PAXX	839.969	393.574	1.08784	6.68569e-06	6.68275e-05
PDSS1	581.422	109	2.41846	2.93837e-11	9.57495e-10
ADIRF	4137.15	1510.83	1.45358	0.0112478	0.0360158
MKI67	14131.4	128.719	6.77626	2.10017e-48	1.52172e-45
INA	1211.81	216.633	2.48822	1.11671e-18	8.99037e-17
ADM	581.371	3725.97	-2.68136	6.37948e-07	8.47774e-06
GAS2	161.758	59.9999	1.43766	0.0147339	0.0447754
SERPING1	584.143	2732.51	-2.22517	0.00167611	0.00751657
CAPN5	15105.8	40762.6	-1.43215	0.00380862	0.0148402
ZC3H12C	416.168	890.586	-1.09921	0.0146277	0.0445239
C11orf52	529.535	1328.78	-1.32166	2.84929e-22	3.33499e-20
GLB1L2	7646.03	1925.77	1.98936	8.04686e-11	2.46535e-09
FADS1	7662.66	2558.95	1.58232	2.94185e-07	4.29177e-06
INCENP	3155.41	1261.64	1.32243	1.49576e-08	2.98289e-07
CHEK1	1389.32	202.197	2.77849	1.91378e-13	8.6154e-12
FEZ1	1.52832	22.9215	-3.80822	0.00384562	0.0149655
ESAM	148.751	381.399	-1.3572	4.04726e-05	0.000319415
SIDT2	1541.4	3322.7	-1.10802	2.02323e-14	1.04357e-12
DUSP15	6.01716	89.7553	-3.87331	0.000376647	0.00214424
DSN1	1249.22	578.52	1.11103	4.36571e-05	0.000342239
FAM57B	17.0427	0	6.41967	0.000634095	0.00335596
TMEM219	1469.67	3330.44	-1.17958	0.000143166	0.00094964
HMGA2	435.75	82.4452	2.3974	5.74838e-05	0.000434081
CTF1	106.121	247.62	-1.22521	0.0127458	0.0398725
CTAGE5	5744.54	12331.8	-1.10215	1.42646e-08	2.85968e-07
WDR17	69.2741	19.3466	1.83552	0.010733	0.0346959
CCDC102B	16.0248	40.9085	-1.36915	0.0110474	0.0355193
PPP1R1C	300.39	116.296	1.37206	0.00187985	0.00826698
FAM173B	1160.1	574.393	1.01422	1.97247e-05	0.000172291
DIXDC1	239.829	709.556	-1.56708	0.00233516	0.00989469
CRIM1	7542.29	16148.2	-1.09809	2.6219e-14	1.32983e-12
ITPR1	1089.76	3255.35	-1.57914	1.31381e-07	2.08023e-06
CACNA2D4	49.7936	115.274	-1.21668	0.000823277	0.00418823
BTBD11	2087.38	764.042	1.44974	4.90809e-07	6.72806e-06
SLC2A13	1119.44	3099.27	-1.46943	0.000640938	0.00338276
TEX30	462.949	223.313	1.05184	0.000126179	0.00084953
NCAPD3	5354.27	1584.26	1.75588	3.41965e-16	2.08969e-14
NR3C2	1628.85	5707.7	-1.80932	2.95582e-16	1.84327e-14
AKR1C2	1245.17	7945.68	-2.6739	0.00261912	0.0108857
CENPU	1265.58	125.07	3.3313	2.93215e-19	2.50649e-17
SAV1	2958.02	6374.22	-1.10761	7.14037e-06	7.07343e-05
SERP2	155.681	69.5515	1.16986	9.22118e-06	8.81341e-05
CCL28	1598.04	11940.5	-2.90114	2.75073e-19	2.3647e-17
KCNE4	0.300478	31.4466	-6.10715	0.000326121	0.00189617
AP1S3	5849.95	2840.05	1.04243	1.19042e-08	2.4087e-07
HSPB8	447.975	2221.2	-2.30726	9.63478e-31	1.92899e-28
SPC25	600.049	1.86465	7.82364	1.60301e-28	2.77174e-26
JMY	1951.46	4377.2	-1.16539	1.13736e-05	0.000106107
XRCC4	6816.27	1057.72	2.68849	1.28037e-10	3.7683e-09
USP12	2739.68	6158.05	-1.16851	3.41491e-05	0.000276979
CAMK4	23.6961	0.399567	5.28608	0.000120486	0.000815897
TRIM36	135.577	375.027	-1.4643	0.00108663	0.00526564
PLEKHH2	132.894	445.5	-1.74582	4.39816e-05	0.000344268
GJA1	7117.77	1573.18	2.17722	0.00300458	0.0121849
RASGRP3	99.6197	350.595	-1.81505	0.00687123	0.0240683
IFIT5	763.188	2324.66	-1.60616	1.63877e-14	8.51041e-13
BMP3	0	55.0342	-8.38367	1.22111e-05	0.000112882
RAB3C	196.893	700.323	-1.8294	4.69358e-06	4.93215e-05
LGI2	6.79211	0.399567	3.51023	0.0131503	0.0409191
CENPH	510.421	89.6899	2.49568	1.95322e-15	1.11312e-13
BCL2L11	866.991	4021.48	-2.21318	9.88519e-07	1.25032e-05
SYCP2L	1.32017	15.409	-3.6194	0.0113056	0.0361531
BMP6	134.33	42.2083	1.65954	0.000792717	0.00405309
MERTK	255.364	539.571	-1.07539	0.0104344	0.0338961
PLA2R1	3314.01	8601.55	-1.37616	0.000430071	0.00240145
ADGRF1	16343.2	38162.4	-1.22347	2.55902e-05	0.000215724
ASAP1	4546.01	2219.11	1.03479	0.000188502	0.0011996
INO80C	2533.81	845.433	1.58343	1.55294e-14	8.09229e-13
LURAP1L	731.324	2264.82	-1.63267	5.82163e-06	5.97719e-05
CNKSR3	621.298	3307.36	-2.4122	8.4578e-08	1.39733e-06
C7orf31	71.7934	171.429	-1.25056	0.00321429	0.0128877
UBASH3B	3517.8	489.52	2.84501	4.49037e-14	2.18292e-12
NRGN	568.492	75.7718	2.89999	4.61185e-14	2.23484e-12
RETREG1	285.81	2909.45	-3.34802	5.61412e-18	4.16705e-16
ABI3BP	898.168	8880.78	-3.30598	1.71928e-07	2.64783e-06
C4orf19	1338.25	4518.36	-1.75429	1.03009e-13	4.82273e-12
DISP1	728.025	2218.03	-1.60913	7.03566e-17	4.61442e-15
FAM167A	211.787	959.105	-2.18052	0.00159637	0.00722067
PGM5	33.0486	0	7.38455	0.00833541	0.0282168
ADAMTS1	2016.58	706.479	1.51329	0.00840551	0.0283788
TSEN2	605.54	287.171	1.07116	7.77157e-06	7.60953e-05
SLFN13	1874.87	652.517	1.52396	6.08616e-06	6.19445e-05
WNT7A	2920.8	721.393	2.01743	0.000481697	0.00265369
FGD5	282.435	894.275	-1.66358	0.00761669	0.0262444
PLCL2	581.765	1743.27	-1.58006	9.28587e-07	1.18635e-05
SKA1	589.587	8.41751	6.10101	1.77705e-23	2.2533e-21
EME1	203.129	19.4682	3.36241	2.68017e-10	7.44188e-09
PTPRN2	2138.04	7591.73	-1.82775	1.21652e-06	1.50338e-05
OTUD6B	612.858	233.688	1.38727	8.57613e-09	1.78028e-07
CDK19	3267.75	7154.42	-1.13058	0.000319745	0.00186694
SLC16A1	8331.91	2373.32	1.81164	0.000110272	0.000756154
HEATR3	2093.53	976.493	1.0994	0.00010221	0.00070918
TTN	422.896	66.5921	2.66619	0.00358773	0.0141281
TMEM237	917.931	326.578	1.48904	1.21725e-06	1.50338e-05
DEPTOR	49.1198	304.514	-2.64384	9.64426e-07	1.22391e-05
RAB39B	5.83635	201.9	-5.06737	0.000211681	0.00132331
NAT2	76.8964	325.637	-2.07819	0.011445	0.0364867
FAM161B	466.241	1387.32	-1.57349	2.57979e-09	5.91177e-08
ADK	1788.56	741.228	1.26987	1.10406e-07	1.78527e-06
SLC28A1	2.80446	275.122	-6.49986	2.2629e-05	0.000194643
TSPAN7	76.078	673.544	-3.14607	1.07909e-05	0.000101417
TIAM1	1775.29	497.283	1.83301	1.92735e-11	6.4596e-10
SFR1	1162.16	441.896	1.39314	3.42387e-12	1.27378e-10
SFXN2	1120.69	230.557	2.2779	2.21683e-09	5.1735e-08
FGF18	1134.53	148.256	2.93626	1.59017e-05	0.000142749
FBXO43	21.0165	0.977023	4.54715	0.00210288	0.00906699
HKDC1	3213.14	6877.11	-1.09795	0.000139986	0.000931363
CD109	3869.43	1303.98	1.56978	0.00843136	0.028446
UBE2L6	1279.04	4799.35	-1.90668	7.72085e-08	1.29384e-06
RAB11FIP1	22603.2	47143.9	-1.06043	5.22255e-12	1.90567e-10
ATAD2	4957.42	1682.01	1.55971	1.30609e-07	2.07231e-06
FBXO32	514.861	2739.83	-2.41332	7.54173e-11	2.32297e-09
SASS6	690.257	343.678	1.00597	9.78726e-05	0.000684032
MPV17L	250.719	79.2866	1.66344	0.00242158	0.0101783
BUB1B	2058.8	33.8691	5.9035	3.98127e-30	7.57237e-28
NMNAT2	1519.03	583.601	1.38022	0.00510064	0.018879
TMEM171	62.7847	197.225	-1.63923	0.00428858	0.0163202
C8A	163.233	62.6821	1.38412	0.00132556	0.00618132
LRP8	6022.27	2339.58	1.36349	1.73663e-05	0.000153989
STEAP2	784.487	1660.24	-1.08052	0.00722181	0.0250826
FZD1	1235.43	2665.13	-1.10876	5.28266e-10	1.40884e-08
CCNB2	2110.39	45.0503	5.54932	3.4951e-40	1.47726e-37
FAM81A	472.11	150.339	1.6454	0.000183183	0.00116868
MX1	395.085	5482.02	-3.79216	5.19255e-20	4.87715e-18
SLC34A2	133.986	4224.01	-4.97308	2.57753e-13	1.13025e-11
SLC30A2	12.9944	88.996	-2.75231	0.0084565	0.0285182
GRHL3	1014.41	249.938	2.02027	0.000537908	0.00292489
GALNT14	2196.59	893.6	1.29846	0.000650426	0.00342216
XDH	4.81849	124.993	-4.53962	4.61827e-11	1.4732e-09
TMSB15A	76.8794	0.932323	5.84457	2.5933e-09	5.92487e-08
RNF207	630.05	258.871	1.2771	0.0134573	0.0415893
GPRASP2	30.1501	341.274	-3.50305	0.000912126	0.00455943
HIST1H2BD	1970.05	5669.69	-1.52512	1.70922e-11	5.79232e-10
CDC25C	582.836	3.49442	7.31896	1.32484e-36	4.47971e-34
HIST1H4H	396.173	1349.31	-1.76671	2.56135e-06	2.87203e-05
KCNB1	11.8796	52.666	-2.16214	0.0152362	0.0460265
FAM86C1	481.102	196.936	1.28814	6.25901e-07	8.3468e-06
CPA2	0	18.8344	-6.83153	0.00116825	0.00557942
ZNF276	1073.18	527.501	1.02339	0.00440951	0.0166952
EDA	382.178	773.482	-1.01907	0.0101838	0.0331813
MPZ	61.3124	20.4223	1.56183	0.000868689	0.00437536
CDC42SE2	2445.77	6671.35	-1.44686	2.26857e-10	6.357e-09
MIS18A	941.818	345.725	1.44413	1.69322e-08	3.3287e-07
IFNAR2	1837.87	3774.27	-1.04012	5.13017e-12	1.87646e-10
GART	6948.34	3429.42	1.01848	3.65548e-07	5.19344e-06
DONSON	1179.2	534.07	1.14171	4.45023e-05	0.000347611
ATP5G1	2251.87	853.137	1.39935	2.14727e-07	3.23566e-06
RCAN1	1671.86	4128.07	-1.30381	5.69833e-11	1.79515e-09
CIART	58.5774	283.119	-2.26314	4.63337e-05	0.000359884
CHAF1B	1542.9	398.85	1.95168	4.11478e-10	1.11209e-08
BTG2	4375.48	9636.38	-1.13885	6.88087e-05	0.000508002
HK2	25733.5	73498.9	-1.51408	1.70416e-05	0.000151286
C1R	70.8451	212.636	-1.58361	2.58113e-06	2.89208e-05
ALDH4A1	1852.11	925.341	1.00117	0.00298007	0.0121058
AMFR	4733.24	9679.35	-1.03191	9.11422e-05	0.000644653
DRC7	2.39056	27.6736	-3.6028	0.000616963	0.00327783
ZDHHC1	265.432	669.298	-1.33225	8.56539e-09	1.78028e-07
C16orf86	48.3729	106.567	-1.14054	0.000738447	0.00381276
PIP	20.9679	665.696	-5.04142	1.24453e-20	1.25409e-18
LYPD5	66.2725	156.297	-1.23561	0.000864767	0.00435994
ZNF233	56.854	139.099	-1.28305	0.000874328	0.00439649
CCDC28B	385.613	126.344	1.59805	3.22239e-06	3.53766e-05
ATAD3B	1490.27	401.867	1.88763	3.42914e-05	0.000277555
ABCG1	430.835	7221.83	-4.06851	8.3626e-30	1.57093e-27
WDR4	808.563	211.341	1.9297	6.71125e-11	2.09259e-09
CBS	46.2933	156.112	-1.7529	0.0128041	0.0400219
ICOSLG	105.15	393.441	-1.9076	0.0126132	0.0395555
ITGB2	109.214	566.354	-2.37637	0.000987745	0.00487181
LSS	11962	4416.37	1.43751	1.84526e-05	0.000162392
C21orf58	464.021	129.594	1.83333	4.54628e-07	6.2864e-06
SLC2A6	2124.65	499.63	2.08681	1.41998e-08	2.85044e-07
ZNF714	647.909	196.647	1.72555	0.000130998	0.000877706
ST6GALNAC6	1282.49	4677.04	-1.86631	0.000403846	0.00227843
PKN3	379.769	125.634	1.58953	0.00223011	0.0095372
IL6R	256.065	2079.45	-3.02409	1.77521e-05	0.000156953
FDPS	17061.1	5178.69	1.72008	1.17607e-16	7.58269e-15
PAQR6	137.988	52.9018	1.37268	0.00652145	0.023136
NBEAL2	20950.5	7148.1	1.55131	4.78842e-07	6.56993e-06
GPATCH4	1816.07	640.837	1.50148	1.87755e-05	0.000164852
FGFR4	3639.62	546.334	2.73743	5.34545e-13	2.22231e-11
CYP3A4	10.4815	10058.5	-9.90922	2.70131e-09	6.15316e-08
LY6E	4483.57	9988.85	-1.15566	0.00185035	0.00816083
TONSL	1516.52	467.662	1.69854	3.37478e-06	3.68633e-05
RECQL4	1191.83	157.902	2.91118	5.37581e-17	3.55645e-15
SQSTM1	14468.7	33318.7	-1.20322	1.70846e-15	9.8098e-14
SCGB3A1	396.83	6408.01	-4.01346	0.00365092	0.0143324
MFSD12	3619.63	1566.65	1.20754	1.69658e-07	2.61552e-06
DMKN	1420.25	672.58	1.07841	0.000103533	0.000717052
MPP3	281.791	135.9	1.04226	0.00337427	0.0134441
DBF4B	345.876	110.424	1.63724	0.000165239	0.00107338
FMNL3	35.9376	3.31757	3.59836	5.61568e-07	7.60216e-06
RACGAP1	4331.27	908.061	2.25381	7.47142e-23	8.88165e-21
SYCE2	17.066	4.24554	1.93977	0.0125582	0.0394234
SPC24	764.621	18.5246	5.31127	5.987e-38	2.169e-35
CXCL16	7950.92	19452.4	-1.29077	1.25922e-06	1.53907e-05
SNRNP25	968.615	356.649	1.4426	1.79645e-05	0.000158463
WDR90	1333.33	565.92	1.23425	9.13917e-05	0.000645597
SSTR5	45.1899	109.962	-1.30327	0.0111858	0.0358702
C16orf59	324.271	40.5595	2.98927	3.54244e-13	1.50696e-11
CCNF	2582.24	452.755	2.51283	2.81801e-15	1.57065e-13
ZG16B	808.449	4137.39	-2.35521	0.000631723	0.00334457
PPP1R32	32.9009	77.698	-1.25426	0.00238719	0.0100647
PDZK1IP1	2859.81	18507.4	-2.69422	2.46442e-06	2.78002e-05
COA7	2496.25	947.187	1.39796	9.56523e-07	1.21693e-05
ACOT11	3675.01	1805.17	1.02575	0.000761241	0.00391319
TMEM82	33.0987	207.773	-2.65827	0.00055534	0.00299754
SLC25A34	72.9818	264.026	-1.85253	0.00851282	0.028651
DHRS3	16596.6	34925.1	-1.07341	3.23949e-05	0.000264727
SYNC	50.1151	18.0057	1.43311	0.00177226	0.00786201
WNT4	304.165	905.454	-1.57422	0.00380953	0.0148402
B3GALT2	105.189	34.7784	1.59446	0.00153566	0.006996
GBP2	2723.14	16981.8	-2.64087	8.88478e-06	8.52939e-05
GBP4	14.1585	683.975	-5.59474	1.45013e-09	3.51357e-08
KCNT2	4.25376	31.0938	-2.87664	0.000699662	0.00364092
VCAM1	0	17.2627	-6.70935	0.00123681	0.00586091
EXTL2	703.103	304.316	1.20578	0.000113948	0.000777852
KCNJ9	0.827204	19.4531	-4.64948	0.00542773	0.0198625
ATF3	231.576	2446.35	-3.40394	8.81222e-08	1.44959e-06
SNED1	140.548	303.921	-1.10968	0.00240265	0.0101187
C1orf115	3579.02	10442.8	-1.54461	1.02572e-05	9.71207e-05
OXER1	1.01969	22.7889	-4.63215	0.0144791	0.0441688
FCMR	20.5705	69.3434	-1.72727	0.00265291	0.0110111
PIGR	3697.57	200468	-5.76061	2.9414e-17	1.99805e-15
REL	1598.47	3802.25	-1.25007	6.93244e-08	1.18521e-06
KCNF1	59.9725	9.81005	2.62486	8.92937e-07	1.14561e-05
KCNJ3	27.3849	405.769	-3.90083	0.000229932	0.00141531
NUP35	1206.67	575.09	1.06705	6.34569e-05	0.000473082
CCDC138	640.022	253.171	1.33829	1.62678e-08	3.21887e-07
SLC16A14	73.4397	321.433	-2.12372	0.00296188	0.0120502
SGPP2	7595.54	20791.5	-1.45292	1.75727e-18	1.35729e-16
CTSS	913.005	9002.97	-3.30102	2.19061e-24	2.9761e-22
BNIPL	27.3312	9.8581	1.44819	0.0100857	0.032911
BOLA3	782.249	381.76	1.03182	0.000559725	0.00301699
PBXIP1	11148.2	25156.5	-1.17399	3.50787e-06	3.80983e-05
KBTBD8	378.297	102.562	1.88024	0.00845905	0.0285205
SLC22A15	21.4665	206.547	-3.25691	0.000124784	0.000841258
SLC15A2	40.6194	654.208	-3.99818	1.04834e-10	3.12163e-09
ELF3	35173.3	112238	-1.67403	4.23322e-12	1.56342e-10
CCT3	21609.4	10099	1.0974	9.7209e-08	1.59046e-06
KIAA1524	1018.39	72.2101	3.81276	5.00211e-29	9.06096e-27
SGO2	1455.88	134.586	3.43429	7.70398e-43	4.0422e-40
EIF5A2	321.395	146.76	1.13246	0.000611903	0.00325436
SLC2A2	10.2111	134.082	-3.71655	0.00361993	0.0142365
RPL22L1	1853	486.132	1.93054	1.47288e-08	2.94885e-07
ADAMTS9	4111.21	1881.4	1.12811	0.0013179	0.00615885
MTHFD2L	418.393	204.388	1.02769	0.000677038	0.0035406
KIF15	1411.83	15.4797	6.49773	2.14329e-23	2.69523e-21
KLF15	47.5601	247.826	-2.3874	0.000104441	0.000722681
RFC4	937.996	273.993	1.77413	1.19362e-07	1.90579e-06
RPL39L	412.085	181.631	1.17756	0.000339023	0.0019592
PRKCD	5942.95	13361.7	-1.16894	3.90255e-11	1.24751e-09
SLC51A	3.61558	308.693	-6.44145	1.30419e-05	0.000119834
S100P	4035.07	13451	-1.73718	0.000388215	0.00219839
SLC9B2	4433.24	2078.67	1.09201	5.14138e-05	0.000393575
CDC25A	1498.83	236.509	2.66238	1.41422e-11	4.86849e-10
CCDC51	1635.41	743.648	1.13758	0.00110185	0.00532395
ATRIP	489.795	163.624	1.57456	6.1783e-06	6.27564e-05
MON1A	583.148	260.535	1.16467	0.000132809	0.000888666
DUSP7	3078.08	1351.69	1.18627	1.03437e-05	9.78182e-05
POC1A	1169.03	226.289	2.36561	8.7232e-21	8.9082e-19
MAD2L1	2056.67	214.341	3.26229	1.07767e-24	1.51832e-22
HPGD	5120.72	21225.5	-2.05142	6.93882e-05	0.000512033
TMEM144	1078.55	3522.24	-1.70686	2.61279e-17	1.79082e-15
FAM160A1	968.805	2211.83	-1.19184	1.4353e-05	0.000130308
ABCE1	8669.5	4040.04	1.10129	3.96397e-08	7.19758e-07
SPINK1	3666.75	19290.5	-2.3953	3.35106e-07	4.81945e-06
ERAP1	3482.06	7187.23	-1.04551	9.31644e-10	2.36659e-08
TLR3	1522.93	4961.04	-1.70362	1.78198e-05	0.000157369
SHROOM1	1116.47	2248.01	-1.00986	3.29759e-05	0.000269041
LEAP2	60.0528	396.42	-2.7239	5.80188e-05	0.000437253
CITED2	1640.84	4076.12	-1.31314	6.47736e-05	0.000481853
CREBRF	1111.42	4412.85	-1.98956	4.10841e-07	5.74046e-06
RAET1E	85.4032	7.66278	3.46638	0.00825865	0.0280186
SAP30L	2126.21	4636.85	-1.12517	6.33507e-08	1.0962e-06
HCN1	241.001	1.73146	6.81392	4.0614e-10	1.09961e-08
PTTG1	1858.69	114.338	4.02795	1.05107e-35	3.19861e-33
SYTL3	196.846	401.62	-1.03191	0.0130263	0.040572
FABP5	2900.74	829.982	1.80459	1.98979e-06	2.31472e-05
CTSB	24338.6	63545.6	-1.38455	8.27048e-08	1.37085e-06
ADCY1	569.591	110.542	2.36605	7.9426e-06	7.74709e-05
HNF4G	3581.85	10013.4	-1.48328	0.000201954	0.00127297
TNFRSF11B	306.492	67.6582	2.18376	0.00323569	0.0129598
EN2	0	14.9611	-6.49982	0.00142714	0.00656251
CSMD3	1270.36	31.8787	5.31246	1.21804e-13	5.66781e-12
GPR146	44.1184	166.93	-1.92226	0.000494326	0.00271149
CA3	35.7587	146.236	-2.05251	1.05121e-08	2.147e-07
TP53INP1	3444.97	6978.86	-1.01824	0.00414482	0.015882
FREM1	75.5817	491.63	-2.70454	0.0085334	0.0287076
DIRAS2	358.774	1242.26	-1.79154	0.000463885	0.00256952
ABCA1	492.215	2951.83	-2.58303	2.32989e-08	4.437e-07
NFIL3	1004.5	2920.01	-1.54021	8.70678e-05	0.000619077
MAMDC2	61.0912	15.2544	1.96644	0.00740429	0.0256054
ALDH1A1	10221.7	31201.2	-1.60998	0.000175709	0.0011292
DYNLT3	6090.51	2942.13	1.04921	1.62298e-06	1.93082e-05
CLDN3	1329.71	6488.81	-2.28676	2.69517e-06	2.9956e-05
ZNF367	1028.31	121.234	3.08458	8.87423e-21	9.00202e-19
NLGN4Y	8.11878	41.9734	-2.39195	0.0129033	0.0402825
NOL6	5120.79	2236.58	1.19461	2.8444e-05	0.000235989
AQP3	31236.3	9673.43	1.69101	2.34744e-08	4.46483e-07
MELK	2943.76	268.496	3.45178	1.06372e-33	2.65338e-31
OTUD1	499.698	1677.54	-1.74524	7.90453e-18	5.7548e-16
MARCH8	2101.51	4215.6	-1.00373	0.000233653	0.00143358
PHYHIPL	504.674	86.442	2.55367	6.83952e-08	1.17196e-06
SKA3	970.402	18.8982	5.67502	6.61263e-47	4.57353e-44
DDIAS	441.248	20.8366	4.38869	9.77916e-10	2.46766e-08
LRR1	754.198	358.249	1.07417	3.975e-06	4.27144e-05
C10orf10	161.553	3662.9	-4.50611	6.58551e-18	4.84083e-16
TMEM63C	40.0708	271.028	-2.74898	0.0124039	0.0390358
CDX2	988.328	10306	-3.3823	6.10895e-06	6.20934e-05
FAAH2	697.162	1587.34	-1.18768	1.74407e-11	5.89727e-10
DACT1	18.6627	74.3607	-1.95932	0.0158702	0.0476201
BEND7	1426.1	3278.86	-1.201	0.000408321	0.00230197
ZNF503	5998.72	1952.48	1.61917	5.85545e-08	1.01708e-06
RNASE7	20.3568	72.2771	-1.79513	0.0074012	0.0256035
CASP7	3110.45	6968.08	-1.16304	6.2377e-06	6.32331e-05
METTL3	1907.31	903.052	1.07605	2.82374e-09	6.36533e-08
CYP2C19	7.9541	199.872	-4.65786	0.001819	0.00804826
FRAT1	432.617	1303.87	-1.5949	1.07619e-12	4.3093e-11
E2F7	808.534	37.0965	4.44047	9.69612e-12	3.41519e-10
LARGE2	334.095	114.742	1.5361	0.000122474	0.00082715
AGBL2	24.9185	59.2986	-1.26923	0.00369117	0.014468
HACD1	562.124	164.452	1.76905	2.94255e-05	0.000243336
SMCO4	352.137	954.651	-1.4412	3.39522e-05	0.000275529
TCP11L2	1077.08	3753.77	-1.80207	3.54239e-07	5.05638e-06
AMN	620.478	1560.93	-1.33153	0.00873484	0.0292623
PPP1R14D	128.56	602.243	-2.22807	3.4513e-10	9.46216e-09
CKB	1054.81	4054.23	-1.94261	7.03392e-05	0.000517795
NOLC1	9745.85	4330.9	1.16987	5.94476e-07	7.98371e-06
CCT2	16336.8	7067.27	1.20887	1.45841e-16	9.32403e-15
SCN3B	27.5294	92.7136	-1.74691	0.00616307	0.0221525
MYRFL	19.0385	662.867	-5.1188	7.59084e-08	1.27469e-06
C2	136.677	1423.11	-3.37295	2.91012e-08	5.41324e-07
PLEKHF1	111.034	355.696	-1.68226	5.24087e-08	9.24045e-07
SMPD1	1085.07	2643.95	-1.28553	5.19736e-05	0.000397003
APBB1	118.919	405.122	-1.77263	0.000267714	0.00160438
TPP1	11003.4	22033.7	-1.00174	1.07719e-06	1.35235e-05
USP54	2715.96	6093.41	-1.16645	2.41247e-11	7.98002e-10
MOGAT2	2.30366	163.633	-5.97864	9.56783e-06	9.12181e-05
SERPINB7	578.06	7014.88	-3.60177	7.5622e-08	1.27145e-06
WDR72	17.7148	561.443	-4.96785	8.12764e-08	1.35011e-06
ST5	1890.11	3936.96	-1.05861	1.51236e-05	0.000136408
CENPN	1222.28	340.339	1.84121	3.30273e-16	2.02638e-14
MCM7	8365.02	1745.59	2.2603	2.25456e-14	1.15506e-12
CENPV	2727.23	1174.66	1.21488	2.0592e-05	0.000178773
RRAD	17.7636	131.424	-2.89945	5.77345e-05	0.000435542
ZCCHC18	10.4922	1.87769	2.48236	0.00406391	0.0156469
HTR3A	4.36086	123.53	-4.76195	1.04867e-07	1.69932e-06
SLFN5	5739.11	13280.4	-1.21049	1.49404e-05	0.000134916
PCLAF	1611.74	66.6583	4.59935	6.07475e-33	1.42205e-30
LDHD	235.251	562.582	-1.25753	0.0113051	0.0361531
PLIN1	16.8306	44.9399	-1.45252	0.0132647	0.041191
ANPEP	1425.94	78440.1	-5.78167	8.57604e-05	0.000610637
C18orf54	392.023	83.716	2.22249	1.08895e-06	1.36262e-05
PLK1	2514.03	62.8693	5.31451	2.70388e-34	6.97594e-32
CHP2	0.300478	998.794	-11.1947	0.000159819	0.00104549
NEMP1	1597.59	734.726	1.1194	0.000175918	0.00112944
C15orf48	792.04	5202.32	-2.71589	0.0064288	0.0228446
GREM1	7.09749	0	5.1445	0.0021204	0.00912184
MS4A8	126.398	1709.68	-3.74954	2.0896e-12	7.94882e-11
RCCD1	1083.94	503.765	1.10183	6.01813e-09	1.28793e-07
TEF	2685.22	6211.55	-1.20961	0.00293086	0.0119528
B4GALNT2	44.9134	357.554	-2.99529	0.0048276	0.0180016
SNRPD1	3745.99	1663.54	1.17074	6.51778e-08	1.12443e-06
SAMD14	14.1011	46.6268	-1.65742	0.00784397	0.0269086
PRRX2	57.5681	14.453	1.99243	0.0131651	0.0409487
UGT1A6	91.2211	247.562	-1.43917	0.0158957	0.0476683
PRR15L	5978.86	17275.1	-1.53068	0.00127464	0.00599347
GPRC5B	117.03	421.011	-1.84444	0.00167777	0.00752179
RRM1	7902.96	3747.45	1.0764	1.15351e-05	0.000107482
LPO	0	9.53387	-5.85022	0.000932159	0.00464279
CA4	7.81204	305.103	-5.29327	1.44794e-07	2.26432e-06
MVD	7541.91	2861.97	1.39783	2.73604e-07	4.02627e-06
CDT1	1362.02	61.8001	4.45287	2.76961e-14	1.39286e-12
RHEBL1	18.0448	4.69452	2.00678	0.00724259	0.0251409
ZNF610	59.2365	293.735	-2.29596	1.45336e-07	2.27047e-06
GPD1	65.5076	380.428	-2.53382	1.6136e-05	0.000144597
CYP2S1	15298.5	6108.67	1.3246	0.000451825	0.00250911
AXL	1841.77	390.444	2.23919	0.00108351	0.00525556
TMC4	6331.32	14427.1	-1.18812	1.36112e-05	0.000124745
CDC42EP5	151.023	1135.91	-2.90891	8.99692e-06	8.62615e-05
CHAF1A	2651.98	716.093	1.88748	3.8011e-13	1.6066e-11
GPT	80.036	283.11	-1.82768	0.0020018	0.00871016
SLC43A2	1115.14	3586.78	-1.68478	0.00370058	0.01449
TRPV3	43.2261	133.767	-1.63094	0.00334349	0.0133494
C19orf48	1473.62	446.373	1.72137	0.000332358	0.00192727
KLK6	7610.68	1438.54	2.40386	1.21956e-06	1.50501e-05
CD320	1940.96	711.429	1.4464	0.000161194	0.00105177
NUDT8	411.238	168.593	1.2817	6.66604e-06	6.66866e-05
CD300A	136.59	696.799	-2.35046	7.64128e-05	0.000554987
MGAT5B	40.0912	1.96394	4.09681	1.74952e-07	2.68895e-06
TK1	3497.77	591.682	2.56343	2.14891e-09	5.03043e-08
GSDMA	220.727	15.5625	3.82873	3.6475e-07	5.18695e-06
RAB26	134.538	342.655	-1.34915	0.000496408	0.00272193
BEST1	43.2209	107.84	-1.32636	0.000446563	0.00248121
FTH1	32728.8	66180.9	-1.01589	1.33632e-08	2.69674e-07
SLC3A2	3250.55	8004.41	-1.30008	2.03967e-06	2.36552e-05
TRANK1	711.792	6315.67	-3.14832	2.19329e-21	2.38379e-19
RPSA	46741.4	19807	1.23864	8.07355e-09	1.68515e-07
BATF2	134.101	408.387	-1.60585	0.00323552	0.0129598
PBK	1393.6	5.55924	7.76283	6.25603e-40	2.50505e-37
VASN	392.806	1422.78	-1.85695	2.25186e-06	2.58209e-05
NT5DC2	2606.27	571.294	2.18848	6.87818e-17	4.53066e-15
MFSD2A	796.567	331.598	1.26644	0.000742411	0.00382803
DTYMK	2262.46	545.463	2.04935	1.60092e-18	1.24921e-16
RAB31	488.95	1667.45	-1.76841	1.66833e-06	1.97859e-05
TNXB	99.4287	511.91	-2.37204	2.03257e-05	0.000176729
LGI3	122.205	269.644	-1.13414	0.00253447	0.0105859
FEN1	4943.6	764.126	2.69265	3.52692e-17	2.37458e-15
COL3A1	41.5691	3.38747	3.59016	1.57403e-05	0.000141467
VWA3B	71.3509	237.857	-1.74194	0.00780977	0.0268186
NPNT	6685.44	16324	-1.28785	5.2081e-07	7.10242e-06
CXXC4	3.85126	80.4906	-4.39202	1.35714e-05	0.000124474
BTNL3	11.6369	1605.14	-7.11203	4.47975e-05	0.000349379
ZNF608	892.291	2460.78	-1.46334	4.17368e-08	7.53341e-07
TM4SF20	16.3373	32405.9	-10.9565	3.04242e-08	5.63181e-07
PXDC1	949.424	2051.37	-1.11302	6.17935e-07	8.24781e-06
HSPBAP1	81.7972	191.516	-1.22074	0.00198966	0.00866973
SLC25A6	29093	13833.8	1.0724	5.16295e-09	1.11274e-07
PARM1	93.3202	2264.09	-4.58862	2.05532e-15	1.1626e-13
PCSK9	7960.83	726.812	3.45187	3.58745e-30	6.90969e-28
EFNA1	1517.95	7611.63	-2.32642	3.70217e-06	3.99519e-05
SH3TC2	2547.64	386.576	2.71985	3.6566e-10	9.94813e-09
SPRR1A	525.403	117.281	2.15376	0.000513118	0.00280647
SLC38A11	62.4089	10.8158	2.59025	0.000117966	0.000801324
CRCT1	168.396	22.2074	2.93415	2.23974e-07	3.34444e-06
CKAP2L	1481.71	21.8323	6.05634	8.17756e-42	3.88843e-39
BUB1	3406.82	87.5361	5.27004	1.82016e-56	2.76956e-53
CHRNA5	463.605	103.149	2.16547	4.83318e-13	2.02038e-11
FASN	53590.7	17877.1	1.58387	2.58106e-19	2.2442e-17
LINGO1	0	13.205	-6.32517	0.0134065	0.0415042
MUC17	14302.3	72660.9	-2.34494	0.0100311	0.0327678
MUC3A	20073.6	99887.3	-2.31507	1.93781e-17	1.34638e-15
TM4SF1	54904.9	18022.9	1.60709	1.23883e-09	3.06504e-08
TMEM154	1721.54	295.632	2.53894	2.09327e-07	3.17559e-06
MYRIP	10.5435	89.6101	-3.11151	6.82531e-08	1.17084e-06
GPR37L1	126.234	653.273	-2.36588	3.04606e-07	4.41838e-06
SERPINA6	10.6572	98.1291	-3.19872	0.00144665	0.00664219
HNRNPA3	19298.9	8077.62	1.25624	6.75025e-10	1.76784e-08
RNF150	8.10098	281.353	-5.12899	1.09715e-08	2.23484e-07
SLC16A5	9284.23	2826.39	1.71557	0.000514539	0.00281222
FABP6	3.33356	1157.89	-8.44714	1.75151e-05	0.00015519
FAM161A	334.182	143.039	1.22421	0.00260823	0.0108523
FAXDC2	2040.56	5482.04	-1.42593	2.57498e-05	0.000216828
LGALS9B	143.295	767.894	-2.42211	0.0146378	0.0445458
CDK1	4274.55	147.97	4.84463	2.39975e-41	1.1065e-38
SMAD1	1035.78	2416.45	-1.22214	1.22696e-12	4.79934e-11
SEMA3E	158.232	1610.53	-3.34686	1.04079e-31	2.19953e-29
DCLK2	20.0999	4.91504	2.09582	0.00275085	0.0113433
KRT8	336255	100336	1.74473	3.9631e-22	4.60325e-20
CD14	166.607	982.994	-2.56319	2.46297e-13	1.08628e-11
SLC23A1	1.90607	119.668	-5.97059	1.17632e-06	1.45995e-05
LONRF2	1863.1	583.163	1.67453	0.000100245	0.000696817
ELOVL6	3978.05	1972.89	1.01172	0.00190972	0.00837414
TMC7	1741.8	706.584	1.30196	1.6154e-09	3.84662e-08
HOXB9	0	33.9815	-7.68882	5.52962e-05	0.000420273
KCNS3	751.203	1762.4	-1.23138	0.000171138	0.00110622
CDCA4	1070.47	327.038	1.70758	3.74279e-11	1.19895e-09
PLA2G1B	0	16.9317	-6.67956	0.00105381	0.0051314
TANC2	1182.2	2452.38	-1.05249	0.00242215	0.0101783
CAVIN3	589.182	240.06	1.28896	5.16856e-05	0.000395002
PDGFD	111.374	687.321	-2.62309	0.00134459	0.00624901
HS6ST2	286.646	103.182	1.48089	0.0111171	0.03571
PYGO1	4.23841	0	4.41535	0.0165649	0.0492481
INSR	6635.71	18804.3	-1.50277	1.22004e-11	4.22874e-10
FUT3	6688.37	14599.9	-1.12618	0.000669811	0.0035073
NETO2	4153.23	1457.57	1.50969	2.49473e-08	4.70382e-07
TMEM37	1836.23	5354.11	-1.54372	4.95642e-08	8.78719e-07
LRG1	1604.16	5886.85	-1.87548	1.37235e-05	0.000125546
SHCBP1	1543.9	12.5044	6.89747	7.28394e-35	2.09118e-32
ZNF440	974.806	2276.18	-1.22254	0.00448202	0.0169227
GAA	7016.41	16734.5	-1.25396	2.62619e-06	2.93393e-05
ESCO2	1367.49	112.351	3.61309	3.15041e-15	1.74951e-13
KRT19	285932	129015	1.14813	4.32553e-08	7.78902e-07
LURAP1	7.84645	70.1946	-3.18581	0.00230291	0.00978253
KRT13	4086.04	296.936	3.7814	3.67304e-07	5.20866e-06
KRT20	307.411	4545.22	-3.88625	0.0165861	0.0493015
LRRC8C	999.388	427.673	1.22508	0.000473479	0.00261505
LPAR3	89.8069	13.2143	2.77112	1.47399e-05	0.000133342
FGG	46.3286	455.487	-3.30213	0.000103895	0.000719226
FGA	150.447	626.967	-2.06494	5.47505e-08	9.6088e-07
FGB	105.67	1185.67	-3.48926	0.00197803	0.008624
CLSTN1	21391.2	46368.6	-1.11613	2.71472e-13	1.1802e-11
PIK3CD	219.31	479.609	-1.12915	0.00910937	0.03033
ENC1	29527.8	9835.66	1.58591	1.36856e-07	2.15762e-06
SPSB1	725.607	1502.69	-1.05209	0.000638658	0.0033723
PLEKHG5	2112.04	972.841	1.11774	0.000402831	0.00227355
RGS19	297.74	141.566	1.07043	0.00926763	0.0307426
CTPS1	6007.41	1087.94	2.46381	3.53497e-11	1.13477e-09
KNDC1	37.6927	255.749	-2.75745	0.003859	0.0150099
RRM2	6520.22	63.264	6.66867	2.62986e-21	2.81803e-19
CYP4F11	2305.62	5050.66	-1.13137	0.00656075	0.0232375
LGALS9C	21.98	294.339	-3.75226	4.99605e-05	0.000383939
ZNF217	4352.83	9296.98	-1.09492	1.02073e-07	1.65934e-06
THOP1	2161.53	747.953	1.52951	1.48977e-08	2.97486e-07
LAMB2	14022.5	28260.2	-1.01098	1.05826e-06	1.33189e-05
ORMDL3	1114.97	2942.91	-1.4	0.000225596	0.00139369
KLF11	556.103	1421.48	-1.35355	0.000179609	0.00114923
CALB2	1255.11	53.672	4.55695	6.40419e-09	1.36288e-07
SNTB1	1048.19	2320.62	-1.14641	0.0121728	0.0384435
MTBP	272.475	65.8642	2.03373	1.43206e-07	2.24179e-06
ATOH1	0.679792	27.3535	-5.67597	0.00913899	0.0303954
C5orf34	148.077	55.587	1.41162	0.00310212	0.0125005
RCAN2	497.4	1860.65	-1.90212	6.01459e-12	2.179e-10
SYNPO2	21.5932	81.2546	-1.89954	0.00507816	0.0188129
FUT9	78.3873	5.39136	3.84045	0.000109842	0.000753884
C2orf54	1281.62	239.716	2.42164	3.1433e-07	4.5378e-06
PDE3A	1140.88	4631.95	-2.02209	5.50887e-06	5.68676e-05
MRPL52	1802	887.907	1.01858	2.93869e-11	9.57495e-10
SMPDL3A	1182.33	3110.79	-1.39629	3.12726e-05	0.000257098
RND1	629.119	1569.88	-1.32195	1.5924e-13	7.27625e-12
FADS6	31.9648	384.9	-3.59303	0.0030477	0.0123171
RAB37	622.92	1290.46	-1.05059	0.00032027	0.00186786
CES3	5.95517	59.1098	-3.31719	0.000420871	0.0023596
METAP1D	334.277	89.7643	1.88867	2.00451e-05	0.000174588
NBEA	2145.86	4494.66	-1.06637	0.000264147	0.00158426
MYEOV	2318.5	584.458	1.98836	0.00675119	0.0237517
RXFP4	31.9956	2.56759	3.60597	1.24708e-07	1.98697e-06
HSPA6	18.7234	704.096	-5.24424	0.000682959	0.00356865
ADCY5	1.33799	69.8876	-5.74405	0.000945299	0.00469901
PARP14	3609.7	11366.9	-1.65433	1.78137e-08	3.48397e-07
ABLIM3	3836.16	1225.11	1.64773	1.25837e-06	1.53907e-05
MMRN2	13.0871	0.133189	5.37796	0.000931001	0.00464013
DAB1	116.808	20.4759	2.52567	0.0120511	0.0381068
SAA1	3.51794	274.696	-6.27416	7.25601e-08	1.23058e-06
PPP1R14B	5513.51	2199.54	1.3263	7.51441e-05	0.000547864
VEGFB	695.361	2101.78	-1.59613	4.68947e-05	0.0003635
MST1	268.178	843.397	-1.65395	0.000164804	0.00107211
C2orf70	28.6982	2.14407	3.68649	7.59947e-06	7.46023e-05
NABP1	1226.11	579.812	1.07846	0.00752821	0.0259808
CEP83	675.213	273.716	1.30096	0.00192994	0.00844578
LRFN4	209.784	104.811	1.00217	0.00995072	0.0325264
SLC19A1	968.179	345.598	1.48749	1.6636e-05	0.00014864
MUC13	21356	159466	-2.90053	8.14108e-11	2.48744e-09
HEG1	103.251	358.144	-1.79322	0.0064438	0.0228926
CD7	3.19335	144.096	-5.61304	6.95206e-16	4.18113e-14
HAP1	180.531	67.3708	1.42247	0.00212952	0.00915591
RNF213	13338.5	33944.8	-1.34763	5.97786e-09	1.28111e-07
PLK3	1462.47	718.654	1.02467	0.00530618	0.0195022
DPY19L1	11423.1	5426.12	1.07386	0.000688821	0.00359065
GPR160	265.005	714.928	-1.42713	3.45205e-07	4.95207e-06
CBX2	241.75	47.2469	2.35038	1.17879e-05	0.000109457
MARCH3	248.254	711.067	-1.52072	0.00151654	0.00691922
TCAP	17.1475	36.9723	-1.09797	0.00594155	0.0214539
CTSF	775.819	3137.97	-2.01664	1.49601e-09	3.60748e-08
TLR1	97.8212	598.275	-2.60579	3.96956e-07	5.5669e-06
NWD2	3.16047	42.4657	-3.81279	0.00133898	0.00623055
SLC6A19	4.01622	1597.16	-8.64041	0.000156116	0.00102347
EXO1	893.907	11.0176	6.27971	1.92025e-17	1.3403e-15
ZWILCH	1724.53	515.817	1.73845	2.5972e-13	1.1356e-11
CNTNAP2	83.7891	14.6847	2.53737	0.00278412	0.0114464
KY	0.300478	11.2147	-4.57425	0.00294077	0.0119772
SLCO2A1	108.029	1810.73	-4.06784	0.00224549	0.00958681
SLC29A2	2148.17	807.918	1.41136	5.64159e-06	5.81194e-05
NR1D2	3990.35	8732.78	-1.12966	5.74343e-06	5.90487e-05
CEP135	746.853	289.793	1.36176	2.99447e-10	8.28434e-09
BTC	160.963	336.142	-1.05631	0.0016732	0.00750793
GLMN	701.344	229.49	1.61119	9.19772e-14	4.34635e-12
DNAH12	159.607	20.9072	2.97809	1.42466e-09	3.45736e-08
CNIH2	29.9987	3.5961	2.90719	0.0144377	0.0441132
SEZ6L2	9742.45	24918.7	-1.35492	1.03618e-10	3.09148e-09
CHST2	1363.06	3126.91	-1.1974	0.0119611	0.0378619
UBE2C	2097.51	31.7516	6.03716	1.09084e-64	5.53273e-61
CSRP2	285.691	131.68	1.11495	0.0137387	0.0423003
DDIT3	300.654	1645.34	-2.45854	1.58496e-20	1.56602e-18
CTDSP2	6978.12	16890.8	-1.27528	1.18881e-14	6.29244e-13
TP53I11	7633.17	18644.4	-1.2883	5.6356e-05	0.000426624
CCNE2	745.122	41.9361	4.15689	2.01722e-29	3.74317e-27
GRAMD2A	35.838	100.495	-1.48549	0.0154862	0.0466794
CCDC14	1780.72	846.441	1.07201	6.61829e-05	0.000490043
CLCF1	863.446	357.245	1.26894	1.07088e-05	0.00010077
KCNE3	6094.84	1293.64	2.23543	1.35347e-10	3.95286e-09
FOSL1	1105.59	232.683	2.25108	1.49712e-18	1.17424e-16
RMI2	701.44	114.601	2.60835	2.58815e-05	0.000217817
B3GNTL1	188.733	55.1401	1.76001	3.00298e-05	0.000247661
RUVBL1	4427.77	1569.49	1.49573	1.29605e-09	3.18591e-08
SFN	10685.3	3729.67	1.51843	7.43541e-09	1.56917e-07
ETV4	2799.82	358.676	2.96199	2.33884e-32	5.08397e-30
DOK7	550.786	146.544	1.91077	0.00769576	0.026463
PLEKHD1	171.001	53.6266	1.66986	0.00175142	0.00779213
NUPR1	27.8402	327.486	-3.565	0.00109078	0.00528238
TPRN	2002.34	4231.73	-1.079	3.66313e-06	3.95868e-05
ATAD5	650.844	82.7478	2.96865	4.76397e-25	6.97005e-23
ACBD7	65.8516	14.6254	2.17947	1.14129e-06	1.4211e-05
HSD11B2	340.783	1496.18	-2.13704	4.00548e-06	4.29812e-05
DMRTA1	350.489	884.047	-1.33388	9.82712e-05	0.00068623
VPS37D	144.91	326.003	-1.17245	0.000361265	0.00207044
SLCO3A1	331.856	804.376	-1.27234	0.000301831	0.0017801
LMNB2	10329.4	2696.93	1.93691	5.33643e-17	3.54582e-15
FOXL1	6640.7	3248.4	1.03108	0.000935585	0.00465833
BDNF	1781.53	871.643	1.03192	0.0111236	0.0357234
CCDC121	93.8079	188.312	-1.00012	0.000191027	0.00121263
CDK5R1	353.738	153.574	1.20218	4.0151e-05	0.000317205
METRNL	1520.47	3178.33	-1.06375	4.55968e-05	0.000354886
TYMS	5023.08	547.329	3.1971	4.22195e-15	2.31918e-13
MUC20	5698.48	29792.2	-2.38616	6.35441e-06	6.41597e-05
SHMT1	2564.85	999.953	1.36045	0.000194626	0.00123188
ACER2	1271.99	4372.04	-1.78087	5.00464e-07	6.85423e-06
B3GNT8	13.2841	208.634	-3.9613	2.39261e-06	2.71483e-05
PUS1	1127.63	358.973	1.6468	3.02334e-06	3.34082e-05
SAMD9L	299.856	1889.15	-2.65688	3.80077e-08	6.90951e-07
NIM1K	10.4945	42.7855	-1.97869	0.00342562	0.0135953
ERICH5	171.613	932.137	-2.43162	1.01546e-10	3.03559e-09
CAVIN1	10743.7	2854.49	1.91255	1.52924e-09	3.67018e-08
ZBED2	2819.58	572.319	2.29999	0.0134586	0.0415893
ST8SIA3	35.2473	97.0499	-1.43486	0.0162062	0.0483706
RPRM	0.400637	20.2099	-5.18087	0.00184794	0.00815496
PIDD1	737.936	340.402	1.11191	0.00124588	0.005891
HASPIN	640.266	37.8798	4.06826	4.02567e-22	4.6405e-20
JUN	3871.32	8909.05	-1.20269	3.8903e-05	0.000309111
PGBD5	263.847	963.676	-1.86848	1.78945e-07	2.74755e-06
CD163L1	13.9025	255.84	-4.19736	0.000239723	0.00146667
SRRM3	76.8088	371.185	-2.2751	0.00104886	0.00511358
POLR2L	5651.01	2582.14	1.12998	1.79847e-05	0.000158549
SOX12	320.048	675.301	-1.07512	0.000117261	0.000796891
ODF3B	70.3014	227.4	-1.69575	1.28969e-06	1.5674e-05
ALS2CL	5875.47	2845.46	1.04522	1.6634e-05	0.00014864
GRAMD1C	605.344	1469.63	-1.2799	0.000249553	0.00151706
KDELC2	2567.42	539.985	2.24478	2.03318e-16	1.27838e-14
PRSS36	39.3987	92.6607	-1.20205	0.00130748	0.00612329
DNAJC22	5532.95	2264.42	1.28829	2.03146e-05	0.000176729
GLDC	4316.85	1144.48	1.91524	0.000147425	0.000972353
CTXN1	1288.81	429.667	1.5863	9.00483e-07	1.15238e-05
MAF	161.447	3482.34	-4.43101	6.52257e-06	6.56398e-05
ERN1	2373.82	6473.22	-1.4478	3.42382e-09	7.63883e-08
THBD	4584.1	1652.43	1.47229	5.86188e-05	0.000440684
CPNE7	347.034	852.486	-1.2968	0.00146012	0.00669392
RNF186	26.8066	1564.27	-5.87414	6.92284e-12	2.48438e-10
RFLNA	124.492	1314.14	-3.39752	8.99685e-05	0.00063821
PFAS	1649.4	349.691	2.23486	1.26873e-09	3.12885e-08
SMIM10L2A	276.511	696.315	-1.33316	0.00878858	0.0294164
SNX18	2954	5960.1	-1.01216	8.69458e-10	2.23474e-08
AURKB	975.67	11.4672	6.39138	3.06572e-31	6.30379e-29
RRS1	2139.54	772.369	1.46929	3.27986e-05	0.000267738
EXOC3L1	2.32176	27.3637	-3.49688	0.00723477	0.0251219
PER1	878.473	2710.55	-1.62555	7.69192e-13	3.13781e-11
ALOXE3	10.7263	95.141	-3.12887	3.95344e-05	0.00031331
FUCA1	7611.44	20586.5	-1.43533	1.45739e-24	1.99781e-22
LDLRAD3	100.471	35.1663	1.53052	0.00346601	0.0137341
WSCD1	2191.1	556.966	1.97677	0.000160865	0.00105097
FJX1	155.479	36.0956	2.11665	0.00223482	0.00955197
SLC17A8	0	13.1851	-6.31476	0.0151696	0.0458796
HTR1D	657.217	257.957	1.35305	0.000627904	0.00333121
CIITA	26.9369	444.062	-4.01318	4.42612e-06	4.68344e-05
PLD6	47.6159	178.319	-1.89168	6.614e-06	6.63843e-05
ARL14	6109.58	1189.96	2.35944	1.68891e-13	7.69415e-12
PIPOX	10.3002	89.8391	-3.15472	2.1573e-05	0.000186614
ABCA13	1.62848	19.3762	-3.45642	0.00540284	0.0197857
TSHZ1	2150.38	4742.15	-1.14041	0.000428943	0.00239691
RCC1	5304.98	1441.47	1.87928	4.51728e-07	6.25431e-06
SLC9A4	1195.32	262.401	2.18611	0.00692424	0.0242377
ARHGAP45	469.348	1183.79	-1.334	0.0165426	0.0491912
HIST1H2AC	3431.59	7454.22	-1.11927	0.00033444	0.00193713
HIST1H2BC	388.44	870.84	-1.16584	0.00976907	0.0320427
MB21D2	827.217	1985.97	-1.26515	2.35251e-09	5.45772e-08
PRF1	38.1076	0.898428	5.4452	0.00240606	0.0101302
CHRM4	12.885	81.4154	-2.65297	6.48419e-06	6.52967e-05
CLRN3	733.005	2120.16	-1.53217	0.00484539	0.0180483
MAP6D1	136.928	35.6112	1.94588	0.00313598	0.0126036
OXTR	665.794	142.291	2.23083	3.31991e-09	7.41788e-08
BBS12	424.845	992.913	-1.21956	2.17193e-06	2.49855e-05
LSMEM1	19.3768	46.1003	-1.25071	0.00356044	0.0140351
F2R	2158.53	722.749	1.57943	0.00012551	0.000845777
TMEM136	138.909	341.615	-1.29455	0.00735504	0.0254698
FANCB	214.179	28.0084	2.90194	7.29937e-10	1.89859e-08
PHLDA2	6508.95	2388.18	1.44608	2.77363e-14	1.39286e-12
C5orf30	1669.78	4257.62	-1.35075	2.14455e-10	6.04286e-09
GPR3	49.3957	3.70764	3.79198	1.07034e-05	0.00010077
CLDN7	11303.4	24725.4	-1.12923	1.17277e-05	0.000109143
GINS3	1005.24	226.762	2.14625	4.69562e-14	2.26654e-12
RTKN2	490.933	42.1448	3.54208	9.10501e-11	2.74885e-09
DEXI	801.185	1745.34	-1.12271	4.11804e-07	5.74336e-06
UBA7	1797.08	4018.11	-1.16047	1.02526e-05	9.71207e-05
EXT1	4607.63	11427	-1.31035	1.93802e-08	3.76171e-07
HHIPL1	14.8446	96.2991	-2.67042	2.45711e-05	0.000208868
B4GALNT4	1200.84	370.166	1.69864	1.04181e-05	9.84606e-05
AP1S2	490.894	244.157	1.01006	0.000172729	0.00111375
KPNA2	12619.8	3273.27	1.94657	1.48484e-12	5.76361e-11
EPHB3	6217.4	1623.68	1.93655	3.03226e-09	6.80515e-08
C2orf82	184.801	87.1742	1.09201	0.00646147	0.02295
TSPAN10	23.7199	73.4306	-1.60396	0.000308005	0.00180832
PLCB1	38.1442	202.372	-2.41683	0.000227197	0.00140187
SKA2	2090.77	1036.69	1.01134	8.87997e-11	2.68623e-09
RGS6	72.7881	309.941	-2.09226	0.00132371	0.00617461
LCK	113.498	25.0803	2.1647	0.00489989	0.018229
GLUD2	750.126	234.297	1.67732	0.00209484	0.00903745
C11orf54	3109.87	6235.35	-1.00367	0.0133539	0.0414005
GJC1	179.651	36.0149	2.31787	0.000220883	0.00137126
PCP4	12.0178	57.3124	-2.20172	5.57629e-05	0.000423186
SLC25A10	2754.81	1302.34	1.08137	0.000305786	0.00179716
CAMK1D	30.7687	228.817	-2.90835	1.93581e-08	3.76171e-07
IGSF5	66.6713	267.181	-1.9973	0.000386083	0.00218834
RIPPLY3	46.4859	6.54889	2.89778	0.00375161	0.0146402
GPR19	23.474	0	6.88006	1.15514e-07	1.85161e-06
C2CD4C	31.9551	141.087	-2.12974	8.4478e-05	0.000603017
BOLA2	93.2563	43.7908	1.09509	0.000980085	0.00484187
GRIN2A	35.039	9.30249	1.8652	0.00238595	0.0100647
MX2	63.4726	1084.31	-4.09546	1.30241e-05	0.000119786
FAM46C	182.374	676.544	-1.8841	8.97575e-09	1.85816e-07
PSMG1	1483.06	667.256	1.15213	1.14499e-05	0.000106753
PCBP3	24.8698	140.762	-2.50795	0.0153403	0.0463224
ZNRF3	5445.14	2087.88	1.38273	2.1925e-08	4.19109e-07
ALYREF	2731.08	1181.73	1.20758	1.54702e-06	1.85059e-05
RFLNB	631.054	102.361	2.63181	0.00021042	0.00131801
TRAIP	362.209	58.6141	2.64452	1.20711e-24	1.68508e-22
CHEK2	838.95	340.446	1.29787	2.35976e-12	8.90971e-11
AIFM3	22.6816	77.9539	-1.78991	7.52487e-05	0.000548364
SLC35F3	493.14	155.806	1.66317	6.24608e-09	1.3311e-07
EMILIN3	4.88662	0	4.63305	0.0125846	0.03949
FAM3B	715.97	3383.36	-2.23958	5.45059e-07	7.39841e-06
IQGAP3	2625.8	36.9787	6.12391	8.52735e-44	4.634e-41
ARSI	113.311	21.2308	2.39194	1.62134e-06	1.93038e-05
DNAH2	266.261	32.2326	3.05139	2.45542e-06	2.7737e-05
KCNH8	310.083	78.435	1.97893	5.31277e-05	0.000405005
SMTN	2946.22	955.234	1.62433	1.00389e-09	2.52482e-08
ADRA2C	98.8022	31.0289	1.66368	0.000248556	0.00151342
SCFD2	1540.64	500.442	1.6215	4.19193e-06	4.46044e-05
PGP	2511.75	1141.42	1.13647	1.51341e-06	1.81323e-05
CMSS1	1069.2	307.619	1.79417	3.25882e-13	1.40471e-11
HIST2H2AB	7.82702	0.133189	4.58459	0.00189596	0.00832339
POU6F1	61.1425	233.929	-1.95042	7.14597e-06	7.07437e-05
CCSER1	152.45	398.295	-1.38899	8.48293e-06	8.21096e-05
HIST1H1B	30.1107	2.76228	3.40107	0.000415108	0.00233245
COLEC10	9.26673	49.7656	-2.44388	0.0148901	0.0451781
TOP1MT	1388.06	671.394	1.04611	5.56301e-10	1.47984e-08
LRRC19	13.1266	785.91	-5.9045	1.92379e-11	6.4596e-10
KNTC1	1931.32	412.146	2.22599	1.00594e-21	1.13381e-19
NCMAP	573.946	2539.91	-2.14364	3.40879e-08	6.24918e-07
FOXO4	1032.35	2097.87	-1.02271	5.60679e-05	0.000424865
DUSP8	874.084	3638.13	-2.05844	1.20497e-12	4.74995e-11
CDCA2	1545.92	121.525	3.67342	1.24403e-26	1.87417e-24
SEPT5	53.0605	23.267	1.2127	0.00589265	0.0213178
APOBR	14.6577	260.182	-4.13032	0.000970829	0.0048019
RBM43	742.639	1605.41	-1.11154	5.18441e-06	5.39773e-05
TMEM106A	90.8768	307.87	-1.76313	0.000628104	0.00333121
F8	105.444	236.875	-1.16834	0.00511558	0.0189296
SLC24A3	10.4151	75.1109	-2.89992	5.30671e-06	5.49989e-05
ADSSL1	635.712	1784.87	-1.48954	0.000164963	0.00107268
LRRC37B	230.261	494.667	-1.10383	0.000199398	0.00125841
PRMT3	1362.16	656.194	1.05162	0.0001595	0.00104385
PPIL6	103.891	225.645	-1.12364	0.0020219	0.00879005
CDNF	54.759	125.374	-1.17514	6.96619e-06	6.94059e-05
CCDC137	1489.27	651.123	1.19153	0.0102932	0.0334947
SFTPA2	26.2325	216.428	-3.04111	5.01797e-07	6.86015e-06
C12orf56	437.913	140.942	1.63843	0.00947249	0.0312722
TCN2	1482.91	3361.96	-1.18138	9.30662e-08	1.52926e-06
GAS2L1	1221.84	544.83	1.16258	2.41296e-06	2.73385e-05
PRKN	635.271	1899.82	-1.58135	2.7122e-05	0.000227001
TNFAIP8L1	1268.31	408.527	1.63692	0.00404078	0.0155736
RAD51D	660.46	329.868	1.00018	0.000703873	0.00366033
GPRIN3	123.146	1458.96	-3.56792	7.45281e-09	1.57067e-07
PARPBP	902.123	90.4362	3.31255	2.77982e-09	6.29365e-08
MUC1	6986.24	24785.4	-1.8268	0.00255512	0.0106575
IRF7	760.336	1833.72	-1.27175	3.60189e-07	5.12689e-06
TLCD2	3194.19	7445.8	-1.22057	2.12849e-07	3.2226e-06
AHNAK2	1811.99	682.273	1.4084	0.0153444	0.0463254
NDUFA4L2	5.13862	51.3744	-3.30123	0.0148823	0.0451643
POU3F1	1.507	32.1097	-4.54271	0.000634853	0.00335881
SNAI3	21.1351	53.9864	-1.34802	0.0164824	0.0490411
MYBL1	310.971	28.84	3.42225	1.66438e-18	1.29211e-16
SRL	45.5853	125.406	-1.45563	0.00133294	0.00621004
IFIT1	33.6509	2107.61	-5.94266	3.17973e-20	3.0817e-18
DNAH14	183.658	84.7331	1.10855	0.00640551	0.0227672
EVI2B	9.36273	108.761	-3.49342	2.40969e-05	0.000205873
KLHDC8B	241.695	961.539	-1.99147	4.52347e-09	9.88924e-08
IRS2	2797.6	6199.25	-1.14819	3.1233e-07	4.5175e-06
CCDC84	790.016	339.483	1.21585	0.000135686	0.000905925
KIF18B	1127.58	11.8607	6.5024	7.18981e-40	2.80513e-37
SAPCD2	3414.97	367.467	3.21545	1.96395e-19	1.71744e-17
SLC51B	0.500796	342.412	-8.99198	7.14276e-09	1.5095e-07
MARC1	813.836	221.541	1.87891	3.30343e-05	0.000269229
SOWAHB	1813.95	3707.8	-1.03119	5.59586e-08	9.77573e-07
RXRA	4467.52	10091	-1.17563	2.76104e-05	0.000230329
SPATA12	92.5025	42.2179	1.1385	0.00412761	0.015836
RPS23	32667.6	15762.5	1.05131	5.83094e-11	1.82935e-09
PCLO	766.217	1994.39	-1.38032	7.14561e-05	0.000525001
INSIG1	12735.7	6197.09	1.03914	0.000603261	0.00321739
ZNF396	340.289	689.236	-1.01858	4.5873e-09	1.00001e-07
CYP4F3	2005.15	14580.1	-2.86271	3.77775e-42	1.85426e-39
HPDL	330.276	12.956	4.63371	2.05251e-21	2.24684e-19
KIF24	842.282	195.984	2.10367	2.12832e-09	5.00534e-08
KRT16	2404.1	1075.65	1.15935	0.00622573	0.0223001
ERCC6L	970.615	10.1531	6.48979	7.18374e-19	5.90853e-17
RTN4RL2	9.26683	36.2146	-1.93795	0.00135105	0.00627519
ZNF395	6047.56	14586.5	-1.27033	0.0015664	0.00711475
C3orf70	50.4185	19.9718	1.32028	0.0156947	0.0471958
CCK	17094.3	3090.87	2.46745	3.77535e-07	5.33386e-06
AKR1C1	1091.46	12240.6	-3.48742	0.00100342	0.004932
TAF9B	1881.97	635.182	1.56653	0.000631002	0.00334308
KCNJ11	78.882	26.1436	1.5772	0.000298152	0.00176319
PLEKHG7	20.1948	111.104	-2.4554	5.78694e-06	5.94558e-05
AGMO	583.953	1464.64	-1.32689	0.00563923	0.0205132
ZNF385C	2.50636	89.5236	-5.18032	3.81102e-06	4.10393e-05
ISG15	204.925	745.391	-1.8587	3.24664e-05	0.000265168
SAMD11	27.7815	165.219	-2.5813	0.0124569	0.0391621
B3GLCT	1260.2	538.687	1.22555	1.62605e-07	2.51699e-06
SPRY4	3773.16	1275.13	1.56436	1.66644e-11	5.65995e-10
FANCA	1095.16	133.703	3.02825	1.80244e-19	1.58532e-17
ADH1A	25.3795	1076.12	-5.39572	6.07088e-09	1.29739e-07
FANCM	760.34	226.244	1.7466	9.05493e-09	1.87201e-07
PEAR1	1359.37	224.447	2.5995	5.05313e-05	0.000387738
TMEM220	173.204	490.584	-1.50266	0.00270557	0.011187
PLSCR3	2842.94	1068.51	1.41183	0.000970116	0.00480042
DMBT1	1618.25	46074.2	-4.83121	2.27376e-06	2.60524e-05
ARHGAP11B	389.866	51.2651	2.91668	6.13983e-16	3.70729e-14
DNER	52.3954	300.897	-2.5235	0.000152412	0.00100264
TPRG1	133.409	27.1501	2.29142	6.45617e-08	1.11506e-06
S100A3	111.805	35.4279	1.65384	0.000167211	0.00108314
ARL4C	4908.96	1850.77	1.40751	0.00016694	0.0010823
NCR3LG1	1902.68	725.766	1.39159	1.06327e-05	0.000100264
CENPP	298.696	50.0131	2.5753	3.63079e-09	8.05337e-08
H2AFX	5404.67	1747.47	1.62873	4.08866e-09	9.00333e-08
C15orf52	1352.19	642.205	1.07461	0.00269601	0.0111565
RALGAPA2	10076.3	20514.5	-1.02567	3.22189e-08	5.92797e-07
FAM72B	207.506	9.51097	4.40389	7.42914e-24	9.66169e-22
NANOS1	300.35	620.85	-1.04366	0.00178016	0.00789476
DPYD	1414.96	5152.28	-1.86441	7.20012e-12	2.57008e-10
S100A16	16706.6	5207.57	1.68185	6.70845e-19	5.57791e-17
PARVB	254.92	40.4334	2.65952	0.00021986	0.00136546
SPRED3	837.922	312.809	1.42213	0.00429494	0.016338
TMEM201	1226.02	436.407	1.48933	9.89987e-05	0.00069014
ENTPD8	187.464	1488.16	-2.98808	2.06953e-11	6.89059e-10
KLRG2	14.2759	2.16332	2.65378	0.00765732	0.0263546
AC099489.1	4.12543	16.9834	-2.02791	0.00901733	0.030063
GJB3	4693.78	1875.46	1.32311	5.44473e-09	1.17015e-07
LRRC66	579.82	2961.1	-2.35239	2.88266e-07	4.2135e-06
ADAT2	484.36	72.0634	2.74306	1.16789e-11	4.06652e-10
FAM111B	3624.75	64.1831	5.80458	5.63294e-36	1.86328e-33
LITAF	5161.03	13737.3	-1.41245	0.00106911	0.00519235
C6orf222	54.2494	3375	-5.97131	1.29912e-19	1.14927e-17
NEMP2	515.689	207.37	1.30858	2.99268e-05	0.000246945
CXCL17	15.5768	114.34	-2.86123	0.00410207	0.0157579
ZNF724	218.61	68.1604	1.67692	0.00112093	0.00539067
KIAA0895L	914.714	395.329	1.20568	0.00114918	0.00551258
HLA-DRB1	407.01	3073.37	-2.91731	0.0142255	0.0435177
S100A4	2535.8	697.627	1.86227	3.58953e-06	3.89296e-05
SRGAP3	945.586	2516.13	-1.41018	3.99774e-08	7.25026e-07
TUBB	87285.6	41317	1.07898	2.7637e-11	9.04353e-10
SFTA2	1283.35	400.754	1.67788	0.00162275	0.00732258
PPIA	60481.8	29864.8	1.01805	1.14586e-09	2.86294e-08
ZNF836	219.722	457.52	-1.05304	0.00120675	0.0057381
CD55	11058.3	32581.9	-1.55899	0.00432358	0.0164305
CPNE4	37.3187	177.987	-2.25674	0.00741367	0.025632
ZNF34	93.983	236.594	-1.33411	0.0054518	0.0199314
NBPF4	0.827204	23.4475	-4.91918	0.00267092	0.0110738
IPO4	1468.48	302.362	2.27554	2.19978e-07	3.29772e-06
SLC6A9	302.521	1157.97	-1.93632	0.000110721	0.000758891
FAM72A	130.652	4.32669	4.79867	5.28124e-18	3.93918e-16
XRCC2	642.705	33.3057	4.26152	1.05473e-21	1.18005e-19
UGT2B15	4826.65	21001.7	-2.12154	0.000567486	0.00305443
SLC30A10	91.5541	687.995	-2.91113	0.000408658	0.00230301
ZFP62	576.123	1294.84	-1.16528	3.68841e-05	0.000295539
S100A2	116.47	50.7827	1.21723	0.000739716	0.00381672
ZNF239	131.507	43.776	1.56564	2.80181e-05	0.000232942
ADA	299.585	96.4447	1.63054	0.000135929	0.000907144
ARID5A	132.43	367.022	-1.46307	2.07445e-12	7.91097e-11
LAMB3	25493.4	61883	-1.27945	0.000282938	0.00168303
FLNA	54958.8	15561.7	1.82041	1.60469e-10	4.60697e-09
TMEM26	7.32913	271.932	-5.22735	1.23546e-06	1.51848e-05
ACSL5	38559.3	16478.3	1.22657	0.00986973	0.0323171
SULT1A2	112.716	53.5871	1.08152	0.00437095	0.016568
PIWIL2	5.90728	77.5563	-3.70422	3.34016e-05	0.000271785
SLC22A4	62.9189	177.616	-1.49451	9.49368e-10	2.4076e-08
RAD54B	325.249	142.125	1.19259	2.53136e-05	0.000213866
BLM	899.716	24.1841	5.18949	2.03754e-27	3.1636e-25
ZNF860	148.519	49.2468	1.58291	0.000710557	0.00369005
HIST1H3D	36.0171	117.846	-1.70178	0.000137026	0.000913269
DCHS2	0	7.33086	-5.46923	0.00103083	0.00504343
COL13A1	85.0784	3.29583	4.60315	0.0012494	0.005904
ZNF695	58.0421	8.75199	2.6854	0.00321256	0.0128841
SLC28A3	9232.52	3454.01	1.41822	0.00200082	0.00871016
FAM177B	291.765	1102.05	-1.92004	0.000945669	0.00469932
[truncated: 284 more rows]

## Sheet: EMB  _vs_10% BME
Differentially Expressed Genes in EMB vs. 10% BME organoids(bulk RNA-seq). Related to Figure 2
Gene Symbol	mean_EMB	mean_10M	FoldChange(log2)	p-value	p-value adj
M6PR	2447.36	5736.35	-1.22863	3.65e-07	0.000665
BIRC3	2364.03	1117.36	1.0802	0.000116	0.032036
CXCL2	391.93	159.061	1.29639	0.000106	0.030998
CAV1	2923.75	830.254	1.81586	0.000124	0.032904
LEPR	1716.16	686.546	1.3212	0.000135	0.034439
SLC16A7	117.001	45.1775	1.33692	5.54e-05	0.018765
MAPK8IP1	500.395	1023.25	-1.02994	0.000242	0.049732
PLAU	1768.92	582.025	1.60466	2.38e-07	0.000495
HIST1H2BJ	152.07	307.429	-1.01434	0.00022	0.046377
MT2A	493.955	163.634	1.58644	4.01e-05	0.015522
AKAP12	2474.24	448.905	2.46325	9.92e-05	0.030114
PTPN22	35.1672	2.94718	3.56062	0.000216	0.046356
ANXA1	10477.7	5034.89	1.05713	3.41e-06	0.002921
CYP1B1	102.86	1067.4	-3.37432	8.53e-07	0.00113
RAB3C	196.893	656.845	-1.73587	1.4e-05	0.008524
RETREG1	285.81	862.892	-1.59447	3.99e-05	0.015522
HIST1H4H	396.173	1190.33	-1.58529	2.45e-05	0.011518
NPR2	194.476	93.162	1.06496	9.46e-05	0.029353
GPSM1	704.134	341.661	1.04512	4.68e-05	0.01703
PIGR	3697.57	22842.1	-2.627	0.000117	0.032036
CXCL5	19851	8594.79	1.20762	0.00014	0.035159
AXL	1841.77	178.655	3.36623	9.42e-07	0.001145
HR	1063.13	2831.24	-1.41278	3.14e-06	0.002858
CXCL8	8753.84	3324.24	1.39714	3.68e-06	0.002978
CRCT1	168.396	40.1569	2.07049	0.000195	0.044815
EFEMP2	159.27	44.541	1.84133	2.35e-05	0.011428
FOSL1	1105.59	473.762	1.22377	1.38e-06	0.00155
AMIGO3	370.741	5.84018	5.95121	1.61e-06	0.001681
MIEF2	269.706	959.049	-1.82625	0.000119	0.032036
DNHD1	186.827	66.8118	1.47421	0.00019	0.04468
MYADM	5524.7	2438.04	1.17846	4.81e-08	0.00014
CYP4F3	2005.15	4148.3	-1.04913	6.36e-07	0.00103
FLNA	54958.8	26425	1.05642	0.000206	0.045355
SERPINB2	196.815	4.02127	5.551	4.79e-05	0.01703
RNF39	477.257	215.068	1.14865	4.05e-05	0.015522
SCART1	53.5169	5.29275	3.36293	0.00013	0.033955
UGT1A5	33.306	327.373	-3.30165	1.74e-05	0.009064
UGT1A4	187.83	863.49	-2.20063	6e-06	0.004605
YJEFN3	68.3514	2.59466	4.68309	4.01e-05	0.015522
CHKB-CPT1B	338.778	92.7047	1.87094	0.000197	0.044815
TRIM6-TRIM34	0	23.8441	-21.8628	2.88e-09	1.4e-05
HIST1H2BE	232.78	597.443	-1.35481	0.000114	0.032036
HIST1H3H	188.283	536.253	-1.50724	1.47e-05	0.008556

## Sheet: AOOs_vs_10% BME
Differentially Expressed Genes in AOOs vs. 10% BME organoids(bulk RNA-seq). Related to Figure 2
Gene Symbol	mean_AOOs	mean_10% BME	FoldChange(log2)	p-value	p-value adj
C1orf112	165.266	571.81	-1.7871	8.98e-10	3.01e-08
CFH	11437.4	849.748	3.75104	1.55e-09	4.95e-08
ENPP4	10561	4805.51	1.13583	5.8e-05	0.00053
AOC1	29810.4	4341.77	2.77948	1.53e-05	0.000171
TMEM176A	14195.9	2676.45	2.40655	7.6e-11	3.16e-09
CYP26B1	6291.48	229.855	4.77215	4.79e-14	3.06e-12
CASP10	3953.01	1448.87	1.44846	0.000919	0.005265
TFPI	12619.2	3579.18	1.81799	6.71e-08	1.45e-06
CAMKK1	302.52	144.625	1.0493	0.004815	0.020351
PDK4	3838.27	1688.03	1.18497	0.00072	0.004309
SLC25A13	2462.24	6061	-1.2999	2.14e-12	1.08e-10
REXO5	45.9055	102.585	-1.13922	0.000223	0.001651
SOX8	110.11	243.565	-1.13945	0.006529	0.025978
ASB4	111.148	30.4118	1.87612	0.014683	0.04857
CX3CL1	607.491	102.519	2.56362	1.3e-08	3.28e-07
ETV1	310.078	1278.11	-2.04017	4.83e-07	8.51e-06
ALDH3B1	15897.7	6643.76	1.25886	4.63e-08	1.05e-06
TTC22	9657.34	3136.33	1.62259	4.6e-07	8.14e-06
IFRD1	2142.23	673.092	1.67254	6.89e-10	2.39e-08
SCIN	4238.88	1180.64	1.84482	0.003053	0.014141
PROM1	7532.62	1180.03	2.67471	3.48e-06	4.72e-05
SLC13A2	262.284	22.9714	3.52786	0.000899	0.005174
CEACAM7	15596.8	512.738	4.92633	0.000404	0.002686
RPUSD1	562.182	1260.87	-1.16176	3.69e-08	8.45e-07
MYLIP	3913.85	1678.12	1.22236	1.24e-07	2.52e-06
E2F2	30.1971	978.044	-5.01357	2.07e-33	8.31e-31
ADAM22	21.0672	119.021	-2.49805	0.002217	0.01097
MMP25	87.066	11.0743	2.93658	4.43e-07	7.87e-06
IL32	2744.47	1079.72	1.34609	0.014093	0.047042
PKD1	2938.17	1325.98	1.14721	1.09e-09	3.6e-08
IYD	2634.47	857.748	1.61739	0.004697	0.019947
ETV7	504.436	91.2931	2.46915	1.19e-21	1.66e-19
SPRTN	517.328	1341.51	-1.36919	3.11e-09	9.2e-08
IDS	12782.6	5500.49	1.21651	1.02e-08	2.62e-07
LRRC23	451.14	190.556	1.24291	0.000226	0.001672
HIVEP2	7292.26	2309	1.65899	2.2e-09	6.83e-08
NME1-NME2	2884.77	7403.85	-1.35999	1.99e-05	0.000214
SLC6A7	16.4709	1.14474	3.74703	0.006519	0.025967
SYT7	495.486	47.782	3.36688	1.84e-07	3.57e-06
PLAUR	5986.2	2335.94	1.35776	1.32e-12	6.97e-11
ANLN	165.624	3159.96	-4.24617	3.11e-38	1.82e-35
TMEM159	1960.27	877.989	1.15767	0.002511	0.012115
BRCA1	215.011	1083.11	-2.33143	3.09e-14	2.04e-12
SEMA3B	22802.2	9566.57	1.25303	2.26e-05	0.000239
ALOX5	10830.9	4302.08	1.33203	0.006241	0.025056
TACC3	381.347	3502.39	-3.19594	1.62e-32	6.03e-30
POLA2	532.882	1369.23	-1.3608	2.31e-07	4.38e-06
VSIG2	9355.69	3902.87	1.26137	6.45e-05	0.00058
PHLDB1	822.602	1750.42	-1.08911	0.001538	0.008143
SNAI2	514.558	244.15	1.07983	0.001048	0.005892
CD74	14179.2	3406.65	2.05734	2.53e-08	5.98e-07
NRXN3	980.071	306.791	1.67864	0.001796	0.009263
BIRC3	6344.79	1117.36	2.50526	3.71e-19	4.01e-17
DEF6	295.704	66.0499	2.14585	0.000125	0.001018
DEPDC1	37.0749	1357.75	-5.18921	4.12e-50	2.09e-46
CCDC28A	3542.16	1647.04	1.10427	4.67e-08	1.06e-06
RRAGD	4385.72	836.517	2.39008	6.71e-10	2.33e-08
TYMP	695.077	173.631	1.99872	1.18e-09	3.84e-08
VIM	1962.37	505.603	1.95626	0.014435	0.047947
CD44	4995.71	13340.1	-1.41685	0.000156	0.001226
BTN3A1	813.566	204.268	1.98014	1.21e-14	8.41e-13
ANK1	573.81	3727.35	-2.69867	1.18e-07	2.39e-06
IKZF2	2640.6	694.885	1.92436	2.95e-10	1.09e-08
GRN	40532.6	19020.3	1.09151	3.52e-07	6.43e-06
EIPR1	911.009	1834.24	-1.00961	2.15e-08	5.18e-07
RNF19A	8568.69	4258.08	1.00921	3.75e-07	6.8e-06
DEPDC1B	2870.26	8171.72	-1.50926	0.008435	0.031485
DAPK2	765.995	33.6641	4.51996	3.89e-10	1.4e-08
USP2	346.296	117.793	1.54727	0.000842	0.004897
METTL1	208.667	602.762	-1.52222	8.41e-06	0.000101
VCAN	3080.66	37672.1	-3.61213	8.08e-21	1.05e-18
DNAH5	1501	423.664	1.82339	0.000399	0.002664
SPDL1	685.913	1522.41	-1.14884	0.000194	0.001464
RAB27B	15589.7	7232.29	1.10803	0.001772	0.009159
ADAM28	15975.4	4830.75	1.7256	2.52e-07	4.76e-06
JADE2	5987.11	2209.28	1.43751	6.9e-15	4.91e-13
ADRB1	64.03	6.64759	3.17571	0.000338	0.002345
GUCA2B	219.038	44.4539	2.29676	0.001808	0.009306
CNTLN	33.9012	139.831	-2.04878	0.002909	0.013616
DSG2	139634	54738.2	1.35102	1.26e-05	0.000145
CP	3110.85	137.456	4.49688	8.73e-10	2.95e-08
HDAC9	514.866	37.865	3.77013	0.000318	0.002224
NOP16	602.371	1745.93	-1.53428	1.25e-09	4.04e-08
COL9A2	356.519	53.6626	2.73418	6.81e-07	1.14e-05
ADAMTS6	66.8881	249.338	-1.91038	0.000568	0.003549
H6PD	9828.21	4452.28	1.1427	1.91e-08	4.66e-07
NEDD4L	12528.8	6037.99	1.05283	3.05e-06	4.19e-05
RAD51	77.6316	602.03	-2.96244	3.23e-16	2.66e-14
POLQ	16.4485	848.252	-5.64921	5.11e-46	8.64e-43
PRSS8	22620.2	8016.68	1.49609	5.33e-14	3.39e-12
MRTO4	1269.78	2563.24	-1.01266	5.22e-06	6.74e-05
LY75	14884	4815.56	1.62774	1.94e-05	0.00021
OPN3	4654.69	1859.03	1.32417	1.32e-05	0.000151
FOXC1	2570.34	1246.1	1.04487	2.86e-05	0.00029
ATP9A	21145.8	9452.39	1.16159	0.002512	0.012115
CHRDL2	32.6268	2.02766	3.88285	0.001677	0.008762
GALC	6528.86	2287.87	1.51286	1.01e-05	0.00012
ITIH1	95.6226	0	8.99858	2.33e-11	1.03e-09
TRAF1	198.598	98.1179	1.02354	0.000655	0.003983
IL17RB	228.469	672.827	-1.56065	0.001274	0.006963
DCBLD2	35440.4	77605.3	-1.13074	3.21e-05	0.00032
PKP2	2850.63	6095.72	-1.09687	1.62e-09	5.17e-08
PRDM1	993.313	330.044	1.58574	0.000356	0.002441
TMCC3	1868.59	755.18	1.30608	0.008058	0.030357
USP13	418.996	974.973	-1.21882	0.000359	0.002453
ATP2B4	19797.2	7167.79	1.46568	9.04e-05	0.000768
NDC1	2193.97	5219.56	-1.25001	5.4e-13	3.05e-11
PTPRU	10486.4	4308.77	1.2831	2.37e-09	7.32e-08
SPAG4	915.428	323.968	1.49638	0.001563	0.008258
SPHK2	2097.68	4292.74	-1.03313	0.000348	0.002398
LIMCH1	27131.2	12214.4	1.15144	0.001403	0.007546
WISP2	43.5254	2.77132	3.91556	0.001757	0.009095
ST3GAL6	187.156	649.738	-1.794	4.17e-10	1.48e-08
NGFR	153.316	8.77194	4.1496	1.98e-05	0.000213
CTSA	23467	11366.3	1.04597	1.63e-07	3.21e-06
MCM10	9.30404	881.069	-6.45509	3.28e-28	7.93e-26
ERBB3	34844.6	15108.9	1.20545	8.92e-07	1.45e-05
TLE2	1292.39	524.836	1.29959	0.010076	0.036135
PDE4A	471.604	166.212	1.50214	4.45e-05	0.000425
SMARCD1	2088.92	4329.96	-1.05131	8.67e-05	0.000742
ZMYND12	140.302	57.1145	1.28781	0.007071	0.027537
ASPM	25.2798	2134.7	-6.36631	2.38e-51	1.81e-47
CLDN18	329.07	75.2114	2.12687	0.012637	0.043229
PFKP	22986.8	10724.2	1.0999	0.003176	0.014604
IDI1	6728.75	15552.5	-1.20876	1.12e-20	1.44e-18
SP100	6246.77	2758.23	1.17959	9.99e-11	4.03e-09
PLPP1	2285.41	907.136	1.33275	6.82e-05	0.000608
IFI35	929.308	407.961	1.18329	9.8e-07	1.56e-05
PRR11	75.071	1615.4	-4.4245	3.7e-38	2.08e-35
PYGM	19.6136	2.53968	2.79478	0.003629	0.016294
KCNAB2	265.099	59.1097	2.16111	0.000621	0.003819
GAL	0.532756	14.7708	-4.33357	0.003452	0.01566
CLEC2D	39.2893	11.1275	1.835	0.002333	0.011439
MAOB	3223.64	10235.4	-1.66734	2.13e-07	4.06e-06
HES2	729.762	1669.13	-1.19599	4.66e-05	0.000441
GUCY2C	1454.3	22.048	6.0449	0.00174	0.009026
DAPP1	697.124	166.645	2.06646	0.000456	0.002969
POLB	3520.32	9421.33	-1.41988	6.26e-05	0.000565
FRMPD1	5.27057	56.214	-3.39038	0.005536	0.022743
RAD18	845.153	1989.28	-1.23606	1.8e-15	1.37e-13
MGAT4A	5742.38	2795.84	1.03804	4.87e-06	6.36e-05
TRIP13	21.2042	619.891	-4.844	1.85e-17	1.69e-15
CYBRD1	7795.02	2406.13	1.69573	0.000381	0.002564
ASIC4	9.0435	0	5.60326	0.00874	0.032332
ALDH3A2	8498.99	18479	-1.12038	2.89e-10	1.08e-08
HSD17B10	1329.71	2841.92	-1.09565	8.72e-06	0.000104
HMMR	62.1712	1754.64	-4.81266	2.43e-40	1.85e-37
P4HA2	13030.4	4865.47	1.42113	0.000221	0.001639
ACAP1	58.0825	8.75981	2.72648	0.000117	0.000961
MCM2	271.746	2254.78	-3.05122	5.72e-15	4.11e-13
PANX2	116.983	29.5046	2.00131	0.000616	0.003794
TP63	3.49442	21.1413	-2.55312	0.013848	0.046423
ALPK1	3041.05	1132.24	1.42465	5.39e-09	1.49e-07
NLE1	338.735	747.485	-1.13906	0.002339	0.011461
GSDMB	1491.33	370.942	2.00943	5.27e-07	9.21e-06
ST6GAL1	2182.66	6073.44	-1.47635	0.002802	0.013225
FRY	7187.31	1574.46	2.19049	0.00034	0.002355
GLI2	202.863	668.681	-1.71839	1.04e-06	1.65e-05
SNCB	8.33126	49.6476	-2.56931	0.000631	0.00387
CA12	18439.7	6942.02	1.4093	0.0122	0.042003
NTN4	21481.6	8130.98	1.40166	3e-10	1.11e-08
BCS1L	431.78	881.362	-1.02719	0.000124	0.00101
SCARF1	76.8432	28.4813	1.44473	0.010513	0.037261
IPCEF1	14.1356	0	6.23764	0.009735	0.035156
TIPIN	118.437	345.296	-1.54277	9.51e-07	1.53e-05
SRI	15626.4	4401.59	1.82788	8.21e-10	2.79e-08
GTSE1	18.7966	1433.77	-6.20723	5.02e-22	7.35e-20
ACAT1	704.379	2006.02	-1.51127	2.91e-12	1.43e-10
WNT8B	0	9.0782	-5.51745	4.46e-05	0.000426
FOSL2	38374.6	12912.5	1.57138	2.62e-12	1.3e-10
WDR62	49.5834	843.604	-4.07893	1.47e-23	2.35e-21
MCM6	786.033	5598.07	-2.83172	3.16e-19	3.49e-17
FMO4	339.569	89.1663	1.9183	1.03e-06	1.63e-05
SLC46A1	4850.82	1534.32	1.66091	3.49e-06	4.72e-05
SPAG5	182.655	1560.3	-3.10114	7.34e-14	4.6e-12
ANKRD13A	6699.9	3238.19	1.04796	3.04e-16	2.52e-14
PAG1	9806.14	3774.88	1.3771	0.000354	0.002431
UBE2T	372.596	1307.77	-1.80911	6.49e-13	3.59e-11
IL4R	2433.82	747.537	1.70393	1.59e-07	3.14e-06
GPR137B	4181.34	1852.31	1.17467	8.74e-07	1.42e-05
FGFR1	425.662	2134.27	-2.32587	5.75e-08	1.27e-06
SMC1B	0.977023	11.1431	-3.70619	0.001672	0.008741
MAP2	897.61	123.151	2.86798	2.23e-05	0.000236
LAMP3	1010.71	419.269	1.27038	0.01312	0.044502
TIGAR	1433.11	2872.7	-1.00276	0.000798	0.004691
ZCWPW1	159.829	72.4261	1.14193	0.002183	0.010845
TP73	8.26996	253.55	-4.81088	7.08e-13	3.88e-11
LXN	1038.04	332.47	1.63984	3.71e-05	0.000364
KIF22	383.265	1704.81	-2.15177	1.97e-14	1.34e-12
PTPRH	23342	6759.48	1.78797	5.53e-06	7.08e-05
EPHA6	27.2426	1.13593	4.72709	0.012398	0.042595
CHRNA3	0	4.72548	-4.5661	0.008096	0.030438
RBL1	468.327	1083.77	-1.21087	0.000112	0.000923
NDC80	46.3778	1134.15	-4.59032	2.21e-49	8.41e-46
CXCL2	942.383	159.061	2.56063	1.62e-14	1.11e-12
TCF7	176.51	584.416	-1.72653	2.69e-05	0.000275
MEF2C	581.069	268.271	1.11711	0.001998	0.010104
SMARCD3	319.05	118.176	1.43057	0.002046	0.0103
OXCT1	567.613	1752.35	-1.62606	7.87e-05	0.000685
SLC27A5	80.4489	222.069	-1.46645	1.53e-05	0.000171
COL16A1	119.317	42.7628	1.48022	0.009725	0.035141
APOB	6885.06	273.404	4.65492	0.008511	0.031669
EFR3B	98.3179	435.593	-2.14363	3.96e-06	5.3e-05
KIF3C	1106.4	2681.55	-1.27614	7.46e-06	9.11e-05
OVGP1	531.667	212.783	1.32387	0.000766	0.004529
ABCB1	24005.9	7566.15	1.66576	0.001284	0.007007
AKR1B1	1750	4506.62	-1.36406	4.18e-06	5.56e-05
ORC1	29.3906	629.18	-4.40601	1.38e-17	1.28e-15
RAD54L	26.0643	719.012	-4.79506	1.05e-24	1.93e-22
FOLH1	3220.01	229.763	3.80751	0.00034	0.002352
SNX10	14.8634	64.1868	-2.11238	0.000297	0.002096
ERO1B	1284.78	544.286	1.24129	9.34e-07	1.51e-05
LAT2	10.7643	57.2452	-2.38365	0.010672	0.037693
MTMR2	2324.41	5025.12	-1.11165	1.04e-05	0.000123
PPP1R15A	9059.08	2796.97	1.69518	1.95e-19	2.17e-17
ACHE	2637.16	258.127	3.35478	2.57e-18	2.56e-16
SRRT	3141.76	6447.59	-1.03644	5.51e-07	9.52e-06
SH3BP2	9160.82	2709.77	1.7572	6.24e-06	7.88e-05
AURKA	395.434	2296.76	-2.53768	1.3e-16	1.14e-14
SULT2B1	607.5	2658.05	-2.12875	9.5e-10	3.16e-08
DNMT3B	43.1605	158.888	-1.88004	6.64e-08	1.44e-06
TPX2	233.203	5375.18	-4.52515	1.7e-47	3.69e-44
EBF4	406.33	133.312	1.60464	0.000289	0.002047
KIZ	540.531	260.214	1.05441	3.35e-06	4.56e-05
TESC	1880.17	5789.44	-1.62235	2.07e-06	3e-05
KIF16B	5191.95	2505.94	1.05087	0.000456	0.002967
BIRC5	18.4394	1031.37	-5.76871	7.29e-24	1.19e-21
ANKRD24	364.676	159.83	1.18947	0.001119	0.006231
YPEL3	3329.69	1581.9	1.07349	1.95e-07	3.76e-06
ICAM1	1778.1	348.351	2.34966	1.07e-10	4.29e-09
IRAK3	56.8125	17.8797	1.67325	0.003018	0.014007
KIF4A	30.9976	1670.33	-5.72725	7.03e-30	2.02e-27
PUS7	742.61	1773.42	-1.25571	7.92e-11	3.26e-09
LAMB1	2715.76	7617.6	-1.48785	0.000115	0.000946
SLC26A3	5642.01	73.3179	6.2642	0.001063	0.00596
MYO15A	70.9126	20.6972	1.75266	0.006767	0.026737
APOH	23.8374	133.892	-2.4966	0.000381	0.002562
ORC6	107.462	767.909	-2.82848	4.5e-11	1.91e-09
CCDC80	403.904	71.2278	2.4919	0.000312	0.002187
SLC22A17	501.128	175.615	1.51453	0.001556	0.008227
SEMA6A	4439.88	1048.59	2.08248	0.000953	0.005425
WDR76	53.1485	983.565	-4.18497	4.55e-18	4.38e-16
COL9A3	80.8298	315.989	-1.963	0.012145	0.041847
CLSPN	27.6139	1690.46	-5.912	7.65e-20	8.95e-18
UNC13D	1030.17	2995.93	-1.54054	0.000958	0.00545
CDC45	14.9158	697.639	-5.55749	9.22e-40	6.37e-37
CDC6	292.11	3518.99	-3.58828	5.36e-27	1.18e-24
PTGS1	415.272	163.804	1.33747	0.000266	0.001919
BAMBI	3306.34	811.566	2.02664	3.89e-14	2.52e-12
CRISP3	1133.35	37.888	4.89641	0.000766	0.004529
ACOT7	902.063	2448.92	-1.44046	1.79e-06	2.64e-05
CDC7	274.441	989.509	-1.84721	8.56e-10	2.89e-08
SCD	94973.6	312073	-1.71629	8.05e-07	1.32e-05
PRTFDC1	189.816	674.577	-1.82234	2.61e-09	7.88e-08
CATSPERG	115.053	20.1089	2.49601	9.75e-10	3.24e-08
CDHR5	28978.1	3784.34	2.93689	2.45e-05	0.000254
GADD45B	2400.65	612.506	1.97079	1.6e-05	0.000177
RANBP1	1613.18	3662.67	-1.18233	7.25e-07	1.21e-05
SUSD2	611.576	31.7097	4.27905	6.63e-05	0.000594
GRK3	1005.58	149.114	2.7546	0.000946	0.005387
PLA2G3	2.14407	20.3121	-3.19155	0.001678	0.008767
PIK3IP1	5809.27	1387.61	2.06556	0.0004	0.002669
CENPM	68.3027	545.964	-2.99877	1.02e-15	8.01e-14
DMC1	0	24.0581	-6.91175	1.7e-08	4.19e-07
TOM1	7736.62	3575.42	1.11318	1.04e-13	6.4e-12
HMOX1	393.856	96.5422	2.03054	0.009347	0.034066
MCM5	411.141	2633.48	-2.67948	5.96e-14	3.76e-12
RASD2	102.943	8.17421	3.67346	0.00285	0.013398
CBX7	4652.23	1194.05	1.961	6.75e-13	3.72e-11
APOL1	22793.9	3532.4	2.68991	1.8e-08	4.42e-07
PNPLA3	221.307	648.208	-1.5518	0.000782	0.004603
POLR3H	2104.04	4317.14	-1.03607	4.76e-06	6.24e-05
PMM1	1648.51	758.992	1.1176	0.001045	0.005878
COCH	40.2478	159.21	-1.99741	4.4e-05	0.000422
POLE2	25.7613	329.685	-3.69107	1.8e-15	1.37e-13
TRIM9	30.2987	10.9943	1.4521	0.013229	0.044791
CDKN3	67.9147	609.622	-3.16248	1.37e-16	1.19e-14
C14orf105	305.278	726.138	-1.25104	0.000473	0.00306
SAMD15	53.9415	110.888	-1.03773	0.005707	0.023304
SIX4	1337.58	635.946	1.07183	0.000873	0.005052
CEP128	90.8147	370.354	-2.02921	3.28e-09	9.64e-08
SUSD6	14365.5	6022.74	1.25393	1.17e-12	6.25e-11
MTHFD1	4249.7	9373.52	-1.14122	2.47e-08	5.85e-07
BDKRB1	194.479	39.4471	2.29425	0.000165	0.001283
VRK1	377.593	1172.4	-1.63221	3.94e-09	1.12e-07
PAPLN	165.365	62.9172	1.39366	0.004207	0.018286
RPS6KA5	1116.21	227.138	2.295	7.51e-09	1.99e-07
NFATC4	399.63	120.185	1.72742	0.002704	0.01282
PROCR	94.5772	300.415	-1.66176	0.002494	0.012049
GINS1	110.365	1194.89	-3.43779	3.26e-25	6.21e-23
CD40	90.727	9.86038	3.25492	1.17e-13	7.11e-12
SGK2	574.059	1564.32	-1.44735	0.0083	0.031046
MYBL2	36.8347	3425.72	-6.50529	9.3e-46	1.42e-42
NTSR1	145.889	2998.37	-4.35951	2.17e-05	0.00023
C20orf27	575.635	1711.87	-1.5727	5.84e-08	1.29e-06
TRIB3	4023.1	1254.06	1.68153	0.000169	0.001308
RASSF2	661.955	70.8621	3.22786	4.14e-07	7.41e-06
FERMT1	2799.37	9373.57	-1.74351	4.25e-06	5.64e-05
TLDC2	246.153	629.767	-1.35704	1.11e-06	1.73e-05
E2F1	99.6042	1859.55	-4.21143	2.73e-24	4.67e-22
WFDC2	9274.64	731.343	3.66544	1.03e-13	6.4e-12
AHCY	5736.15	14669.2	-1.35451	4.37e-09	1.23e-07
FAM83D	53.4087	874.688	-4.03906	1.44e-28	3.85e-26
LIPG	311.916	677.441	-1.12059	0.011907	0.041167
ANKRD12	3456.63	1401.91	1.30164	7.06e-07	1.18e-05
RIOK3	7940.03	3839.14	1.04824	0.000168	0.001303
VSIG1	21680.4	47561.4	-1.13332	0.001405	0.007556
STS	21616.7	4101.37	2.39788	1.85e-24	3.27e-22
POLA1	849.157	1765.89	-1.0562	1.7e-05	0.000187
SUV39H1	340.206	819.495	-1.26489	0.000651	0.003967
ABCD1	1301.35	538.475	1.26737	1.02e-17	9.66e-16
CACNA1F	54.5638	3.55397	3.86768	0.000936	0.005346
RENBP	22.2812	0	6.89276	8.72e-05	0.000745
ASB9	7.72281	34.7799	-2.15579	4.89e-05	0.00046
KCND1	299.292	83.4625	1.83983	9.93e-05	0.000833
SCML2	38.2883	143.607	-1.89055	6.12e-05	0.000554
PGK1	112665	54001.3	1.06096	0.006521	0.025969
RBM3	1759.58	4759.27	-1.43559	0.000167	0.001295
CENPI	23.2926	676.603	-4.86733	1.4e-37	7.33e-35
DRP2	0	8.64942	-5.42762	0.000164	0.00128
FGF14	22.4322	69.3997	-1.64246	0.004293	0.018575
TNFSF13B	241.157	19.9067	3.61351	2.16e-09	6.7e-08
STK24	35219.6	13499.7	1.38342	3.77e-07	6.83e-06
KATNAL1	111.116	295.932	-1.4205	5.22e-06	6.74e-05
MEDAG	20.5275	609.966	-4.89925	0.00035	0.002409
HSF4	95.5973	24.1411	2.02345	0.001176	0.006497
CORO1A	4.55913	220.619	-5.58817	3.45e-06	4.69e-05
CCL22	10.8425	0	5.86173	0.002972	0.01384
DHODH	149.205	350.761	-1.23065	0.000175	0.001343
CYB5B	2400.57	7278.3	-1.60054	2.66e-15	1.99e-13
NDRG4	457.829	1364.77	-1.57493	0.00048	0.003096
TANGO6	318.869	782.748	-1.29424	8.62e-05	0.000739
SLC7A6	800.257	2676.04	-1.74202	0.000178	0.001365
FA2H	16828.4	6621.59	1.34579	4.6e-05	0.000436
COTL1	2124.72	4597.17	-1.11341	0.000595	0.003687
ABCC1	5481.16	13380	-1.28752	5.09e-07	8.92e-06
TMC5	47276.3	10749.8	2.13678	8.56e-06	0.000102
CEMIP	6760.36	128654	-4.25033	4.36e-35	1.95e-32
BMF	4773.61	156.949	4.93229	3.48e-28	8.27e-26
RHOV	410.353	148.301	1.46272	0.000413	0.002731
OIP5	27.2804	373.93	-3.7883	2.13e-22	3.21e-20
CPQ	2244.03	650.928	1.78619	0.000659	0.003998
POP1	277.24	1142.16	-2.03716	6.98e-11	2.91e-09
DKK4	10.4864	701.01	-6.02997	4.61e-06	6.05e-05
NDRG1	112489	26836.9	2.0675	0.007556	0.028984
IL7	129.473	33.453	1.95277	0.001469	0.007837
SQLE	9389.47	22603.4	-1.26742	8.98e-13	4.88e-11
NEFM	62.9273	7.65079	3.09699	0.001097	0.006124
MCM4	1247.95	6063.52	-2.28041	3.34e-10	1.22e-08
FGL1	45.8972	2.47052	4.17664	0.002932	0.013696
BNIP3L	29620	13428.9	1.1412	0.008051	0.030344
SARS2	515.225	1272.82	-1.30219	2.02e-15	1.52e-13
RELB	1498.8	659.381	1.18236	1.67e-06	2.5e-05
RNASEH2A	240.354	1064.13	-2.14511	5.32e-12	2.54e-10
AMH	37.7168	5.72084	2.70389	0.005684	0.023236
ASF1B	113.578	1803.12	-3.98647	9.16e-31	2.84e-28
CCNE1	172.558	774.481	-2.16115	1.62e-12	8.31e-11
PRX	465.587	228.055	1.03057	0.001195	0.006587
CLIP3	115.122	52.8912	1.14406	0.002867	0.013461
BBC3	2385.3	954.327	1.32101	6.85e-05	0.00061
TGFB1	1967.78	464.349	2.08261	6.79e-06	8.45e-05
ICAM4	13.9576	0.902411	3.55145	0.011802	0.04098
ICAM5	136.214	12.1333	3.46438	1.28e-06	1.96e-05
LIG1	902.991	2071.63	-1.19809	0.0001	0.000839
PLA2G4C	250.573	15.7233	4.03896	7.59e-12	3.59e-10
DBP	1237.51	339.159	1.86502	2.93e-05	0.000295
KLF1	0	8.91843	-5.48977	0.007488	0.028793
JAK3	559.233	176.777	1.6611	0.010714	0.037825
ARMC6	596.032	1193.39	-1.00194	6.05e-06	7.67e-05
HAMP	92.7416	19.7896	2.23748	0.013243	0.044819
HPN	67.2006	5.6847	3.54015	0.003753	0.016753
CDK6	6749.72	17913.9	-1.40824	1.62e-06	2.42e-05
NAMPT	13481.5	3257.27	2.04879	4e-22	5.91e-20
CCL24	0.399567	44.6222	-6.21666	8.29e-06	9.98e-05
HSPB1	12275.4	1474.96	3.05666	6.44e-10	2.25e-08
NPTX2	345.468	1012.08	-1.5524	0.002968	0.01383
NUDT1	94.3896	296.767	-1.65188	2.62e-05	0.000268
PCOLCE	355.124	117.834	1.58326	9.3e-06	0.00011
EZH2	408.394	1169.67	-1.51519	6.12e-08	1.33e-06
GIMAP2	427.59	55.2686	2.95218	0.000382	0.002567
TMEM176B	17558.3	3918.85	2.16309	3.48e-11	1.5e-09
POLD2	1537.15	4390.19	-1.51309	1.5e-15	1.16e-13
ECM2	57.0411	1.92739	4.82569	0.013483	0.04547
CA9	25803.9	12350.4	1.06307	0.002978	0.013858
GLIS3	1742.92	539.013	1.69275	0.000138	0.001102
SH3GL2	1.64297	20.2721	-3.51823	0.00114	0.006332
SHB	6680.39	16837.6	-1.33351	7.61e-08	1.63e-06
RASSF4	1202.4	596.078	1.01244	0.000401	0.002669
TWNK	744.31	1822.95	-1.29177	0.000353	0.002426
CPEB3	866.688	410.629	1.07162	5.3e-07	9.24e-06
MAP3K8	871.802	194.616	2.16092	3.98e-09	1.13e-07
UBE2S	914.907	3221.7	-1.81602	1.8e-08	4.42e-07
RUNDC3A	130.353	23.9585	2.42817	5.96e-08	1.31e-06
RNF43	12055.8	34099.7	-1.49999	4e-17	3.56e-15
PNPO	1845.52	4952.29	-1.42449	6.45e-06	8.1e-05
CHRNE	27.607	4.60031	2.57271	0.002741	0.012967
C1QBP	3535.64	8548.43	-1.27349	6.67e-06	8.32e-05
CPD	66809.7	32279.5	1.04942	1.57e-07	3.11e-06
ALDH3A1	3378.91	16451.9	-2.2835	0.00068	0.004114
HDAC5	3597.07	537.112	2.74316	1.15e-08	2.93e-07
HLF	32.8357	8.70087	1.98167	0.004827	0.020379
SLC16A6	83.7409	1.76831	5.56069	4.11e-05	0.000397
TMEM97	1166.54	3620.62	-1.63404	0.002013	0.010167
PMP22	82.2654	311.319	-1.92428	0.000196	0.001475
ALDOC	8045.49	2811.82	1.51646	0.003201	0.014669
ODAM	16.1624	176.941	-3.42794	0.000295	0.002083
MAPK10	78.5696	34.7113	1.16074	0.009116	0.03345
TBC1D9	8681.96	4149.98	1.06484	2.91e-05	0.000294
INPP4B	3706.46	1536.29	1.26963	9.79e-07	1.56e-05
ANXA10	8545.24	23126.2	-1.43636	0.004537	0.019405
AADAT	40.9045	153.702	-1.90686	0.004764	0.020162
NEIL3	1.46508	234.312	-6.76462	2.22e-20	2.74e-18
LRP2BP	56.3218	20.6826	1.43931	0.006274	0.025163
NCAPG	34.0953	1775.54	-5.68502	3.38e-19	3.68e-17
CRYAB	72.9553	2.63995	4.71813	0.000945	0.005386
HTATIP2	12180.4	5185.12	1.23212	1.7e-07	3.32e-06
VWA5A	11558.7	4888.36	1.2412	1.78e-12	9.04e-11
EHD1	7407.93	3455.87	1.09989	0.007978	0.030151
CCND1	34047	134771	-1.9849	8.14e-06	9.84e-05
CCDC86	951.185	2256.19	-1.24534	2.14e-09	6.66e-08
APOA4	58.2019	0	8.28237	0.013848	0.046423
CEP126	685.386	302.124	1.18194	7.56e-05	0.000662
IL10RA	751.49	203.894	1.88033	0.001875	0.009585
KIAA1549L	82.2073	471.725	-2.52516	0.004851	0.020434
SLC15A3	149.906	31.1813	2.2528	0.002701	0.01281
MDK	27699.1	7581.93	1.86894	3.79e-12	1.84e-10
SLC35F2	632.947	2083.45	-1.7183	1.48e-08	3.69e-07
SOX6	1223.73	451.064	1.43933	0.004187	0.018227
P3H3	351.461	118.718	1.56297	2.43e-05	0.000253
CLEC2B	25.343	0.300804	5.54929	9.94e-06	0.000118
CAPRIN2	866.263	1749.93	-1.01226	0.000846	0.00491
SLC11A2	15865.5	4622.65	1.77895	4.81e-05	0.000453
MVK	1024.34	2786.08	-1.44319	1.69e-14	1.16e-12
KRT18	29874.2	120336	-2.0101	1.11e-13	6.79e-12
SLC6A12	931.7	2686.84	-1.52756	0.01023	0.036525
FOXM1	73.1425	2368.94	-5.00462	9.78e-18	9.3e-16
RAD51AP1	31.6124	445.798	-3.78447	4.28e-23	6.51e-21
SCNN1A	35179.1	14523.9	1.27627	0.00021	0.001564
OAS2	1310.82	36.8742	5.14254	3.45e-05	0.000342
TIMELESS	1430.09	3855.84	-1.43005	1.35e-08	3.4e-07
NOP2	1000.27	2470.15	-1.30315	4.41e-06	5.81e-05
CDCA3	95.2658	591.832	-2.63789	7.73e-10	2.64e-08
ENO2	9952.49	3480.28	1.51581	0.00131	0.007126
APOBEC1	413.102	56.6653	2.87016	0.000203	0.001524
LDHB	14000.3	32603.4	-1.21951	2.06e-07	3.97e-06
PRKAB1	5480.66	2293.65	1.25685	4.63e-21	6.12e-19
BTN3A3	972.13	440.574	1.13831	0.005658	0.023145
TDP2	8497.06	3928.3	1.1129	0.004372	0.01884
MAN1A1	18473.8	8405.13	1.13598	0.005693	0.023262
NCOA7	5537.1	2284.16	1.27727	1.29e-09	4.16e-08
FBXO5	277.767	765.029	-1.4561	9.61e-07	1.54e-05
MCM3	2667.38	8411.11	-1.65669	1.24e-12	6.61e-11
BACH2	91.3488	5.45493	4.08887	1.61e-07	3.18e-06
CAP2	109.884	318.548	-1.53665	0.00027	0.00194
GPR63	80.5339	203.115	-1.33156	0.007277	0.028161
VNN2	5744.05	287.735	4.3202	9.85e-09	2.54e-07
TRIM38	4886.94	2257.75	1.11291	2.9e-20	3.55e-18
PHF1	3564.32	1420.2	1.32752	1.11e-06	1.73e-05
PACRG	116.877	10.6303	3.4594	0.000309	0.002166
BYSL	573.843	1341.95	-1.22434	0.000175	0.00134
VEGFA	14076.4	3955.47	1.83131	8.48e-05	0.000729
TTK	49.3463	979.576	-4.30439	2.13e-28	5.41e-26
SLC29A1	733.489	319.616	1.19936	0.000253	0.00184
FAM46A	12918.1	5990.46	1.10867	6.63e-07	1.12e-05
ENPP5	15186.9	4193.6	1.85641	1.22e-08	3.09e-07
MEP1A	8432.07	112.495	6.22837	0.008829	0.032615
HMGCS1	8213.97	20113.1	-1.29215	1.11e-08	2.82e-07
KIF20A	14.1933	1277.96	-6.4365	1.48e-25	2.87e-23
THBS4	40.5335	3.58989	3.5191	3.63e-05	0.000358
BTNL8	1596.76	231.819	2.78326	0.013305	0.044987
RASGRF2	33.094	169.582	-2.35726	0.000225	0.001665
LMNB1	482.807	2548.86	-2.40112	2.03e-11	9.03e-10
ARRDC3	10630.5	1705.35	2.64	1.73e-09	5.48e-08
NPR3	29.7614	1.13593	4.9549	0.000786	0.004622
NR3C1	8015.38	3365.25	1.2527	1.25e-12	6.61e-11
LIFR	13904.1	2630.11	2.40217	1.04e-06	1.65e-05
STC2	5284.93	1896.83	1.47836	2.83e-05	0.000287
KNG1	80.6628	2.16938	5.12214	1.81e-07	3.54e-06
CLDN16	240.28	81.7046	1.55389	0.01079	0.038023
PCCB	1980.98	4252.62	-1.10228	8.19e-07	1.34e-05
PFKFB4	3895.42	1112.25	1.80802	0.000308	0.002166
COL7A1	216.483	50.0659	2.11157	0.013906	0.046546
ECT2	2526.27	7460.12	-1.56133	1.26e-26	2.68e-24
HYAL1	2128.58	5557.89	-1.38492	1.72e-05	0.000188
CBLB	4481.07	1589.19	1.49556	4.13e-07	7.41e-06
GNB4	9.82349	45.7053	-2.23542	0.000239	0.001755
HHLA2	3162.08	424.454	2.89736	0.002205	0.010928
CSPG5	29.3422	401.4	-3.75826	2.19e-20	2.73e-18
ACVR2B	1925.88	631.794	1.6075	0.003067	0.014199
RRP9	530.534	1083.88	-1.02849	0.000115	0.000944
AADAC	319.463	1511.36	-2.24217	0.003622	0.016274
ABHD14A-ACY1	19.4472	165.539	-3.07434	0.005594	0.022929
KLHL24	10038.5	4727.26	1.08641	0.000167	0.001296
PLCH1	1905.38	834.601	1.19071	5.27e-10	1.86e-08
SLC4A3	75.796	261.352	-1.78655	0.013912	0.046556
IL1A	214.186	38.7349	2.46966	0.000297	0.002096
CCL20	8344.67	1730.04	2.26998	3.79e-06	5.1e-05
TP53I3	472.253	1153.37	-1.28713	1.16e-05	0.000135
CENPA	10.2285	398.509	-5.27765	6.74e-22	9.68e-20
CYTIP	211.99	760.817	-1.84733	1.28e-13	7.78e-12
TANC1	7724.29	17505.4	-1.18024	1.15e-06	1.79e-05
PCSK4	181.871	74.7387	1.27941	0.001067	0.005971
IFIH1	2485.35	1101.34	1.17315	8.33e-10	2.82e-08
GRB14	155.017	435.025	-1.48569	2.03e-10	7.78e-09
GALNT3	22296.9	9574.49	1.21965	3.77e-10	1.36e-08
CCDC88A	179.613	799.873	-2.15694	0.000494	0.003165
EVA1A	97.5111	207.99	-1.09817	0.005298	0.021976
FN1	842.277	182.58	2.20802	0.003859	0.017114
EHBP1	4180.68	9836.41	-1.23479	2.08e-08	5.03e-07
KDM3A	8518.4	3707.42	1.20006	0.00018	0.001375
IL1R2	41.3236	264.716	-2.65094	2.2e-06	3.15e-05
IL1R1	4176.98	1593.26	1.39119	1.91e-09	6.02e-08
SLC9A2	2551.16	7228.56	-1.50236	4.07e-05	0.000394
ABCB6	1774.64	866.177	1.0351	0.000568	0.003549
PASK	295.99	699.274	-1.23581	0.000551	0.003471
PROC	237.184	70.4477	1.74679	0.005351	0.022124
DLX2	37.1703	0	7.63197	0.000308	0.002164
KYNU	573.373	158.875	1.84943	0.005075	0.021225
ARID3A	558.681	105.043	2.4113	0.000286	0.002037
FARSB	2861.83	6116.9	-1.09527	5.55e-06	7.1e-05
ANGPTL1	181.422	15.7675	3.51842	2.96e-06	4.1e-05
CHD5	2.9432	27.8075	-3.15479	0.003424	0.015548
QSOX1	151757	72194.6	1.07179	0.000525	0.003333
ERRFI1	12451.3	5369.75	1.21337	0.006085	0.024533
KIAA1324	536.318	130.425	2.03706	0.001535	0.00813
WDR77	1217.31	3060.76	-1.3296	0.000195	0.001468
SFPQ	7893.31	16609.7	-1.07305	6.16e-09	1.67e-07
SRM	886.524	2031.36	-1.19541	0.00033	0.002299
C1orf21	1549.28	281.145	2.46222	0.00062	0.003814
LEPR	2209.63	686.546	1.686	1.1e-06	1.73e-05
RGS2	1387.85	508.824	1.44586	0.001002	0.005668
AGMAT	180.675	751.201	-2.06103	0.002705	0.012821
GNPAT	6986.48	18010	-1.3662	1.52e-10	6.02e-09
TBCE	1067.66	2259.7	-1.08161	1.99e-06	2.9e-05
NID1	1109.65	4566.98	-2.04114	0.000806	0.004726
MYCL	514.315	255.978	1.00201	0.006756	0.026708
CTBS	3605.39	1561.13	1.20707	5.14e-05	0.000479
GBP3	11644.4	3432.86	1.76222	2.15e-06	3.1e-05
GBP1	1945.63	381.667	2.35136	6.87e-13	3.77e-11
SLC2A1	34569	15107.7	1.1941	7.03e-05	0.000621
CDC20	136.639	3107.77	-4.51207	7.64e-24	1.24e-21
TSPAN1	57330.7	21142	1.43914	2.8e-08	6.56e-07
TNFSF4	111.528	38.0287	1.55964	5.33e-05	0.000493
DARS2	1426.57	2913.08	-1.02969	5.35e-07	9.3e-06
SLC35A3	7000.24	3033.36	1.20628	0.000276	0.001976
STMN1	2583.64	6150.66	-1.25167	1.51e-05	0.00017
NEK2	28.7194	977.889	-5.05116	2.72e-30	8.12e-28
CENPF	83.1563	4213.52	-5.65587	1.01e-33	4.27e-31
CD3EAP	264.655	580.901	-1.13346	0.00104	0.005853
CTSD	127728	60524.8	1.07747	0.000734	0.00437
APOA1	268.305	1.70736	7.24986	7.89e-08	1.69e-06
KPTN	195.335	404.847	-1.05383	1.88e-08	4.59e-07
KIF14	16.6935	1127.2	-6.03468	1.37e-25	2.71e-23
KLF7	4159.86	1661.5	1.32407	0.009403	0.034247
ATP10B	35140	6639.92	2.40375	9.95e-14	6.18e-12
TNFAIP3	2221.51	343.789	2.6901	1.75e-30	5.33e-28
SLC16A7	520.229	45.1775	3.48988	1.27e-26	2.68e-24
FOXO3	16977.8	6437.24	1.39909	5.04e-07	8.86e-06
STBD1	9528.18	2205.77	2.11092	0.000315	0.0022
RARRES1	7476.74	352.147	4.4073	2.42e-12	1.21e-10
KLF9	1589.7	727.091	1.1278	0.000452	0.002946
PHF19	187.452	1314.66	-2.80841	2.6e-11	1.14e-09
NR4A3	58.9124	6.31836	3.22103	0.000165	0.001283
GALNT12	9157.36	3090.84	1.56682	3.36e-09	9.75e-08
ONECUT2	53621.2	24569.6	1.12592	3.25e-05	0.000324
BBOF1	481.691	205.348	1.23216	0.001333	0.007234
IRF2BPL	4199.46	1942.01	1.11264	0.000143	0.001135
ALDH6A1	4729.55	2311.07	1.03243	3.56e-06	4.81e-05
RHOQ	3032.49	916.011	1.72634	8.29e-05	0.000715
IFIT3	2731.38	448.141	2.60647	6.03e-10	2.12e-08
IFIT2	4705.26	576.352	3.02849	2.51e-10	9.58e-09
MXI1	9125.6	1610.11	2.50286	1.54e-07	3.06e-06
HELLS	202.59	1033.98	-2.34629	1.56e-17	1.43e-15
DUSP1	5068.26	2369.96	1.09668	0.000556	0.003492
CD274	210.85	43.8884	2.25394	8.5e-06	0.000102
CENPL	256.21	516.297	-1.01196	5.79e-09	1.58e-07
ACAT2	3520.36	11114.1	-1.65856	1.19e-17	1.11e-15
KIAA1217	10934.8	5329.21	1.0368	6.19e-09	1.68e-07
ENOX1	116.784	11.4137	3.37873	0.000307	0.002157
TGFBI	9068.36	2447.68	1.88999	4.8e-08	1.08e-06
EGR1	6619.1	3159.41	1.06724	2.72e-06	3.83e-05
SOCS2	297.952	106.268	1.47837	0.000225	0.001664
APAF1	5076.84	2471.21	1.03857	0.000121	0.000986
SORBS3	2589.85	946.172	1.45168	1.81e-05	0.000197
RDH10	13332.3	6055.5	1.13872	8.54e-12	4e-10
NCAPH	82.2	1479.5	-4.16974	7.39e-29	2.05e-26
MND1	8.01663	183.987	-4.43264	2.39e-12	1.2e-10
PLBD1	2953.98	787.928	1.90494	2.39e-12	1.2e-10
A1BG	17.2806	1.40375	3.2482	0.00683	0.026912
KIF18A	115.965	723.152	-2.64794	3.56e-22	5.3e-20
TNFSF10	8027.11	1548.24	2.37383	2.41e-09	7.42e-08
GPSM2	1218.01	2586.36	-1.08713	2.62e-07	4.93e-06
ZRANB3	233.589	575.39	-1.30085	6.49e-06	8.14e-05
RASL11A	1370.35	179.646	2.93056	1.79e-06	2.64e-05
UBL3	19204.1	7930.73	1.27587	9.02e-12	4.2e-10
FMOD	354.508	101.017	1.81273	0.013984	0.046763
LAX1	7.51174	0	5.32972	0.01284	0.043778
CCDC18	37.8703	307.549	-3.00744	1.01e-43	1.12e-40
FAM126A	831.452	1914.37	-1.20267	2.99e-05	0.000301
SPINK4	810.09	53640.7	-6.0491	3.29e-41	2.94e-38
PHF24	6.6715	0	5.14515	0.010795	0.038033
PLAU	1747.86	582.025	1.58767	3.21e-07	5.92e-06
EGR2	79.2291	22.7965	1.815	0.013473	0.045455
P4HA1	36017.6	8704.05	2.04888	3.31e-06	4.52e-05
ZWINT	221.828	1561.24	-2.81554	1.77e-15	1.36e-13
CIT	69.5488	1404.35	-4.34049	3.91e-47	7.44e-44
PKN1	7383.12	3156.25	1.22568	1.98e-17	1.79e-15
CENPK	29.2383	453.117	-3.98496	1.15e-21	1.62e-19
OPTN	11538	5193.01	1.15188	7.64e-10	2.62e-08
LRP1	137648	67307.4	1.03213	0.010405	0.036981
STIL	525.708	1062.69	-1.01479	4.07e-09	1.15e-07
HJURP	27.2047	1087.08	-5.32511	5.3e-44	6.72e-41
METTL8	451.726	947.17	-1.06906	2.76e-07	5.16e-06
G0S2	313.937	18.6278	4.03797	1.65e-12	8.44e-11
C4BPA	846.776	37.6722	4.48772	0.002161	0.010751
C4BPB	457.276	124.144	1.87711	0.007065	0.027523
CKS2	759.254	2845.4	-1.90599	2.75e-14	1.83e-12
PI3	2051.53	833.016	1.29997	0.002646	0.012596
SLPI	42561.8	13457	1.66126	8.44e-09	2.21e-07
PREX1	43.3967	121.74	-1.49048	0.00698	0.027301
ZNFX1	22942.6	9858.06	1.21856	1.32e-11	6.03e-10
PTGIS	2055.22	256.97	3.00016	2.33e-05	0.000245
CDH26	49.603	11.7293	2.10106	0.002617	0.012516
SNAI1	147.52	17.8243	3.05793	9.24e-05	0.000783
SEMG1	27.2618	7.1674	1.85932	0.011864	0.041102
BCAS4	412.792	145.167	1.50632	0.00085	0.004934
IL17C	31.7656	8.59081	1.92907	0.010364	0.036899
HIF3A	207.55	35.683	2.54406	0.002272	0.011209
LYPD3	84.4486	188.936	-1.16111	0.001317	0.007162
BTN2A2	629.096	269.21	1.22505	0.003321	0.015147
KLHL31	123.793	23.4012	2.43949	4.44e-08	1.01e-06
RPP40	174.013	415.747	-1.25116	0.000389	0.002606
ATXN1	4227.26	1403.53	1.5903	0.00204	0.010272
EEF1E1	474.709	959.997	-1.00999	3.99e-05	0.000387
CXCL6	631.794	177.872	1.83145	0.000601	0.003719
SCGB2A1	87.9004	5.85217	3.97606	2.37e-07	4.49e-06
MT2A	385.399	163.634	1.23026	0.001476	0.007865
PIWIL1	0	15.754	-6.31908	0.008187	0.030712
C17orf53	34.877	165.431	-2.25147	4.08e-05	0.000396
IRF1	10748.9	3269.71	1.71652	1.13e-13	6.89e-12
SLC25A19	217.383	494.529	-1.18348	7.46e-05	0.000654
IL1B	614.425	153.115	2.00596	0.000221	0.001641
C3	22861.1	809.207	4.81967	5.22e-08	1.17e-06
FOSB	338.453	66.9047	2.33592	0.000116	0.000954
GPCPD1	3485.22	1204.29	1.5326	7.71e-09	2.03e-07
BMP2	10229.3	1837.82	2.47685	3.7e-12	1.8e-10
FLRT3	7350.64	3418.86	1.10408	0.000698	0.004199
BFSP1	152.386	388.195	-1.35336	5.83e-06	7.41e-05
ITPA	753.54	1704.13	-1.17709	3.9e-05	0.00038
MCM8	439.666	1166.52	-1.40726	1.75e-05	0.000191
TMEM74B	255.217	63.4898	2.00446	0.000351	0.00241
BPIFB1	7538.86	1355.45	2.47579	7.81e-07	1.29e-05
XRCC3	138.724	586.005	-2.07245	1.12e-09	3.67e-08
PDCD2L	136.782	311.063	-1.18318	0.000534	0.003377
KIRREL2	338.768	99.3836	1.76368	0.004724	0.020037
NR1D1	8353.44	1304.36	2.67862	1.06e-11	4.9e-10
STAT5A	487.585	237.985	1.03107	0.004611	0.019643
GLIS2	1686.34	726.318	1.21247	2.77e-05	0.000282
IFI6	10214.4	938.417	3.44444	0.000201	0.001511
DLGAP5	20.6211	2360.34	-6.78397	1.29e-31	4.45e-29
TIMM8A	307.602	654.814	-1.0905	3.82e-07	6.92e-06
EDN2	119.286	20.1298	2.56192	3.46e-08	7.98e-07
MASP1	1453.37	182.617	2.99183	1.68e-07	3.3e-06
HELB	169.462	71.2672	1.2429	0.009528	0.034607
TSPAN8	121466	45066.8	1.4304	0.000269	0.001937
BEST3	9.76901	96.4153	-3.23989	2.33e-07	4.42e-06
TAS2R5	28.7939	5.3519	2.44283	0.001928	0.009819
AUNIP	6.02421	209.614	-5.04405	5.91e-13	3.29e-11
SYNGR3	430.571	38.282	3.4914	3.18e-05	0.000318
PKMYT1	45.7818	480.632	-3.40246	1.93e-15	1.46e-13
WFIKKN1	121.826	33.571	1.85962	0.000258	0.001869
FBXL16	318.685	61.4075	2.36938	1.17e-05	0.000135
CHTF18	142.563	629.726	-2.13516	6.08e-08	1.33e-06
VIL1	33688.4	95019.6	-1.49602	3.07e-10	1.13e-08
STEAP4	8444.51	242.75	5.11743	1.21e-17	1.13e-15
GNAI1	6020.74	2775.92	1.11685	1.39e-07	2.78e-06
SRD5A3	9736.76	3501.71	1.47547	2.69e-06	3.79e-05
KDR	80.0136	3.8524	4.40336	0.000257	0.001866
PPAT	786.342	1756.17	-1.15956	1.35e-06	2.06e-05
ADM2	1823.19	742.018	1.2952	0.007974	0.030147
VPREB3	30.2343	5.21231	2.54907	0.010926	0.038423
BAIAP2L2	3636.23	7292.4	-1.0037	0.000229	0.001692
APOL2	10288.5	4383.94	1.23101	2.01e-06	2.92e-05
LIF	4581.5	10457	-1.19042	0.006224	0.025006
APOBEC3A	11.3034	0	5.91265	0.013867	0.046466
APOBEC3F	451.173	148.51	1.59687	4.72e-12	2.27e-10
RIBC2	5.17208	205.229	-5.10054	1.66e-15	1.29e-13
KRT17	2829.92	1126.29	1.32969	0.010765	0.037957
VGF	92.2917	13.6213	2.76573	3.06e-05	0.000308
MKLN1	8451.68	3396.93	1.31413	6.99e-08	1.51e-06
DNAJB9	6474.3	2839.11	1.18874	1.42e-06	2.15e-05
LRRC4	395.484	73.8698	2.43107	0.00015	0.001185
IRF5	767.795	219.753	1.80143	3.63e-05	0.000358
CHN1	56.4851	192.489	-1.76535	0.002341	0.011462
DLL4	170.87	14.9231	3.53279	5.14e-07	9e-06
KNSTRN	492.914	1292.01	-1.38922	3.43e-07	6.29e-06
CHAC1	1529.23	560.41	1.44798	0.013216	0.044767
E2F8	254.304	1124.39	-2.13744	2.42e-08	5.76e-07
PIMREG	20.6227	347.061	-4.06053	8.04e-22	1.14e-19
CD68	9017.14	1793.77	2.32952	2.11e-08	5.08e-07
MTUS1	10636.7	3752.77	1.50279	0.001361	0.00736
KLK14	0	7.14685	-5.16725	0.010016	0.035994
KLK10	17458.2	88194.8	-2.33678	8.93e-06	0.000106
EGLN3	20460.1	3803.65	2.4274	0.000559	0.003508
MAP7D3	345.842	748.82	-1.11707	2.47e-07	4.68e-06
CDKN1C	572.945	110.828	2.37038	3.28e-05	0.000327
SGO1	61.1891	491.437	-2.99504	3.89e-14	2.52e-12
SHC2	1929.79	472.873	2.02811	2.17e-05	0.00023
CBFA2T3	154.371	39.6197	1.93335	0.004144	0.018072
NXNL2	143.104	52.1073	1.45067	6.25e-05	0.000564
TOMM40	1062.77	2755.56	-1.3739	9.74e-09	2.52e-07
APOC1	7.08533	30.4962	-2.02999	0.003241	0.014833
GADD45G	577.758	58.1585	3.31357	4.57e-05	0.000434
ATP8B3	280.859	96.4225	1.54021	0.006454	0.025792
FUT5	20.7799	3.52827	2.4658	0.001974	0.010013
GDF15	26898.2	12419.8	1.11502	8.06e-10	2.74e-08
HELZ2	8784.57	4194.71	1.0659	7.89e-10	2.69e-08
PNPLA7	710.404	136.256	2.36715	3.27e-19	3.58e-17
FIBCD1	34.5301	215.155	-2.64338	4.43e-05	0.000424
SMPDL3B	803.236	1647.6	-1.03677	1.46e-05	0.000165
DNMT1	1967.04	6003.3	-1.60917	5.71e-08	1.26e-06
SLC6A8	44484.7	9727.3	2.19317	9.56e-08	2e-06
HSD17B3	7.67082	0.378642	4.55668	0.006023	0.024336
ULBP3	140.94	290.892	-1.03954	0.007255	0.028096
GINS2	23.5316	857.787	-5.17107	4.24e-23	6.51e-21
PDLIM4	297.453	30.6896	3.2584	3.2e-07	5.92e-06
GFPT2	46.8792	15.1538	1.6432	0.011828	0.041025
PSMC3IP	72.145	346.978	-2.26095	1.86e-07	3.61e-06
AOC3	57.4228	11.7527	2.31143	5.88e-05	0.000537
ACLY	14107.5	30470.3	-1.11104	1.76e-18	1.8e-16
AOC2	205.537	58.5217	1.79539	3.88e-11	1.67e-09
G6PC	639.824	33.03	4.28528	5.94e-05	0.000541
ANO1	1733.01	15107.4	-3.12355	3.86e-11	1.66e-09
IL13RA1	15665.6	7720.92	1.02071	0.000244	0.001786
TNS4	621.393	18447.8	-4.89106	1.25e-40	1e-37
TOP2A	258.108	12234	-5.56295	6.82e-45	9.44e-42
FMO5	6382.39	2327.84	1.45512	0.002062	0.010358
NR0B2	488.017	1507.24	-1.62735	0.000871	0.005042
C19orf57	69.3865	188.178	-1.42457	8.83e-05	0.000753
RTBDN	45.0694	7.49694	2.60462	0.004352	0.01877
MATN3	81.1771	176.898	-1.12304	0.009683	0.035047
NUP210	2206.24	6231.91	-1.49765	8e-08	1.71e-06
TRIM22	4855.89	1953.54	1.31357	0.009241	0.033777
RAMP1	3506.4	867.291	2.01589	7.56e-06	9.23e-05
COQ3	180.75	478.502	-1.40567	1.14e-07	2.32e-06
ENAM	86.3585	5.88524	3.84407	0.000295	0.002085
ITGB4	51166	120843	-1.23987	3.48e-05	0.000345
EIF5A	9102.24	19142.1	-1.0724	1.4e-07	2.81e-06
GUCY2D	15.3161	0	6.35144	0.000407	0.002699
XAF1	610.78	90.8314	2.74303	0.000454	0.002961
SNAP25	85.3135	5.54478	3.90325	1.05e-07	2.17e-06
PCNA	4086.62	8852.54	-1.11505	0.000123	0.001002
NES	146.896	351.267	-1.25733	0.000103	0.00086
SYT11	701.625	219.744	1.67459	0.001301	0.007088
MMACHC	467.56	1164.75	-1.31539	0.000402	0.002678
DPH2	659.658	1584.54	-1.26182	6.64e-07	1.12e-05
TOE1	741.122	1518.93	-1.03614	4.64e-05	0.000439
DMGDH	89.5077	10.0114	3.1919	0.000143	0.001133
MTUS2	86.4758	860.836	-3.32711	1.57e-12	8.17e-11
LGR6	20.6102	573.892	-4.79183	8.68e-08	1.83e-06
DCLK1	39.2679	1043.35	-4.72917	1.42e-05	0.00016
EPSTI1	290.375	56.0192	2.35873	9.78e-05	0.000822
RFC3	216.363	1161.91	-2.42161	3.36e-13	1.96e-11
STARD13	1211.57	576.651	1.06965	3.33e-05	0.000331
PRAM1	5.82587	0	4.95748	0.004582	0.019555
PDE6B	181.101	70.7695	1.35507	0.004679	0.019882
MACROD1	274.603	62.4795	2.10501	2.4e-09	7.4e-08
RARRES3	1804.72	244.773	2.87736	6.11e-11	2.57e-09
HRASLS2	23.2643	0	6.9528	6.43e-06	8.08e-05
DYDC2	1.1987	19.4225	-3.74374	0.008253	0.030909
AMPD3	1903.94	774.976	1.29347	5.6e-15	4.04e-13
TEX15	339.103	823.38	-1.27847	0.000181	0.00138
RNF122	872.322	411.242	1.08394	3.87e-06	5.2e-05
CATSPERB	147.261	36.5401	2.02733	6.76e-07	1.14e-05
CCNB1	281.391	3117.76	-3.4671	2.26e-24	3.9e-22
CAMK1	67.3647	220.178	-1.69549	2.14e-06	3.09e-05
PSRC1	94.6322	414.782	-2.1292	7.17e-09	1.91e-07
HMGCS2	52.5262	227.569	-2.10809	0.000434	0.002844
PTPN22	53.7463	2.94718	4.17857	1.37e-05	0.000156
NOTCH2	29681.7	9711.37	1.61172	1.16e-08	2.95e-07
VTCN1	1797.49	127.408	3.81776	4.14e-07	7.41e-06
RSAD2	693.905	33.5699	4.34641	1.85e-28	4.77e-26
MYCN	11.0259	126.98	-3.55639	0.001863	0.009544
CMPK2	677.051	228.202	1.56909	4.54e-05	0.000431
SAA2	326.038	0.200536	9.6637	2.25e-09	6.97e-08
IL6ST	17198.2	8148.77	1.07753	7.37e-06	9.02e-05
RERG	67.6247	15.1641	2.18151	0.000477	0.003076
CDCA8	278.937	1819.12	-2.70527	1.21e-15	9.53e-14
DSC2	13206.8	5668.3	1.22021	0.009129	0.033488
DSG1	17.7403	0	6.56497	0.007877	0.029868
SLC43A3	11.2365	151.986	-3.73753	3.99e-17	3.56e-15
FADS2	6381.43	28372.5	-2.1529	3.79e-25	7.13e-23
TCN1	87118.2	11180.9	2.96195	2.48e-09	7.59e-08
ERCC5	10573.8	4846.94	1.1251	0.000243	0.001781
GOLM1	116141	57297.1	1.01934	0.00126	0.006904
RNFT2	59.8256	185.734	-1.62885	0.000638	0.003911
P2RX4	2074.99	332.621	2.63877	1.28e-07	2.59e-06
TMEM243	1012.54	501.238	1.01555	6.17e-19	6.52e-17
CCDC146	211.545	73.654	1.52474	0.000451	0.002941
HILPDA	1182.36	513.791	1.20446	0.000594	0.003681
PRRG4	5468.1	2270.06	1.26818	0.000944	0.00538
TROAP	11.7461	485.059	-5.27113	4.12e-20	4.86e-18
FAIM2	60.7874	1824.36	-4.90512	5.27e-05	0.00049
ESPL1	89.1015	861.457	-3.28602	2.02e-18	2.04e-16
ACVR1B	3767.55	1759.53	1.09784	0.000902	0.005189
LTV1	1042.15	2156.11	-1.04767	7.34e-06	9e-05
CD164	36946.1	18101.1	1.02925	7.67e-06	9.34e-05
PKIB	2024.64	583.011	1.79618	0.002108	0.010532
STX11	113.747	36.5371	1.6376	0.000392	0.002622
CPM	4991.05	1877.61	1.41047	0.012657	0.043287
BCO1	307.763	70.6594	2.13104	1.41e-05	0.00016
AGT	35875.2	3337.3	3.42628	1.44e-11	6.46e-10
URB2	993.109	2047.07	-1.04261	6.68e-05	0.000598
RNASEL	5574.13	2524.28	1.14261	1.65e-06	2.47e-05
FAM129A	675.083	123.246	2.45852	4.09e-05	0.000396
SP110	1617.19	512.062	1.65665	1.5e-13	9e-12
DNAJB2	5073.85	2445.11	1.0531	5.42e-07	9.4e-06
EDAR	802.397	5943.21	-2.89006	7.19e-41	6.08e-38
SLC41A2	4766.28	1786.89	1.41569	4.59e-09	1.28e-07
TBC1D4	1251.49	3661.66	-1.54815	9.57e-15	6.68e-13
BORA	220.446	556.14	-1.33199	1.08e-06	1.69e-05
ITM2B	63709	27414.4	1.21652	2.25e-07	4.28e-06
LCP1	144.551	28.7014	2.31494	2.32e-05	0.000244
NACAD	76.6746	30.304	1.32638	0.010115	0.036221
ALPK3	9169.81	2281.98	2.00622	5.01e-05	0.00047
SRSF1	3847.99	9622.84	-1.32187	9.8e-08	2.05e-06
CHAD	157.493	34.2742	2.18382	0.000546	0.003444
LIMD2	31.2001	11.2281	1.47662	0.00258	0.012365
BRIP1	114.377	734.509	-2.68772	8.12e-12	3.82e-10
RTP4	1083.46	317.718	1.76849	2.7e-13	1.6e-11
IL1RN	908.639	2059.62	-1.17925	0.002101	0.010499
BIN1	4812.19	9908.9	-1.04192	1.03e-08	2.63e-07
SMC2	1645.57	3299.39	-1.00393	2.44e-05	0.000254
KLF4	13236.7	4394.9	1.5907	0.002564	0.01232
ALDOB	46127.6	965.032	5.57908	1.41e-05	0.00016
DSCC1	13.7121	349.434	-4.64762	2.31e-08	5.52e-07
NOV	158.907	35.4431	2.17718	0.000368	0.002497
CD72	106.574	37.0898	1.50927	0.000261	0.001886
ALDH1B1	1221.03	3328.99	-1.44711	0.001775	0.009169
ARHGEF39	318.866	871.831	-1.448	6.24e-07	1.06e-05
PPIL1	983.196	2500.93	-1.34555	1.82e-07	3.55e-06
KIAA0319	374.405	16.048	4.55103	3.27e-06	4.46e-05
TUBB2A	1903.56	913.893	1.05926	0.008393	0.031355
UQCC2	888.845	2043.26	-1.19805	4.28e-09	1.2e-07
HMGA1	8703.86	23851.5	-1.45432	1.86e-10	7.19e-09
TCF19	204.159	2461.94	-3.58712	4.17e-39	2.76e-36
NRM	273.409	684.076	-1.32465	6.71e-05	0.0006
FGFBP1	1258.31	9500.1	-2.91716	3.38e-30	9.88e-28
TLR2	229.9	43.5579	2.40783	4.49e-07	7.98e-06
MYO7A	183.96	52.0046	1.82235	0.000299	0.002105
LRRC32	55.2147	8.13996	2.79574	0.014991	0.049395
TTPA	8.49926	105.598	-3.65086	3.15e-05	0.000316
GGH	371.325	2050.12	-2.4641	2.55e-09	7.74e-08
DDX60	7103.8	1829.77	1.95645	9.34e-09	2.42e-07
SORL1	45220.7	9057.39	2.3197	4.51e-09	1.26e-07
POU2F3	287.505	94.8264	1.59499	0.001972	0.010011
CASP1	1173.17	93.2902	3.65041	1.3e-08	3.28e-07
CASP5	1181.46	13.619	6.44211	5.93e-07	1.02e-05
UNC13C	0.977023	67.6607	-6.15521	0.010034	0.036042
NUSAP1	152.782	1894.19	-3.63094	1.35e-52	2.06e-48
KIF23	37.5673	1752.39	-5.52707	5.49e-26	1.1e-23
KNL1	248.985	1746.4	-2.81813	5.71e-17	5.05e-15
SEMA6D	445.76	69.7723	2.6773	0.000772	0.004551
TTLL7	39.2436	105.165	-1.42158	0.000347	0.002391
IFI44L	690.321	10.1587	6.07971	0.009004	0.033108
IFI44	1067.4	350.401	1.60836	1.54e-05	0.000172
IFT172	1294.57	470.019	1.458	1.68e-05	0.000185
ADCY3	66.1498	475.462	-2.84402	2.33e-05	0.000245
SLC5A6	1039.65	2176.41	-1.06463	0.001392	0.007495
SLC3A1	530.405	10.7501	5.63728	2.18e-06	3.13e-05
CENPO	795.643	1876.48	-1.23692	6.22e-07	1.06e-05
MFSD13A	243.617	621.21	-1.34795	6.87e-06	8.52e-05
CYP2C8	65.5315	14.5182	2.17173	0.0032	0.014669
KIF11	304.029	3209.38	-3.39987	5.57e-39	3.53e-36
DUSP5	5900.08	1151.55	2.35787	1.12e-09	3.67e-08
CEP55	23.984	1774.79	-6.17634	1.42e-43	1.44e-40
KIF20B	541.192	2336.68	-2.10991	1.24e-20	1.56e-18
DNA2	76.6674	624.829	-3.02667	1.54e-12	8.06e-11
STAT4	75.9189	35.3046	1.08215	0.007849	0.029817
HECW2	275.057	58.2509	2.23925	0.00401	0.01762
WDR12	1353.7	2781.08	-1.03834	1.59e-08	3.93e-07
ITGAV	16377.5	8019.65	1.03007	0.00087	0.005041
SLC40A1	97946.2	38338.6	1.35316	7.81e-05	0.000681
DIRC2	4441.22	2203.02	1.01085	7.91e-11	3.26e-09
MNS1	11.4213	132.546	-3.55732	4.76e-14	3.06e-12
GLCE	4727.11	2204.7	1.09982	0.000359	0.002453
FAM13A	11361.3	2195.99	2.3712	9e-05	0.000766
HERC5	445.253	89.2633	2.31972	0.000223	0.001656
ZGRF1	97.4762	295.849	-1.59272	2.06e-05	0.000221
PRKG2	104.157	20.883	2.32157	0.009319	0.033981
RASGEF1B	1587.41	607.171	1.38754	8.03e-05	0.000696
FGF2	92.8319	251.677	-1.44145	0.010504	0.037239
BMPR1B	301.768	111.701	1.44179	0.008591	0.031886
NAAA	3017.73	1444.6	1.06215	0.000132	0.001061
CCNG2	11940.6	5025.91	1.24831	2.86e-05	0.00029
CENPE	150.37	1723.37	-3.51635	1.7e-47	3.69e-44
LEF1	16.0742	77.8548	-2.24702	0.009193	0.033665
MTTP	1021.69	30.5588	5.06442	0.014294	0.047625
B4GALNT3	1077.5	378.089	1.51085	0.000627	0.00385
ERP27	402.538	53.4269	2.90824	0.005098	0.021287
GABARAPL1	11096	1667.35	2.73367	7.35e-09	1.95e-07
TAPBPL	4030.45	1385.46	1.54058	1.79e-06	2.64e-05
PHLDA1	8362.54	18064.7	-1.11113	6.77e-05	0.000605
LGR5	110.847	1427.65	-3.68863	2.13e-17	1.92e-15
DUSP6	4607.31	12087	-1.39096	1.28e-09	4.12e-08
SNRPF	935.685	1953.52	-1.06069	2.23e-05	0.000236
MMAB	1202.38	2678.59	-1.15422	2.91e-11	1.27e-09
FAM222A	405.654	1139.43	-1.48888	1.41e-11	6.38e-10
ACVRL1	147.091	7.92482	4.21804	0.002586	0.012388
NABP2	934.215	1942.18	-1.05599	0.004311	0.018634
N4BP2L1	293.662	60.5492	2.26885	2.56e-07	4.82e-06
BRCA2	211.009	823.657	-1.96593	2.23e-06	3.2e-05
ITGB7	771.451	2552.54	-1.72552	8.16e-06	9.85e-05
DIAPH3	31.5026	990.827	-4.95967	9.85e-21	1.27e-18
REM2	118.308	26.5955	2.14759	0.007873	0.029866
PELI2	4346.45	1722.54	1.33521	2.1e-09	6.55e-08
JDP2	1859.35	644.553	1.52676	8.01e-09	2.11e-07
DUOXA2	67782	6743.15	3.32944	3.38e-10	1.23e-08
DUOX2	564414	72465.2	2.9614	4.74e-09	1.32e-07
GCNT3	44842.8	17899	1.32502	0.003076	0.014233
TSPAN3	49958.6	22418	1.15606	0.000197	0.001482
PIF1	1.90935	112.464	-5.68234	3.49e-13	2.03e-11
CCDC33	142.907	52.1602	1.45842	0.005337	0.022084
RHCG	27.1718	1.42605	4.18532	0.004054	0.01778
FANCI	617.409	3208.93	-2.37719	7.04e-16	5.67e-14
TICRR	25.738	771.246	-4.88612	2.86e-32	1.04e-29
NKD1	532.727	5597.62	-3.39315	5.91e-08	1.3e-06
CMTM3	391.796	154.427	1.35109	5.64e-08	1.25e-06
NOL3	1120.09	536.8	1.06016	0.003884	0.017207
OSGIN1	1977	742.403	1.41257	0.000251	0.001826
TIGD7	178.403	80.4313	1.13996	0.000807	0.004726
RHBDL3	2.82707	62.7526	-4.34198	6.36e-09	1.72e-07
ZMYND15	360.757	104.575	1.79767	3.92e-05	0.000381
ASGR1	10.3891	53.147	-2.36374	0.011575	0.040286
CARD14	17.7299	0.802143	4.09501	0.007784	0.029634
SECTM1	3794.86	229.156	4.05111	1.36e-24	2.43e-22
RNF157	52.3739	293.775	-2.48944	4.04e-06	5.38e-05
CEP131	487.356	982.011	-1.00941	0.000111	0.000916
PMAIP1	529.233	214.233	1.30335	2.09e-06	3.03e-05
TMEM91	99.0637	39.2369	1.35209	0.000217	0.001613
HUNK	15.7436	74.9793	-2.25816	0.00245	0.01189
MYO1F	17.4739	44.9557	-1.38461	0.000925	0.005292
SLC47A1	2.52904	19.0423	-2.93872	0.005588	0.022911
EPHA2	23552	55676.6	-1.24116	2.08e-07	3.97e-06
C1orf216	256.126	754.907	-1.55914	1.32e-07	2.67e-06
PLK4	108.262	815.22	-2.90513	2.53e-21	3.41e-19
KIF2C	21.1245	1331.87	-5.95726	1.35e-19	1.53e-17
BEST4	55.6068	21.9506	1.33988	0.002773	0.0131
ITGA10	7.26071	26.8946	-1.80529	0.010397	0.03697
NECTIN4	5273.96	2215.65	1.25075	5.51e-05	0.000507
NUF2	22.3	560.259	-4.62566	5.24e-26	1.06e-23
CRABP2	402.006	184.543	1.11597	0.011074	0.038887
RORC	1785.69	333.581	2.41688	2.9e-07	5.4e-06
RFX5	1449.87	3149.42	-1.11842	0.000263	0.001903
DTL	34.4493	1498.79	-5.4325	3.72e-26	7.65e-24
ATP8B2	263.741	34.7963	2.91184	8.84e-09	2.31e-07
FLG2	0	63.0956	-8.31202	4.61e-07	8.15e-06
CRNN	0	6.4838	-5.03236	0.008502	0.031662
FLG	9.39247	166.363	-4.12925	6.61e-06	8.26e-05
C1orf131	1122.39	2284.99	-1.02578	5.36e-08	1.19e-06
CNIH3	36.9954	12.6677	1.54049	0.004595	0.019598
REN	61.2589	2.31671	4.71645	0.007651	0.029236
ETNK2	415.931	124.061	1.73591	2.06e-06	2.99e-05
GDF7	84.0151	6.58687	3.68834	0.008799	0.032521
CHAC2	55.6503	309.424	-2.4659	9.73e-07	1.56e-05
MEIS1	561.303	211.454	1.40994	1.92e-09	6.05e-08
SFXN5	429.771	1353.84	-1.65363	7.15e-10	2.47e-08
C1QL2	12.9504	0.50134	4.17826	0.009704	0.035081
CDCA7	12.3826	515.772	-5.33311	3.88e-10	1.4e-08
CCDC150	9.71766	55.9833	-2.50903	8.62e-06	0.000103
KANSL1L	901.273	428.485	1.07339	0.01409	0.047042
FANCD2	515.989	1829.42	-1.82475	3.58e-09	1.03e-07
NFKBIZ	4112.35	1316.87	1.64446	9.31e-07	1.5e-05
ADGRG7	5066.51	107.39	5.56134	7.63e-08	1.63e-06
MYH15	1.87769	232.637	-6.95925	2.09e-14	1.41e-12
PLA1A	115.683	0.701875	6.75848	1.37e-09	4.4e-08
MUC4	2793.79	38.4432	6.16482	4.89e-15	3.54e-13
ECE2	120.196	508.662	-2.07432	4.55e-07	8.07e-06
VWA5B2	8.16233	37.4022	-2.22854	0.006436	0.025737
LYAR	412.783	953.271	-1.20723	1.47e-05	0.000166
CCNA2	42.0589	2136.91	-5.64065	3.43e-34	1.49e-31
SKP2	561.484	1276.28	-1.18242	1.42e-05	0.00016
OSMR	14431.7	7180.13	1.00718	0.000652	0.00397
PAM	30725.8	14494.9	1.08382	6.59e-05	0.000591
FEM1C	5832.26	2894.74	1.01033	6.12e-06	7.75e-05
MEGF10	20.0627	0	6.74471	0.00254	0.012217
C1QTNF2	1.21175	27.2263	-4.74727	0.001281	0.006999
CPLX2	3.34053	189.819	-5.7679	1.45e-06	2.19e-05
DCDC2	753.074	1897.85	-1.33353	0.010635	0.037589
MLIP	44.5111	3.92674	3.46361	0.001325	0.007191
TCTE1	21.9425	0	6.87506	0.001574	0.008303
PNRC1	11423.9	4727.71	1.27279	9.88e-05	0.000829
RNF217	1840.37	860.652	1.09568	0.000265	0.001915
MTFR2	50.2749	211.349	-2.07665	2.84e-10	1.06e-08
SLC2A12	802.613	301.982	1.4082	0.003909	0.017281
CREB5	1351.34	538.577	1.32704	0.009089	0.033373
CDCA5	37.6093	1418.32	-5.2103	2.29e-15	1.72e-13
IGFBP3	36794.5	5394.41	2.76996	4.9e-05	0.00046
TMEM140	4024.06	268.297	3.90617	3.52e-27	8e-25
NCAPG2	467.953	2038.2	-2.12005	5.94e-14	3.76e-12
SYTL5	2367.73	326.095	2.86035	0.012126	0.041812
MSN	5248.73	11676.6	-1.15358	0.010866	0.038229
EBP	1962.26	4589.48	-1.22623	1.08e-06	1.7e-05
PRPS1	816.501	1756.96	-1.10445	0.000711	0.004267
NSDHL	2266.68	6092.85	-1.42563	1.52e-19	1.7e-17
CSGALNACT1	62.415	10.65	2.5317	0.003146	0.014493
GINS4	44.7016	387.06	-3.09377	8.55e-15	5.99e-13
ADHFE1	528.85	209.966	1.33139	5.17e-06	6.7e-05
ATP6V0D2	17.3174	0	6.53704	0.000856	0.004966
SYBU	1725.78	389.085	2.14946	4.65e-07	8.2e-06
FAM83A	1062.24	190.017	2.48101	0.000641	0.003923
GSDMC	3.58071	50.8002	-3.76979	0.001845	0.009472
CDKN2B	7203.33	1526.42	2.23865	6.58e-06	8.23e-05
CEP78	951.747	2347.62	-1.30176	1.04e-07	2.16e-06
NTRK2	1256.51	3754.22	-1.57947	0.002132	0.010643
UGCG	10328.2	4137.23	1.31966	4.85e-06	6.34e-05
STOM	32506.8	3924.08	3.05048	2.1e-09	6.55e-08
PTGES	2918.5	735.018	1.98801	0.010391	0.03697
LCN2	240999	10647.8	4.50033	4.88e-19	5.19e-17
PROSER2	4548.06	1799.49	1.33713	1.2e-06	1.87e-05
PDSS1	109	473.498	-2.12216	5.66e-09	1.55e-07
TMEM236	93.1562	13.1539	2.81332	0.007539	0.028933
ST8SIA6	2212.04	614.983	1.84634	0.003571	0.016101
ZEB1	136.855	44.2421	1.63122	0.001551	0.008203
ADIRF	1510.83	4775.1	-1.66058	0.003781	0.016827
MKI67	128.719	10409.5	-6.33527	1.58e-42	1.51e-39
INA	216.633	1385.54	-2.68105	1.98e-21	2.72e-19
ADM	3725.97	408.863	3.18823	3.32e-09	9.67e-08
SERPING1	2732.51	500.893	2.44663	0.000552	0.003476
SLC43A1	1033.01	2448.2	-1.24503	3.12e-06	4.28e-05
ZC3H12C	890.586	254.256	1.811	6.04e-05	0.000548
C11orf52	1328.78	593.62	1.16212	1.53e-17	1.41e-15
GLB1L2	1925.77	7351.17	-1.9327	2.72e-10	1.02e-08
FADS1	2558.95	5380.03	-1.07193	0.000516	0.003284
INCENP	1261.64	2805.67	-1.15319	8.01e-07	1.32e-05
PLCH2	202.201	22.3875	3.1708	0.014883	0.049112
CHEK1	202.197	1352.47	-2.73969	4.16e-13	2.38e-11
FEZ1	22.9215	2.19402	3.46404	0.008066	0.03037
ESAM	381.399	178.874	1.09694	0.000904	0.005196
DUSP15	89.7553	5.53261	4.02099	0.000256	0.00186
TM7SF2	2558.38	5271.66	-1.04289	7.77e-07	1.28e-05
CTF1	247.62	66.9836	1.87688	0.000154	0.00121
LYPD1	133.24	38.7759	1.77106	0.015047	0.049556
ADRA2A	5325.66	14565.5	-1.45138	0.012747	0.043528
CCDC102B	40.9085	10.7412	1.92295	0.000566	0.003545
FAM173B	574.393	1506.04	-1.38883	5.01e-09	1.39e-07
DIXDC1	709.556	171.066	2.04838	7.22e-05	0.000636
CRIM1	16148.2	6438.31	1.32632	3.82e-20	4.54e-18
ITPR1	3255.35	1412.12	1.20525	5.61e-05	0.000516
ENKUR	120.862	22.4204	2.42945	0.000972	0.005521
CACNA2D4	115.274	50.5091	1.19519	0.001082	0.006049
BTBD11	764.042	1692.76	-1.14736	6.94e-05	0.000616
SLC2A13	3099.27	1107.47	1.48416	0.000567	0.003546
NCAPD3	1584.26	4691.63	-1.56542	3.59e-13	2.08e-11
NR3C2	5707.7	2186.5	1.38492	3.85e-10	1.39e-08
ADAM8	629.873	141.878	2.14647	0.003762	0.016768
CENPU	125.07	1010.44	-3.00695	5.86e-16	4.74e-14
SAV1	6374.22	2694.29	1.24214	4.84e-07	8.51e-06
SERP2	69.5515	162.081	-1.22013	3.99e-06	5.32e-05
CCL28	11940.5	1240.31	3.26623	5.51e-24	9.11e-22
DST	39123	17644.3	1.14879	1.41e-05	0.00016
KCNE4	31.4466	0.300804	5.98401	0.000415	0.002742
HSPB8	2221.2	511.97	2.11927	3.52e-26	7.34e-24
SPC25	1.86465	441.92	-7.38269	1.49e-25	2.87e-23
KCNK13	74.216	559.038	-2.91783	1.35e-05	0.000154
SPOCK1	139.401	28.8835	2.269	0.005481	0.022541
XRCC4	1057.72	5587.62	-2.40179	9.28e-09	2.41e-07
SUV39H2	279.126	569.557	-1.0279	5.82e-06	7.41e-05
USP12	6158.05	2763.78	1.15568	4.17e-05	0.000402
CAMK4	0.399567	33.9129	-5.81059	2.32e-05	0.000244
PLEKHH2	445.5	138.536	1.68658	8.08e-05	0.0007
RASGRP3	350.595	98.7431	1.82891	0.00651	0.025958
IFIT5	2324.66	849.856	1.45304	3.87e-12	1.88e-10
PANK1	825.417	1719.88	-1.06121	3.55e-09	1.02e-07
BMP3	55.0342	0	8.20226	1.88e-05	0.000203
PLOD2	20374.4	4933.58	2.04599	1.46e-08	3.64e-07
LGI2	0.399567	7.02802	-3.5261	0.012986	0.044144
CENPH	89.6899	344.466	-1.92936	9.41e-10	3.14e-08
BCL2L11	4021.48	972.874	2.04647	6.04e-06	7.66e-05
SYCP2L	15.409	0.50134	4.42582	0.004117	0.017983
MERTK	539.571	253.98	1.08291	0.009981	0.035887
PTPRR	2197.56	701.798	1.64776	0.013083	0.044435
PLA2R1	8601.55	4010.24	1.10096	0.004849	0.020434
ADGRF4	868.794	405.776	1.09846	0.000148	0.001172
LURAP1L	2264.82	893.32	1.34269	0.000193	0.001457
CNKSR3	3307.36	653.708	2.33854	2.08e-07	3.97e-06
UBASH3B	489.52	2661.63	-2.44249	9.39e-11	3.81e-09
NRGN	75.7718	503.806	-2.72568	1.42e-12	7.47e-11
RETREG1	2909.45	862.892	1.75354	5.57e-06	7.12e-05
ABI3BP	8880.78	343.928	4.69	1.31e-13	7.92e-12
C4orf19	4518.36	1387.84	1.70084	5.71e-13	3.21e-11
DISP1	2218.03	946.978	1.22857	1.79e-10	6.95e-09
FAM167A	959.105	173.639	2.46986	0.000355	0.002433
LONRF1	1804.46	734.792	1.29241	3.66e-16	2.99e-14
TSEN2	287.171	579.726	-1.00471	2.82e-05	0.000287
SLFN13	652.517	1528.44	-1.2288	0.000267	0.001923
WNT7A	721.393	2357.26	-1.70799	0.003127	0.014431
FGD5	894.275	230.508	1.95599	0.001721	0.008949
PLCL2	1743.27	583.023	1.57757	9.83e-07	1.56e-05
SKA1	8.41751	344.549	-5.32427	3.22e-18	3.14e-16
EME1	19.4682	132.703	-2.74941	2.65e-07	4.96e-06
PTPRN2	7591.73	2051.42	1.88756	5.42e-07	9.4e-06
OTUD6B	233.688	472.838	-1.0124	2.84e-05	0.000288
CDK19	7154.42	3486.24	1.03699	0.000965	0.005484
PPM1J	339.728	147.501	1.20097	0.014309	0.047654
SLC16A1	2373.32	6080.97	-1.35734	0.003769	0.016788
TTN	66.5921	497.238	-2.89961	0.001539	0.008143
TMEM237	326.577	801.305	-1.29223	2.59e-05	0.000266
DEPTOR	304.514	74.6617	2.02594	0.000163	0.001273
FAM161B	1387.32	678.2	1.03458	8.77e-05	0.000749
ADK	741.228	1691.35	-1.18961	6.69e-07	1.13e-05
SLC28A1	275.122	1.44554	7.46699	2.99e-06	4.13e-05
TIAM1	497.283	1246.62	-1.32242	1.33e-06	2.03e-05
SFXN2	230.556	835.728	-1.85467	1.14e-06	1.78e-05
FGF18	148.256	1126.64	-2.92592	1.71e-05	0.000187
FAM122C	111.5	52.83	1.03816	0.000726	0.004337
FBXO43	0.977023	20.0841	-4.47977	0.002478	0.011994
UBE2L6	4799.35	1505.87	1.67149	2.47e-06	3.5e-05
ATAD2	1682.01	4245.42	-1.3361	6.17e-06	7.81e-05
FBXO32	2739.83	769.573	1.83236	7.56e-07	1.26e-05
BUB1B	33.8691	1404.87	-5.35203	4.87e-25	9.03e-23
EIF4A2	45047.1	17769.8	1.34201	8.17e-05	0.000706
EXOG	204.902	580.645	-1.49959	0.010423	0.037037
NMNAT2	583.601	1919.48	-1.71765	0.000491	0.00315
TMEM171	197.225	43.1629	2.17395	0.000172	0.001325
C8A	62.6821	301.948	-2.274	1.22e-07	2.47e-06
TIMP4	95.2515	254.234	-1.41703	2.86e-05	0.00029
LRP8	2339.58	7583.81	-1.69598	9.09e-08	1.91e-06
CCNB2	45.0503	1384.33	-4.9408	3.56e-32	1.26e-29
FAM81A	150.339	357.612	-1.24481	0.004713	0.020002
ETS2	20927.6	10099	1.05116	0.007479	0.028778
MX1	5482.02	612.521	3.16156	2.11e-14	1.42e-12
SLC34A2	4224.01	509.354	3.05163	6.75e-06	8.41e-05
SLC30A2	88.996	12.7856	2.77135	0.008212	0.030786
GRHL3	249.938	1638.28	-2.71193	3.37e-06	4.59e-05
GALNT14	893.6	1858.02	-1.05673	0.005536	0.022743
XDH	124.993	9.81632	3.69732	2.91e-08	6.79e-07
TMSB15A	0.932323	68.3876	-5.67587	7.59e-09	2e-07
FAM46B	256.933	122.54	1.05355	0.004574	0.019533
CDC25C	3.49442	322.076	-6.46417	7.6e-29	2.07e-26
KCNB1	52.666	6.93223	2.98948	0.001093	0.006099
FAM86C1	196.936	478.432	-1.27661	8.16e-07	1.34e-05
CPA2	18.8344	0	6.65012	0.001576	0.008303
IFNGR2	6478.74	2754.43	1.23391	0.000187	0.00142
DONSON	534.07	1126.17	-1.07475	0.000123	0.000999
ATP5G1	853.137	1872.48	-1.13302	2.71e-05	0.000277
RCAN1	4128.07	1931.19	1.09594	3.66e-08	8.38e-07
CIART	283.118	29.226	3.24934	9.12e-09	2.37e-07
CHAF1B	398.85	1239.53	-1.6357	1.66e-07	3.26e-06
HK2	73498.9	17752	2.0497	5.83e-09	1.59e-07
C1R	212.636	52.217	2.02775	3.3e-09	9.67e-08
ALDH4A1	925.341	2314.79	-1.3233	8.65e-05	0.000741
ADGRG5	271.844	134.623	1.01364	0.002819	0.013298
DRC7	27.6736	2.41903	3.60395	0.000729	0.00435
ZDHHC1	669.298	259.247	1.36112	4.57e-09	1.28e-07
PIP	665.696	19.47	5.08162	1.24e-20	1.56e-18
LYPD5	156.297	48.3139	1.67082	9.15e-06	0.000109
CCDC28B	126.344	434.153	-1.76748	2.62e-07	4.93e-06
ATAD3B	401.867	1021.22	-1.34184	0.003247	0.014856
ABCG1	7221.82	676.654	3.41668	1.51e-21	2.09e-19
WDR4	211.341	653.496	-1.62282	4.25e-08	9.68e-07
G6PD	5367.9	10864.6	-1.01708	0.006496	0.025923
ITGB2	566.354	82.3602	2.78708	0.000116	0.000955
LSS	4416.37	13757.2	-1.63919	1.04e-06	1.65e-05
C21orf58	129.594	363.28	-1.48089	4.77e-05	0.00045
SLC2A6	499.63	2823.86	-2.49669	1.16e-11	5.3e-10
ZNF714	196.647	597.248	-1.60747	0.000369	0.002505
GPSM1	753.789	341.661	1.14468	8.33e-06	0.0001
ST6GALNAC6	4677.05	1773.22	1.39894	0.008003	0.03023
PKN3	125.634	320.425	-1.34579	0.009698	0.035077
PCSK7	4629.49	10488.7	-1.17966	8.94e-10	3e-08
IL6R	2079.45	278.752	2.90064	3.86e-05	0.000376
FDPS	5178.69	14522.6	-1.48764	7.78e-13	4.25e-11
NBEAL2	7148.1	16721.1	-1.22595	6.94e-05	0.000616
GPATCH4	640.837	1779.72	-1.47212	2.74e-05	0.000279
FGFR4	546.335	4022.22	-2.88186	3.04e-14	2.01e-12
CYP3A4	10058.5	220.126	5.51432	0.000843	0.004901
LY6E	9988.85	2935.76	1.76599	1.98e-06	2.88e-05
TONSL	467.663	1142.63	-1.28995	0.000421	0.002774
RECQL4	157.902	871.169	-2.45849	1.57e-12	8.17e-11
CELF5	10.8439	31.6627	-1.53411	0.012435	0.042692
MFSD12	1566.65	3765.67	-1.26418	4.39e-08	9.99e-07
DBF4B	110.424	293.28	-1.398	0.001319	0.007168
FMNL3	3.31757	28.0999	-3.22663	8.31e-06	9.99e-05
AQP5	1161.55	21763.5	-4.22772	0.013102	0.04446
RACGAP1	908.061	3327.33	-1.87356	2.93e-16	2.45e-14
SYCE2	4.24554	16.5979	-1.91175	0.014325	0.047696
SPC24	18.5246	532.186	-4.78771	4.47e-31	1.45e-28
CXCL16	19452.4	8424.76	1.20734	5.82e-06	7.41e-05
TNFSF13	1090.52	351.988	1.62996	2.47e-09	7.58e-08
FGF11	1062.09	240.353	2.14179	0.002624	0.01254
SNRNP25	356.649	885.615	-1.31301	9.58e-05	0.000808
C16orf59	40.5595	240.864	-2.5588	5.36e-10	1.89e-08
CCNF	452.755	2076.51	-2.19822	4.96e-12	2.37e-10
ZG16B	4137.39	778.544	2.41005	0.000471	0.003051
CLPB	922.221	1854.8	-1.00703	7.94e-06	9.63e-05
PPP1R32	77.698	15.7595	2.30362	1.33e-07	2.69e-06
ASRGL1	149.684	426.365	-1.50679	0.004576	0.019538
PDZK1IP1	18507.4	1330.27	3.79805	3.17e-11	1.37e-09
COA7	947.187	2441.16	-1.36573	1.7e-06	2.53e-05
ACOT11	1805.17	5422.14	-1.58682	1.9e-07	3.68e-06
AK4	15092	4838.39	1.64104	0.000627	0.00385
DHRS3	34925.1	15930.8	1.13249	1.16e-05	0.000135
SYNC	18.0057	61.0585	-1.71685	0.000178	0.00136
UBXN10	1696.51	719.535	1.23547	0.000109	0.000903
WNT4	905.454	310.022	1.54798	0.004454	0.019105
GBP2	16981.8	1897.32	3.16202	1.05e-07	2.17e-06
GBP4	683.975	9.46825	6.20252	4.03e-11	1.72e-09
VCAM1	17.2627	0	6.52794	0.001673	0.008743
EXTL2	304.316	708.068	-1.21597	0.000101	0.000841
ATF3	2446.36	223.111	3.45225	5.88e-08	1.29e-06
SNED1	303.921	138.566	1.12237	0.002193	0.010882
C1orf115	10442.8	4779.93	1.12724	0.001283	0.007003
FCMR	69.3434	21.7118	1.63901	0.004478	0.019198
PIGR	200468	22842.1	3.13361	4.3e-06	5.68e-05
KCNF1	9.81005	25.116	-1.35724	0.013242	0.044819
KCNJ3	405.769	49.5192	3.03448	0.004051	0.017774
SLC16A14	321.433	74.335	2.11038	0.003179	0.014612
SGPP2	20791.5	9698.83	1.1001	3.08e-11	1.34e-09
CTSS	9002.97	1138.34	2.98274	3.28e-20	3.96e-18
SPRR3	1585.69	3535.58	-1.15603	0.008509	0.031669
ANTXR2	20208	7956.61	1.34468	0.005018	0.021028
DCST2	29.5325	2.60977	3.3707	0.001334	0.007237
KBTBD8	102.561	444.568	-2.11275	0.003088	0.014278
SLC22A15	206.547	38.2345	2.44078	0.00384	0.017046
SLC15A2	654.208	31.7147	4.35995	2.77e-12	1.37e-10
ELF3	112238	41678.6	1.42919	3.3e-09	9.67e-08
CCT3	10099	20572.7	-1.02645	6.14e-07	1.05e-05
KIAA1524	72.2101	681.885	-3.23408	2.81e-21	3.75e-19
SGO2	134.586	942.686	-2.80735	4.55e-29	1.28e-26
NUAK2	1155.45	553.176	1.0605	0.001417	0.007612
EIF5A2	146.76	307.634	-1.07008	0.001227	0.006745
RPL22L1	486.132	1230.58	-1.33972	8.58e-05	0.000737
CXCL3	1309.06	529.25	1.30524	5.46e-09	1.51e-07
CXCL5	17985.6	8594.79	1.06531	0.000781	0.004601
PPBP	505.439	133.529	1.91828	0.003203	0.014676
UCN	44.2268	13.995	1.66542	0.00036	0.002455
PLB1	41.2491	5.66305	2.86538	0.005465	0.022493
SPDYA	164.307	57.4492	1.48182	0.00042	0.002768
KIF15	15.4797	850.981	-5.76743	9.36e-19	9.82e-17
ZC3H12A	2613.78	1028.26	1.34738	1.32e-06	2.03e-05
KLF15	247.826	56.45	2.1404	0.000502	0.003211
RFC4	273.993	622.839	-1.18382	0.000421	0.002774
PRKCD	13361.8	6483.84	1.04331	3.7e-09	1.06e-07
SLC51A	308.693	17.2883	4.16434	0.003851	0.017087
MELTF	1226.41	471.153	1.3778	0.001258	0.006898
S100P	13451	5034.92	1.41766	0.003786	0.016845
SLC9B2	2078.67	4643.85	-1.15858	1.74e-05	0.00019
CDC25A	236.509	1203.72	-2.34602	2.67e-09	8.05e-08
ATRIP	163.624	391.258	-1.24899	0.000346	0.002388
MON1A	260.535	747.107	-1.52025	6.04e-07	1.03e-05
POC1A	226.289	888.835	-1.971	7.45e-15	5.27e-13
PPM1M	485.902	233.435	1.05475	0.001049	0.005895
MAD2L1	214.341	1282.7	-2.58157	5.08e-16	4.13e-14
HPGD	21225.5	4842.9	2.1318	3.56e-05	0.000352
TMEM144	3522.24	987.706	1.83247	1.18e-19	1.37e-17
IL15	292.004	123.047	1.23713	6.02e-05	0.000546
FAM160A1	2211.83	888.912	1.31482	1.74e-06	2.58e-05
ADGRV1	186.475	27.1512	2.78907	0.002345	0.011474
SPINK1	19290.5	2188.01	3.13966	2.29e-11	1.01e-09
TLR3	4961.04	1099.42	2.17342	4.5e-08	1.02e-06
LEAP2	396.42	49.7099	3.00403	9.99e-06	0.000118
CITED2	4076.12	1709.83	1.25376	0.000137	0.001095
CREBRF	4412.85	1357.61	1.70053	1.5e-05	0.000168
HCN1	1.73146	123.356	-5.85011	8.26e-08	1.76e-06
PTTG1	114.338	1107.54	-3.28112	3.4e-24	5.76e-22
SYTL3	401.62	167.797	1.25956	0.002506	0.012096
FABP5	829.982	2454.71	-1.56398	3.8e-05	0.000371
CTSB	63545.6	21981.7	1.53144	3.04e-09	9.03e-08
ADCY1	110.542	580.748	-2.39457	6.2e-06	7.83e-05
HNF4G	10013.4	3455.95	1.5349	0.00012	0.000983
CSMD3	31.8787	712.699	-4.47872	4.14e-10	1.48e-08
DEFB1	1980.76	674.339	1.55308	0.001829	0.009393
GPR146	166.93	39.1712	2.09061	0.000165	0.001284
CA3	146.236	22.4474	2.71222	4.03e-13	2.31e-11
DIRAS2	1242.26	254.271	2.28709	8.15e-06	9.84e-05
ABCA1	2951.83	520.947	2.50357	6.22e-08	1.35e-06
NFIL3	2920.01	869.396	1.7478	8.57e-06	0.000103
ALDH1A1	31201.2	15129.5	1.04421	0.014962	0.04932
RASEF	11194.4	5095.93	1.13545	0.000181	0.001378
TRPV6	4048.85	579.229	2.80582	0.003525	0.015929
METTL27	686.216	130.111	2.39708	0.006058	0.024438
RNF183	784.838	148.967	2.39419	8.1e-05	0.000701
CLDN3	6488.81	1663.79	1.96297	5.61e-05	0.000516
ZNF367	121.234	998.685	-3.043	3.01e-20	3.67e-18
AQP3	9673.43	33311.9	-1.78389	3.84e-09	1.1e-07
MELK	268.496	2393.78	-3.15332	2.24e-28	5.59e-26
OTUD1	1677.54	718.951	1.22256	1.55e-09	4.95e-08
PHYHIPL	86.442	431.157	-2.32756	8.94e-07	1.45e-05
MBL2	6.56631	115.8	-4.16782	0.008075	0.030387
SKA3	18.8982	639.996	-5.07444	9.27e-38	5.04e-35
DDIAS	20.8366	324.855	-3.94703	3.93e-08	8.97e-07
C10orf10	3662.9	91.4138	5.32451	4.22e-24	7.06e-22
CDX2	10306	1580.51	2.70491	0.000298	0.002098
AKR1E2	23.6492	57.8886	-1.26584	0.014608	0.048353
FAAH2	1587.35	616.427	1.35976	1.69e-14	1.16e-12
ZNF503	1952.48	4636.47	-1.24805	2.93e-05	0.000295
AK8	65.2601	17.4703	1.88655	0.002595	0.012422
E2F7	37.0965	583.506	-3.96984	1.16e-09	3.77e-08
LARGE2	114.742	281.784	-1.2883	0.001302	0.007092
AGBL2	59.2986	21.1376	1.52064	0.000641	0.003924
HACD1	164.452	461.986	-1.48459	0.000461	0.002999
SMCO4	954.651	439.264	1.12051	0.001264	0.00692
TAF1D	3060.86	1314.12	1.21911	1.64e-07	3.23e-06
AMOTL1	5648.5	2675.03	1.07808	0.004812	0.020345
TCP11L2	3753.77	1329.4	1.49765	2.31e-05	0.000244
AMN	1560.93	525.462	1.57136	0.001983	0.010053
PPP1R14D	602.243	187.694	1.67599	2.17e-06	3.13e-05
CKB	4054.23	1124.64	1.8499	0.000154	0.001209
CCT2	7067.27	14893.2	-1.07536	2.04e-13	1.21e-11
MYRFL	662.867	92.9126	2.83806	0.002572	0.012337
C2	1423.11	230.623	2.62216	1.57e-05	0.000175
PLEKHF1	355.696	127.67	1.46646	2.09e-06	3.02e-05
C11orf65	106.883	49.5793	1.11725	0.014874	0.049093
USP54	6093.41	2808.99	1.11722	1.61e-10	6.31e-09
MOGAT2	163.633	11.5274	3.8297	0.003161	0.014547
SERPINB7	7014.88	372.219	4.23599	2.63e-10	9.96e-09
WDR72	561.443	31.7444	4.14218	6.86e-06	8.52e-05
CENPN	340.339	1026.06	-1.58931	2.01e-12	1.02e-10
MCM7	1745.59	6016.63	-1.78491	1.66e-09	5.27e-08
RRAD	131.424	11.5718	3.53737	1.56e-06	2.34e-05
MMP10	2741.36	371.638	2.88151	5.08e-05	0.000475
ZCCHC18	1.87769	14.1948	-2.91814	0.000692	0.004176
HTR3A	123.53	2.84329	5.4864	6.62e-09	1.78e-07
SLFN5	13280.4	4946.54	1.42464	3.5e-07	6.4e-06
YPEL4	79.6632	8.30934	3.21889	0.001735	0.009008
PCLAF	66.6583	1229.25	-4.20814	8.07e-28	1.89e-25
PLIN1	44.9399	9.79109	2.20145	0.000305	0.002142
ANPEP	78440.1	4281.16	4.19556	0.004367	0.018829
RBPMS2	22.7262	95.8127	-2.10746	0.004374	0.018843
NAV2	2160.58	900.713	1.26205	0.00712	0.027692
C18orf54	83.716	337.284	-2.00615	1.11e-05	0.000129
PLK1	62.8693	1765.1	-4.80403	2.61e-28	6.4e-26
C15orf48	5202.32	275.416	4.23967	2.13e-05	0.000227
GREM1	0	6.23201	-5.0055	0.002891	0.013555
MS4A8	1709.68	427.385	1.99986	0.000166	0.00129
SGSM1	41.7684	6.28696	2.75857	0.000351	0.00241
TEF	6211.55	2688.17	1.20803	0.002971	0.013837
SNRPD1	1663.54	3383.24	-1.02372	2.32e-06	3.31e-05
SLC27A4	1823.63	4674.79	-1.35799	5.36e-08	1.19e-06
PRR15L	17275.1	7734.41	1.15924	0.014691	0.048584
GPRC5B	421.011	99.2405	2.08978	0.000383	0.002573
CA4	305.103	25.7609	3.58148	0.00028	0.001996
MVD	2861.97	8122.99	-1.50481	3.13e-08	7.25e-07
CDT1	61.8001	993.14	-3.99729	8.61e-12	4.02e-10
RHEBL1	4.69451	23.9535	-2.40091	0.001273	0.006961
ZNF610	293.735	70.386	2.05775	2.43e-06	3.45e-05
NCKAP5L	1308.85	2709.47	-1.04932	0.001317	0.007162
CYP2S1	6108.67	18237.7	-1.57807	2.93e-05	0.000295
TMC4	14427.1	5855.57	1.30058	1.93e-06	2.82e-05
CDC42EP5	1135.91	179.858	2.65649	5.01e-05	0.00047
CHAF1A	716.093	2213.57	-1.6268	3.95e-10	1.42e-08
KLK6	1438.54	5146.6	-1.83939	0.000205	0.001532
ANGPTL4	2166.63	312.899	2.79098	0.000476	0.003076
CD320	711.429	1895.13	-1.41197	0.000231	0.001701
NUDT8	168.593	380.444	-1.17166	3.97e-05	0.000385
CD300A	696.799	67.2031	3.36959	1.8e-08	4.42e-07
MGAT5B	1.96394	29.1651	-3.63303	4.14e-06	5.51e-05
TK1	591.682	2629.14	-2.15155	5.08e-07	8.92e-06
GSDMA	15.5625	96.5013	-2.63772	0.000479	0.003089
RAB26	342.655	169.295	1.01737	0.008573	0.031846
CASKIN1	98.8241	40.0262	1.28472	0.004529	0.01938
TRANK1	6315.67	927.158	2.76699	6.94e-17	6.1e-15
TTC21A	163.574	58.6483	1.47588	0.000956	0.005444
SAC3D1	298.346	659.218	-1.14583	4e-07	7.21e-06
BATF2	408.387	104.978	1.95389	0.000355	0.002433
MAJIN	22.5661	1.10295	4.04401	0.007021	0.02742
PBK	5.55924	1008.63	-7.29655	1.86e-35	8.6e-33
VASN	1422.78	515.933	1.46467	0.00019	0.001438
DDIT4	21289.8	10547.6	1.01319	0.006879	0.027056
NT5DC2	571.294	1971.98	-1.78586	9.91e-12	4.6e-10
MFSD2A	331.598	936.341	-1.49961	6.48e-05	0.000582
DTYMK	545.463	1878.93	-1.78151	2.38e-14	1.6e-12
RAB31	1667.44	461.739	1.85097	5.47e-07	9.47e-06
TNXB	511.91	71.1445	2.84684	3.61e-07	6.59e-06
FEN1	764.125	4391.73	-2.52184	2.98e-15	2.21e-13
COL3A1	3.38747	24.9269	-2.87772	0.000595	0.003687
VWA3B	237.857	55.7633	2.09609	0.001432	0.007683
NPNT	16324	7966.6	1.03495	5.51e-05	0.000507
GSTM4	1093.16	2949.93	-1.4326	0.000186	0.001415
CXXC4	80.4906	2.85457	4.9036	2.9e-06	4.04e-05
TSPAN5	4641.35	2230.93	1.05677	0.001441	0.007718
BTNL3	1605.14	83.3734	4.2687	0.013718	0.046099
ZNF608	2460.78	744.073	1.72517	1.09e-10	4.37e-09
SLC35G2	184.32	74.7783	1.31557	0.001156	0.0064
LETM1	3947.81	8814.39	-1.15858	2.16e-08	5.19e-07
TM4SF20	32406	358.473	6.49847	0.000975	0.005531
PXDC1	2051.37	851.336	1.26813	1.42e-08	3.55e-07
HSPBAP1	191.516	79.5306	1.26327	0.001437	0.007706
PARM1	2264.09	103.068	4.44636	1.49e-14	1.03e-12
PCSK9	726.812	6968.26	-3.25987	4.41e-27	9.87e-25
SLC50A1	7476.49	3061.88	1.28769	9.07e-05	0.00077
EFNA1	7611.63	1006.47	2.91831	6.56e-09	1.77e-07
SH3TC2	386.576	1932.89	-2.32142	8.88e-08	1.87e-06
CXCL11	51.2484	1.43673	5.19126	0.00662	0.026245
KIAA1024	146.592	53.8222	1.45415	0.003644	0.016349
RASSF6	4410.83	2102.79	1.06926	9.57e-08	2e-06
SPRR1A	117.281	357.875	-1.60069	0.009896	0.035657
SLC38A11	10.8158	100.985	-3.28054	1.02e-06	1.62e-05
CKAP2L	21.8323	1101.51	-5.62852	2.57e-36	1.26e-33
BUB1	87.5361	2167.42	-4.61751	1.03e-43	1.12e-40
CHRNA5	103.149	438.333	-2.08453	3.66e-12	1.79e-10
FASN	17877.1	55042.7	-1.62245	3.45e-20	4.13e-18
MUC17	72660.9	11711.2	2.63328	0.003836	0.017032
MUC3A	99887.3	14540	2.7802	1.91e-24	3.34e-22
TM4SF1	18022.9	37176.1	-1.04448	7.87e-05	0.000685
TMEM154	295.632	1089.06	-1.87959	0.000123	0.000999
MYRIP	89.6101	20.6617	2.16114	0.000115	0.000945
FAM153A	13.0596	0	6.13084	0.013872	0.046472
GPR37L1	653.273	159.291	2.03601	1.04e-05	0.000122
RNF150	281.353	16.9032	4.07604	3.84e-06	5.15e-05
SLC16A5	2826.39	8410.95	-1.57309	0.00145	0.007754
FABP6	1157.89	35.3094	5.037	0.009137	0.033503
CDK1	147.97	2881.68	-4.27582	1.45e-32	5.51e-30
SEMA3E	1610.53	113.653	3.82299	6.12e-40	4.44e-37
DCLK2	4.91504	25.8461	-2.4436	0.000468	0.003033
KRT8	100336	328697	-1.71193	2.31e-21	3.13e-19
KRT86	18.4648	4.73723	1.88437	0.004314	0.018637
CD14	982.994	174.945	2.49175	1.18e-12	6.32e-11
SLC23A1	119.668	1.66804	6.17828	9.62e-07	1.54e-05
LONRF2	583.163	1255.94	-1.10572	0.010251	0.036565
PFKFB3	15348.3	4161.98	1.88276	0.000818	0.00478
TMC7	706.584	1662.54	-1.23516	1.07e-08	2.74e-07
SOCS6	4867.97	2342.44	1.05537	0.000137	0.001095
HOXB9	33.9815	0	7.50741	8.25e-05	0.000712
KCNS3	1762.4	798.124	1.14374	0.000484	0.003111
CDCA4	327.038	683.455	-1.06092	4.18e-05	0.000403
SDR16C5	2048.84	625.975	1.70996	0.001762	0.009119
ZNF160	1852.55	919.449	1.01153	0.001085	0.006063
CEACAM3	61.4868	187.277	-1.61306	0.009958	0.035836
PYGO1	0	6.6498	-5.05232	0.005888	0.023909
INSR	18804.3	6941.96	1.43746	9.01e-11	3.68e-09
FUT3	14599.9	6541.83	1.15799	0.00047	0.003045
NETO2	1457.57	4888.94	-1.74483	1.18e-10	4.71e-09
TMEM37	5354.11	2201.88	1.2818	5.96e-06	7.57e-05
LRG1	5886.85	1326.72	2.14874	6.36e-07	1.08e-05
SHCBP1	12.5044	1162	-6.48743	5.09e-31	1.61e-28
GAA	16734.5	6794.01	1.30032	1.11e-06	1.73e-05
ESCO2	112.351	1107.07	-3.30849	5.31e-13	3.01e-11
KRT19	129015	280983	-1.12293	8.47e-08	1.79e-06
LURAP1	70.1946	5.36407	3.69251	0.000525	0.003333
KRT13	296.936	6982.04	-4.55426	9.08e-10	3.04e-08
FGG	455.487	43.9145	3.378	7.38e-05	0.000649
FGA	626.967	88.3659	2.83388	1.64e-13	9.8e-12
FGB	1185.67	156.193	2.92472	0.009486	0.03448
PIK3CD	479.609	142.96	1.74561	6.02e-05	0.000546
ENC1	9835.66	29384.6	-1.57889	1.55e-07	3.08e-06
SPSB1	1502.69	695.82	1.11128	0.000314	0.002195
CTPS1	1087.94	4433.6	-2.02554	5.23e-08	1.17e-06
KNDC1	255.749	31.9525	2.97452	0.001879	0.009602
RRM2	63.264	4481.02	-6.12755	3.12e-18	3.06e-16
LGALS9C	294.339	27.1943	3.45135	0.000189	0.001434
ZNF217	9296.98	4496.7	1.04823	3.49e-07	6.38e-06
THOP1	747.953	1823.59	-1.28397	2.03e-06	2.94e-05
KLF11	1421.48	355.35	1.99801	3.51e-08	8.06e-07
CALB2	53.672	750.676	-3.81539	1.18e-06	1.83e-05
MTBP	65.8642	209.935	-1.66052	1.85e-05	0.000201
RCAN2	1860.65	896.113	1.0545	0.000132	0.001064
CFAP53	139.586	59.6527	1.2173	0.0071	0.027623
FUT9	5.39136	93.3491	-4.09313	3.75e-05	0.000367
C2orf54	239.716	742.931	-1.63503	0.00056	0.003517
AFF1	13242.3	6574.29	1.01035	0.001322	0.007183
PDE3A	4631.95	2002.08	1.21062	0.006493	0.025919
SMPDL3A	3110.79	1112.08	1.48334	9.8e-06	0.000116
EFEMP2	194.73	44.541	2.14192	8.63e-07	1.41e-05
FADS6	384.9	39.6162	3.28205	0.006783	0.026774
CES3	59.1098	5.4365	3.41243	0.000332	0.002313
METAP1D	89.7643	210.263	-1.22015	0.006035	0.024371
MYEOV	584.458	2444.68	-2.06456	0.004914	0.020655
RXFP4	2.56759	43.1765	-4.02675	3.3e-09	9.67e-08
HSPA6	704.096	3.08281	7.81036	9.69e-07	1.55e-05
ADCY5	69.8876	2.24531	5.01347	0.003273	0.014947
PARP14	11366.9	4034.47	1.49402	3.66e-07	6.66e-06
VANGL1	1656.83	4820.28	-1.53926	8.26e-08	1.76e-06
SYT12	433.597	120.494	1.84479	0.008266	0.030932
MMRN2	0.133189	14.2797	-5.4911	0.000729	0.00435
PPP1R3B	6006.98	2431.78	1.30433	7.43e-05	0.000652
NDNF	4320.66	843.261	2.35693	0.009221	0.033735
DAB1	20.4759	235.578	-3.5385	0.00043	0.002825
SAA1	274.696	0.50134	8.52232	7.5e-10	2.58e-08
AGR3	2888.44	1202.61	1.26349	0.007178	0.027859
VEGFB	2101.78	357.489	2.55368	8.41e-11	3.46e-09
MST1	843.397	160.393	2.3965	5.52e-08	1.23e-06
C2orf70	2.14407	20.6608	-3.20074	0.000115	0.000949
CCR9	47.6291	4.06758	3.59515	0.002049	0.010312
MUC13	159466	32752.7	2.28357	3.12e-07	5.79e-06
CD7	144.096	7.40283	4.26828	1.41e-11	6.38e-10
RNF213	33944.8	12297.1	1.4647	2.58e-10	9.79e-09
GPR160	714.928	269.839	1.40381	5.59e-07	9.64e-06
CBX2	47.2469	192.587	-2.02679	0.000162	0.001267
2022-03-03	711.067	213.225	1.7385	0.000295	0.002083
XXYLT1	1538.11	3382.56	-1.1353	2.84e-09	8.47e-08
CTSF	3137.97	1210.37	1.37554	3.69e-05	0.000362
TLR1	598.275	115.044	2.37731	3.73e-06	5.03e-05
NWD2	42.4657	3.09409	3.76533	0.001654	0.008665
EXO1	11.0176	708.263	-5.94388	8.84e-16	7.04e-14
ZWILCH	515.817	1656.76	-1.68075	1.58e-12	8.19e-11
CNTNAP2	14.6847	185.754	-3.68871	1.32e-05	0.000152
GOLT1A	1629.8	583.003	1.48247	0.008993	0.033086
SLCO2A1	1810.73	71.4501	4.66546	0.000463	0.003011
SLC29A2	807.918	1821.55	-1.17302	0.000163	0.001269
FGFBP3	32.471	98.6071	-1.58625	0.001335	0.007242
NR1D2	8732.78	4285.52	1.02664	3.76e-05	0.000368
PCP2	24.1969	2.10843	3.39975	0.001547	0.008186
CEP135	289.793	606.371	-1.05852	1.06e-06	1.66e-05
GLMN	229.489	613.123	-1.41808	6.07e-11	2.56e-09
DNAH12	20.9072	141.225	-2.80241	1.32e-08	3.31e-07
SEZ6L2	24918.7	10412.2	1.25888	1.93e-09	6.08e-08
UBE2C	31.7516	1202.58	-5.23446	5.52e-49	1.68e-45
PACS1	5329.19	2457.02	1.11556	2.48e-14	1.65e-12
DDIT3	1645.34	328.046	2.32642	1.62e-18	1.66e-16
CTDSP2	16890.8	7236.82	1.22264	1.39e-13	8.35e-12
TP53I11	18644.4	7117.05	1.38946	1.4e-05	0.00016
CCNE2	41.9361	577.384	-3.78919	1.15e-24	2.08e-22
ZNF519	253.799	122.573	1.05154	0.011239	0.039315
UBQLNL	22.795	3.69322	2.48793	0.013321	0.045021
KCNE3	1293.64	5742.92	-2.14971	6.65e-10	2.32e-08
FOSL1	232.683	473.762	-1.02731	6.68e-05	0.000598
RMI2	114.601	700.171	-2.60589	2.64e-05	0.000271
B3GNTL1	55.1401	134.937	-1.27518	0.002618	0.012516
RUVBL1	1569.49	3559.89	-1.18078	1.68e-06	2.51e-05
SFN	3729.67	9982.48	-1.42022	6.43e-08	1.4e-06
ETV4	358.676	2863.23	-2.99474	5.01e-33	1.96e-30
CREG2	790.689	219.281	1.85099	0.008018	0.03026
ARL4D	579.171	232.991	1.31219	0.001948	0.009907
DOK7	146.544	581.506	-1.98859	0.005547	0.02277
PLEKHD1	53.6266	191.546	-1.83383	0.00059	0.003672
AMIGO3	121.09	5.84018	4.34217	0.000473	0.00306
NUPR1	327.486	23.8233	3.78997	0.000535	0.003385
BNIP3	5892.35	1871.27	1.65455	2.23e-05	0.000236
ATAD5	82.7478	429.509	-2.36986	1.99e-16	1.69e-14
ZNF404	271.959	110.4	1.28815	3.9e-06	5.23e-05
ACBD7	14.6254	64.938	-2.14367	1.86e-06	2.73e-05
VPS37D	326.003	149.575	1.12223	0.000656	0.003987
LMNB2	2696.93	8018.92	-1.57159	1.07e-11	4.91e-10
CDK5R1	153.574	316.471	-1.04082	0.000391	0.002614
NCKAP5	801.666	260.462	1.62033	0.004077	0.017858
TYMS	547.328	3337.04	-2.60694	1.57e-10	6.18e-09
FUT2	7287.34	3578.58	1.02523	9.63e-05	0.000811
MUC20	29792.2	5639.07	2.40117	5.56e-06	7.11e-05
SHMT1	999.953	2451.98	-1.29557	0.000389	0.002606
ACER2	4372.04	1871.15	1.2247	0.000545	0.00344
B3GNT8	208.634	14.6815	3.84146	4.98e-06	6.48e-05
PUS1	358.973	818.907	-1.18621	0.000781	0.0046
SAMD9L	1889.15	221.715	3.09208	1.69e-10	6.59e-09
ERICH5	932.137	290.612	1.68182	7.27e-06	8.94e-05
CAVIN1	2854.49	7826.15	-1.45538	4.3e-06	5.68e-05
HASPIN	37.8798	516.888	-3.75912	4.39e-19	4.71e-17
JUN	8909.05	3812.28	1.22465	2.81e-05	0.000286
PGBD5	963.676	402.45	1.2611	0.000417	0.00275
CD163L1	255.84	19.0658	3.7566	0.000989	0.005601
SRRM3	371.185	55.7404	2.73356	8.81e-05	0.000752
POLR2L	2582.14	5508.94	-1.09314	3.35e-05	0.000333
SOX12	675.301	246.597	1.4466	2.52e-07	4.76e-06
ODF3B	227.399	30.6461	2.87533	3.92e-15	2.87e-13
GRAMD1C	1469.63	435.07	1.75196	5.65e-07	9.72e-06
KDELC2	539.985	2059.43	-1.9267	1.78e-12	9.04e-11
GEN1	433.207	921.925	-1.08984	0.003005	0.013968
DNAJC22	2264.42	5683.38	-1.32698	1.14e-05	0.000133
GLDC	1144.48	3534.01	-1.62662	0.001268	0.006941
CTXN1	429.667	1041.05	-1.2778	7.7e-05	0.000673
MAF	3482.34	231.775	3.90943	6.92e-05	0.000615
ERN1	6473.22	2626.06	1.30196	1.07e-07	2.2e-06
DHFR2	1411.69	666.465	1.08247	0.013792	0.046266
CPNE7	852.486	221.192	1.94815	1.9e-06	2.79e-05
RNF186	1564.27	40.4071	5.27998	6.26e-10	2.2e-08
EFCAB13	167.312	77.4507	1.11132	0.003216	0.014732
RFLNA	1314.14	175.807	2.90059	0.000823	0.004807
PFAS	349.691	1095.5	-1.64522	7.98e-06	9.68e-05
SMIM10L2A	696.315	245.844	1.50437	0.003143	0.014485
AURKB	11.4672	524.281	-5.49563	1.76e-23	2.79e-21
RRS1	772.369	1922.91	-1.31517	0.000202	0.001515
EXOC3L1	27.3637	2.49482	3.48394	0.007974	0.030147
PER1	2710.55	678.892	1.99452	1.82e-18	1.84e-16
ALOXE3	95.141	2.89589	5.00894	3.5e-09	1.01e-07
LDLRAD3	35.1663	105.614	-1.59855	0.00229	0.011283
CDH4	227.992	56.1962	2.02189	0.00782	0.029724
NSUN7	648.566	322.464	1.00807	0.001005	0.005684
WSCD1	556.966	2315.56	-2.05627	8.66e-05	0.000742
FJX1	36.0956	134.493	-1.90323	0.006041	0.024387
C14orf28	469.205	232.181	1.01169	0.000182	0.001385
DNHD1	215.025	66.8118	1.68221	2.07e-05	0.000221
HTR1D	257.957	927.71	-1.85111	2.87e-06	4.01e-05
CIITA	444.062	43.5822	3.33825	0.000128	0.001035
PLD6	178.319	33.8048	2.39543	2.13e-08	5.13e-07
ARL14	1189.96	3937.26	-1.72514	7.13e-08	1.53e-06
PIPOX	89.8391	15.827	2.45557	0.000812	0.004751
MYADM	7231.1	2438.04	1.56672	3.95e-13	2.28e-11
SERTAD2	10146.9	4225.02	1.26388	1.52e-05	0.00017
RCC1	1441.47	3728.07	-1.37041	0.000235	0.001725
SLC9A4	262.401	1179.07	-2.16633	0.007454	0.028708
MTURN	343.079	166.615	1.04792	0.006961	0.027265
ARHGAP45	1183.79	207.956	2.50959	6.93e-06	8.57e-05
PCGF5	8459.06	4051.02	1.06182	1.33e-08	3.34e-07
CHRM4	81.4154	23.8083	1.77548	0.002064	0.01036
OXTR	142.291	387.248	-1.44814	0.000129	0.00104
LSMEM1	46.1003	9.3478	2.24734	1.27e-06	1.95e-05
FANCB	28.0084	177.044	-2.62905	2.58e-08	6.09e-07
TNFSF15	22364.4	87292.6	-1.96468	1.39e-07	2.78e-06
PHLDA2	2388.18	6392.77	-1.41999	8.04e-14	5.01e-12
ATG9B	150.347	49.638	1.6097	0.004055	0.01778
ZBTB20	4456.54	477.914	3.2206	0.00035	0.002409
C5orf30	4257.62	1903.57	1.16162	4.74e-08	1.07e-06
GPR3	3.70764	26.5931	-2.90606	0.000816	0.004772
CLDN7	24725.4	9778.57	1.33818	2.07e-07	3.97e-06
GINS3	226.762	942.973	-2.05351	5.65e-13	3.18e-11
RTKN2	42.1448	377.808	-3.16541	7.18e-09	1.91e-07
UBA7	4018.11	1622.19	1.30764	6.75e-07	1.14e-05
EXT1	11427	5184.88	1.14005	1.02e-06	1.62e-05
HHIPL1	96.2991	10.6033	3.08142	1.88e-06	2.77e-05
SYNM	235.269	582.841	-1.31036	0.004327	0.018683
B4GALNT4	370.166	763.707	-1.04584	0.00671	0.026546
KCNJ14	180.986	66.9184	1.43886	1.58e-06	2.36e-05
C1S	34.33	8.49595	2.09891	0.000811	0.00475
PLCXD1	2588.67	7771.98	-1.58613	0.000512	0.003262
NXPH4	15.3502	62.3367	-2.02922	0.004296	0.01858
KPNA2	3273.27	11454.1	-1.80678	5.13e-11	2.17e-09
EPHB3	1623.68	6309.62	-1.95785	2.04e-09	6.39e-08
PLCB1	202.372	32.0273	2.66424	5.34e-05	0.000493
PAQR7	1543.68	667.22	1.20666	2.14e-05	0.000228
GLUD2	234.297	753.498	-1.68299	0.002027	0.010226
GJC1	36.0149	142.265	-1.98516	0.001587	0.008353
PCP4	57.3124	14.4917	1.98048	0.000287	0.002039
SLC25A10	1302.34	2707.65	-1.05675	0.00042	0.002767
CAMK1D	228.817	41.5546	2.45956	1.82e-06	2.68e-05
IGSF5	267.181	51.1881	2.37568	2.71e-05	0.000277
NEB	117.309	735.787	-2.64819	0.002977	0.013857
GPR19	0	13.5807	-6.10928	2.9e-06	4.04e-05
C19orf71	19.8545	0.300804	5.24783	0.00023	0.001695
MX2	1084.31	45.26	4.58357	1.14e-06	1.78e-05
FAM46C	676.544	290.509	1.21671	0.000195	0.001469
PSMG1	667.256	1345.72	-1.01166	0.000118	0.000967
PCBP3	140.762	12.3975	3.51494	0.000793	0.004665
ZNRF3	2087.88	5480.67	-1.39267	1.74e-08	4.29e-07
RP1L1	622.369	109.494	2.50418	0.001989	0.010075
RFLNB	102.361	917.909	-3.17246	7.89e-06	9.59e-05
UPP1	698.41	336.536	1.0545	7.35e-06	9.01e-05
TRAIP	58.6141	246.995	-2.08748	9.77e-16	7.74e-14
AIFM3	77.9539	18.3186	2.02975	1.05e-05	0.000123
EMILIN3	0	19.8733	-6.64578	0.000297	0.002096
FAM3B	3383.36	988.947	1.77342	7.25e-05	0.000638
IQGAP3	36.9787	1817.11	-5.59276	8.61e-37	4.37e-34
ARSI	21.2308	66.2741	-1.61177	0.001361	0.00736
DNAH2	32.2326	185.001	-2.52522	9.89e-05	0.00083
SMTN	955.234	2193.38	-1.19849	6.66e-06	8.32e-05
ADRA2C	31.0289	192.56	-2.62844	5.97e-09	1.63e-07
SCFD2	500.442	1439.44	-1.52303	1.55e-05	0.000173
TSPYL2	1345.32	630.303	1.09266	1.05e-05	0.000123
PGP	1141.41	2474.54	-1.11467	2.41e-06	3.43e-05
CMSS1	307.618	823.896	-1.41778	9.26e-09	2.41e-07
HIST2H2AB	0.133189	4.65058	-3.87243	0.009611	0.034819
POU6F1	233.929	29.1742	2.98238	2.57e-11	1.13e-09
TACSTD2	62089.2	26374.7	1.23516	0.000839	0.004884
CCSER1	398.295	191.591	1.05576	0.000702	0.004223
MROH7	102.299	21.6071	2.25665	0.014115	0.047079
EFNA5	2163.97	1042.06	1.05401	0.003889	0.017214
HIST1H1B	2.76228	25.4203	-3.1512	0.001116	0.006216
CSF1	1054.08	322.435	1.71228	1.05e-06	1.66e-05
COLEC10	49.7656	3.15184	4.05314	0.000148	0.001171
TOP1MT	671.394	1349.59	-1.00664	2.51e-09	7.66e-08
LRRC19	785.91	51.1466	3.94344	5.06e-06	6.57e-05
KNTC1	412.146	1291.19	-1.64563	1.59e-12	8.19e-11
NCMAP	2539.91	757.035	1.74529	6.96e-06	8.6e-05
DUSP8	3638.13	1349.39	1.43061	7.73e-07	1.28e-05
SOCS3	2595.42	957.924	1.43811	0.010534	0.037309
CDCA2	121.525	1053.81	-3.12085	1.24e-19	1.43e-17
APOBR	260.182	11.2101	4.50436	0.000346	0.002391
RBM43	1605.41	570.602	1.49107	1.09e-09	3.6e-08
LCN12	38.131	12.3715	1.69587	0.000374	0.002532
TMEM106A	307.87	63.4802	2.27623	1.17e-05	0.000135
F8	236.875	108.228	1.12978	0.006887	0.027064
SLC24A3	75.1109	10.0959	2.88992	6.88e-06	8.54e-05
ADSSL1	1784.87	559.661	1.67291	2.36e-05	0.000247
HIST1H2BL	1.31729	15.319	-3.40951	0.011743	0.040823
LRRC37B	494.667	198.042	1.31557	1.01e-05	0.00012
TNFAIP2	5990.15	2649.65	1.17668	0.009481	0.03447
PPIL6	225.645	71.1698	1.66414	6.32e-06	7.96e-05
CDNF	125.374	57.6114	1.12054	2.08e-05	0.000223
NOTUM	3.33064	43.502	-3.72447	0.002039	0.010272
SFTPA2	216.428	35.6728	2.60483	1.56e-05	0.000173
C12orf56	140.942	442.62	-1.65346	0.008852	0.032668
SOCS1	44.9252	17.0204	1.41838	0.013729	0.046125
TCN2	3361.96	1573.21	1.09437	7.62e-07	1.26e-05
GAS2L1	544.83	1143.23	-1.06727	1.52e-05	0.00017
PRKN	1899.83	727.125	1.3853	0.000237	0.001739
GPRIN3	1458.96	48.6503	4.902	3.85e-15	2.83e-13
PARPBP	90.4363	586.668	-2.69164	1.39e-06	2.11e-05
STAC3	58.4994	26.1945	1.16413	0.000683	0.004126
MUC1	24785.4	4390.75	2.49669	3.75e-05	0.000367
IRF7	1833.72	595.145	1.62416	9.05e-11	3.68e-09
TLCD2	7445.8	3523.42	1.0792	4.51e-06	5.92e-05
ZFP36L1	18399.1	8931.81	1.04251	0.00204	0.010272
POU3F1	32.1097	2.50069	3.64607	0.004382	0.018857
MYBL1	28.8401	265.461	-3.19201	3.05e-16	2.52e-14
SRL	125.406	31.2584	2.01017	1.35e-05	0.000154
IFIT1	2107.61	36.0937	5.85718	1.25e-19	1.43e-17
EVI2B	108.761	7.04313	3.95965	2.82e-06	3.94e-05
KLHDC8B	961.538	282.012	1.76727	1.95e-07	3.76e-06
IRS2	6199.25	2554.45	1.27882	1.23e-08	3.12e-07
KIF18B	11.8607	653.331	-5.71505	3.94e-31	1.3e-28
SAPCD2	367.466	2525	-2.78026	6.57e-15	4.69e-13
SLC51B	342.413	13.6103	4.67026	0.000421	0.002771
2022-03-01	221.541	662.212	-1.58109	0.000481	0.003098
ANKRD37	1088.55	198.631	2.45315	0.000758	0.004494
GNG2	14.2884	0.50134	4.26453	0.002634	0.012561
BTN3A2	477.242	168.811	1.49042	6.57e-07	1.11e-05
CYP4F3	14580.1	4148.3	1.81359	6.17e-18	5.9e-16
HPDL	12.956	255.855	-4.26413	2.55e-18	2.55e-16
KIF24	195.984	835.789	-2.09259	2.62e-09	7.92e-08
VSIG10L	335.656	771.759	-1.20105	0.00035	0.002409
KRT16	1075.64	2342.4	-1.12154	0.008142	0.03059
ERCC6L	10.1531	688.08	-5.99345	2.59e-16	2.19e-14
ZNF395	14586.5	3800.51	1.94028	1.37e-06	2.09e-05
EFCAB6	147.62	66.686	1.1504	0.001529	0.008101
KANK3	52.0877	9.96184	2.31721	0.000176	0.001347
TMPRSS6	474.681	64.5673	2.88028	7.21e-05	0.000635
C3orf70	19.9718	67.2306	-1.71986	0.001615	0.008486
CCK	3090.87	11955.1	-1.9515	5.88e-05	0.000537
TAF9B	635.182	1570.6	-1.30582	0.004395	0.018894
C11orf96	72.1902	16.8296	2.08587	0.01272	0.043454
KCNJ11	26.1436	142.663	-2.43371	1.97e-08	4.78e-07
PLEKHG7	111.104	9.8774	3.4731	1.11e-09	3.66e-08
AGMO	1464.64	626.249	1.22549	0.010585	0.03744
ZNF385C	89.5236	3.65186	4.6648	2.4e-05	0.000251
ISG15	745.391	254.994	1.54748	0.000538	0.003402
SAMD11	165.219	23.1373	2.83769	0.006183	0.024871
B3GLCT	538.687	1261.82	-1.2278	1.57e-07	3.11e-06
SPRY4	1275.13	3663.59	-1.52166	5.86e-11	2.48e-09
THSD4	5623.93	2696.4	1.06055	0.002522	0.012151
FANCA	133.703	819.295	-2.60908	8.07e-15	5.69e-13
ADH1A	1076.12	125.603	3.10078	0.000748	0.004437
FANCM	226.244	695.622	-1.61769	1.05e-07	2.17e-06
TMEM220	490.584	188.778	1.37379	0.006125	0.024661
PLSCR3	1068.51	2235.33	-1.06475	0.012867	0.043838
DMBT1	46074.2	7091.19	2.69985	0.008238	0.030859
ARHGAP11B	51.2651	224.875	-2.12244	4.78e-09	1.33e-07
TPRG1	27.1501	112.948	-2.0634	1.24e-06	1.92e-05
S100A3	35.4279	123.216	-1.79425	4.49e-05	0.000427
NCR3LG1	725.766	2029.76	-1.48516	2.61e-06	3.68e-05
CENPP	50.0131	261.596	-2.38384	4.94e-08	1.11e-06
PLSCR1	6156.67	3014.67	1.03063	5.2e-08	1.16e-06
H2AFX	1747.47	4682.24	-1.42166	2.87e-07	5.35e-06
FAM72B	9.51097	138.117	-3.8149	3.88e-18	3.76e-16
NANOS1	620.85	202.001	1.62285	1.35e-06	2.06e-05
DPYD	5152.28	1471.85	1.80678	3.14e-11	1.36e-09
S100A16	5207.57	19258.1	-1.88686	2.24e-23	3.47e-21
RHCE	44.3998	2.30897	4.15161	0.000406	0.002694
SLC4A5	27.5226	1.81537	4.01782	0.000571	0.003565
BCL2L15	3538.93	1224.64	1.52934	8.69e-11	3.56e-09
FZD9	28.0057	69.3443	-1.29418	0.007714	0.029417
SKOR1	42.2863	9.62206	2.09457	0.00455	0.019453
TMEM201	436.407	1080.39	-1.30659	0.000641	0.003923
ENTPD8	1488.16	244.68	2.60554	5e-09	1.39e-07
KLRG2	2.16332	15.7842	-2.77795	0.005299	0.021976
LRRC66	2961.1	608.217	2.28363	6.36e-07	1.08e-05
ZNF292	7700.08	3564.71	1.11084	0.000159	0.001244
ADAT2	72.0635	277.072	-1.93671	1.81e-06	2.66e-05
FAM111B	64.1831	3132.81	-5.59419	1.58e-33	6.48e-31
LITAF	13737.3	5911.77	1.2163	0.004842	0.020416
DRICH1	11.6955	0	5.971	0.009189	0.033665
C6orf222	3375	60.5052	5.8041	1.33e-18	1.39e-16
NEMP2	207.37	417.278	-1.00481	0.001384	0.007465
CXCL17	114.34	17.3111	2.70563	0.006686	0.026466
IL1RAP	3557.89	1401.54	1.34357	0.000788	0.004637
HLA-DRB1	3073.37	210.338	3.86904	0.001156	0.0064
SERPINA3	21096.8	2730.47	2.94974	0.013153	0.044584
S100A4	697.627	4062.97	-2.54229	2.5e-10	9.56e-09
FAM217B	237.898	750.549	-1.65631	0.006015	0.02432
GTF2IRD2	280.301	132.148	1.09053	0.013556	0.045665
NLGN3	46.6686	9.3201	2.32784	1.62e-05	0.000179
CD55	32581.8	7048.54	2.20864	5.29e-05	0.000491
CPNE4	177.987	34.4694	2.38206	0.004817	0.020351
ZNF34	236.594	96.3942	1.29392	0.007121	0.027692
IPO4	302.362	1384.03	-2.19002	6.17e-07	1.05e-05
FAM72A	4.32669	102.896	-4.44914	1.32e-15	1.03e-13
XRCC2	33.3057	378.605	-3.49696	4.55e-15	3.31e-13
UGT2B15	21001.7	6069.82	1.79079	0.003621	0.016274
SLC30A10	687.995	128.73	2.41916	0.003291	0.015019
ZFP62	1294.84	591.046	1.12773	6.6e-05	0.000592
S100A2	50.7827	116.885	-1.22425	0.000712	0.004268
ZNF239	43.776	109.557	-1.29598	0.000564	0.003535
ARID5A	367.022	146.33	1.30935	3.4e-10	1.24e-08
KIAA1211L	2063.28	1000.44	1.04433	0.002061	0.010358
LAMB3	61883	21466.2	1.52748	1.46e-05	0.000165
TMEM26	271.932	16.668	4.027	0.000149	0.001181
GAL3ST4	91.4686	39.8678	1.18632	0.001506	0.008005
SULT1A2	53.5871	137.263	-1.36015	0.000335	0.002327
PIWIL2	77.5563	9.67598	3.00551	0.000633	0.003881
SLC22A4	177.616	67.6419	1.36963	2.34e-08	5.57e-07
BLM	24.1841	675.678	-4.77622	1.92e-23	3.01e-21
ZNF860	49.2468	131.693	-1.40636	0.002696	0.0128
C5AR1	44.8152	9.02279	2.26023	0.000339	0.002347
PDGFA	1310.54	615.313	1.09064	3.47e-06	4.72e-05
COL13A1	3.29583	48.1831	-3.78447	0.008067	0.03037
ZNF695	8.75199	43.6008	-2.28172	0.012541	0.042948
SLC2A10	2814.45	1399.08	1.00821	0.000592	0.003675
SLC28A3	3454.01	10462	-1.59858	0.000496	0.003172
FAM177B	1102.05	180.419	2.61315	7.14e-06	8.81e-05
C5orf56	320.739	77.9403	2.03852	2.66e-10	1.01e-08
COL4A6	726.801	2414.47	-1.73197	0.000233	0.001717
BCO2	186.661	47.3458	1.9659	2.19e-06	3.15e-05
ENPP1	3114.4	1484.06	1.06937	0.000895	0.005159
NMB	2113.2	294.102	2.84426	5.01e-09	1.39e-07
PSAP	163663	77836.7	1.07219	2.05e-08	4.96e-07
EME2	369.26	1008.05	-1.44481	0.013087	0.044435
KLHDC1	167.845	70.8378	1.24337	0.001458	0.007794
ATAD3A	904.985	2288.74	-1.33738	6.82e-11	2.85e-09
OCLN	13751.3	6425.62	1.09766	1.05e-12	5.65e-11
UGT2B17	14724.4	172.096	6.41898	0.000738	0.004389
ERO1A	86125.4	17687.9	2.28366	2.06e-05	0.00022
PLCG2	1292.19	431.33	1.58291	0.00686	0.026993
S100A6	57956.1	116099	-1.00232	7.82e-05	0.000681
DNM3	276.618	783.057	-1.5007	0.000191	0.001444
IRAK4	1496.25	722.079	1.04923	0.005253	0.021829
PRIM1	190.65	494.781	-1.37068	5.8e-06	7.39e-05
MB	57.6808	1.40656	5.36587	0.001439	0.007713
HMGN5	195.379	526.875	-1.43254	2.56e-11	1.12e-09
ZNF251	581.275	249.456	1.22949	6.25e-12	2.97e-10
TMEM116	601.196	275.165	1.12718	5.66e-05	0.00052
CARD11	5367.86	11227.3	-1.06437	0.00012	0.000983
HYLS1	350.021	752.647	-1.10781	1.1e-06	1.72e-05
ZNF442	86.7125	5.08817	3.94252	6.07e-07	1.04e-05
PIM3	9556.91	3210.27	1.57367	9.46e-08	1.99e-06
GFPT1	42619	20674.3	1.04358	1.95e-06	2.84e-05
MT1F	78.9396	21.4235	1.89315	0.0004	0.002665
TXNRD1	26675.2	12871.7	1.05139	1.43e-06	2.17e-05
NRARP	2074.97	748.663	1.47151	7.54e-05	0.000661
ANKRD35	5.80557	39.0134	-2.6783	0.000484	0.003112
B3GNT6	135.991	4.0971	5.01591	0.000134	0.001079
HLA-DRB5	801.717	21.2198	5.23228	0.001143	0.006338
ATL1	635.803	305.61	1.05841	0.00422	0.018324
CNGA1	938.159	260.216	1.8471	0.005435	0.02241
C1orf228	90.4262	15.6186	2.53261	2.45e-05	0.000254
C2CD4A	189.59	909.714	-2.26215	0.000379	0.002558
WDHD1	184.957	1245.24	-2.74816	3.7e-13	2.14e-11
AKR1C4	1533.03	425.45	1.84735	3.13e-05	0.000314
TAT	66.3241	15.2756	2.12941	0.00714	0.027758
FAM19A2	63.2254	11.06	2.51298	1.45e-05	0.000164
PAPSS2	942.427	238.285	1.98247	6.28e-06	7.92e-05
PPP1R14C	1484.21	442.42	1.7458	0.012518	0.04288
GRIN3A	20.2847	0	6.76493	0.000119	0.000977
ALPK2	6.86618	0	5.18791	0.008347	0.031205
GK	3255.8	1270.15	1.35797	8.05e-05	0.000698
ARHGAP11A	125.41	962.096	-2.93138	1.55e-10	6.11e-09
SELENOM	902.036	214.849	2.06346	2.79e-16	2.35e-14
GJC2	42.0025	437.416	-3.37091	1.38e-05	0.000158
ITPRIPL1	1.59747	22.3633	-3.72877	0.000275	0.00197
PRC1	216.984	3240.85	-3.90182	2.78e-38	1.69e-35
APRT	1403	3067.64	-1.12868	1.37e-05	0.000156
GPRASP1	366.597	52.6204	2.79804	2.04e-08	4.94e-07
TBKBP1	220.725	51.496	2.08818	1.65e-05	0.000182
SOWAHA	1273.73	417.284	1.60873	0.00012	0.000979
CR1	17.4652	0.300804	5.15151	0.005206	0.021679
SAMD5	290.698	988.384	-1.7673	0.004831	0.020392
CENPW	67.1422	372.333	-2.45889	2.6e-09	7.88e-08
FOXO6	217.279	97.8711	1.15436	0.000615	0.003789
GPRIN2	1411.42	620.693	1.18619	0.001384	0.007465
TCEA3	762.974	213.893	1.83419	0.003129	0.014438
HLA-DRA	2208.76	104.197	4.40469	0.011878	0.041126
PRRT1	141.379	67.8462	1.04477	0.000347	0.002393
SP5	175.558	958.04	-2.44686	3.36e-14	2.19e-12
NXPE2	710.526	97.6238	2.86111	0.001444	0.00773
SLC44A4	70134.4	33293.5	1.07488	0.000411	0.002726
NEU1	12843	5923.4	1.11644	1.68e-05	0.000184
HSPA1L	510.285	155.368	1.7151	0.001813	0.009329
VARS	4169.36	8739.38	-1.06755	2.5e-05	0.000258
VWA7	3112.14	987.623	1.65581	6.46e-05	0.000581
CARD16	356.53	34.4689	3.35495	4.96e-08	1.11e-06
MPIG6B	12.6251	56.7112	-2.16085	0.002092	0.010465
LY6G6C	65.5759	512.616	-2.96135	2.67e-05	0.000273
LY6G5C	20.9851	81.7825	-1.94796	0.007605	0.02909
HLA-C	68186.3	19425.8	1.81154	1.73e-28	4.53e-26
MUC21	119.319	10.3011	3.54755	0.013361	0.045129
HLA-E	52829.2	14909.2	1.82505	5.83e-22	8.46e-20
TRIM31	12294.7	1912.3	2.6848	0.011965	0.04131
RNF39	1239.53	215.068	2.52682	1.26e-19	1.43e-17
HLA-F	2636.6	749.042	1.81617	1.07e-07	2.19e-06
IGFL4	0.665945	21.419	-4.56259	0.000604	0.003735
ERICH4	226.822	0	10.2456	0.005348	0.022118
PRSS1	966.717	58.0056	4.06154	5.97e-07	1.02e-05
SPIRE2	3184.51	1349.1	1.23932	0.001309	0.007124
SLC35B4	878.212	2301.1	-1.38825	1.2e-08	3.05e-07
CDKL4	0	4.53082	-4.51489	0.014001	0.046801
C4orf47	86.4276	13.3326	2.6577	7.74e-05	0.000675
ZBTB10	1395.31	270.521	2.36524	4.86e-12	2.33e-10
C4orf46	327.396	769.407	-1.23023	8.62e-07	1.41e-05
PSMB10	2592.34	1144.64	1.17748	2.76e-06	3.87e-05
MUC12	220.974	10.6372	4.36275	2.12e-07	4.04e-06
C15orf59	0	12.5601	-5.99608	0.00231	0.011348
SAMD9	7224.87	2974.86	1.28012	2.41e-05	0.000252
KRT6A	108.588	933.14	-3.09926	0.00234	0.011461
EXOC3L4	219.36	53.0654	2.03723	3.32e-09	9.67e-08
C17orf107	1339.28	138.934	3.27514	2.39e-27	5.51e-25
ONECUT3	4434.43	17141	-1.95022	1.85e-16	1.58e-14
CEMP1	24.8842	5.79532	2.05551	0.011063	0.038859
SERPINB5	2425.8	6860.33	-1.49936	2.93e-06	4.07e-05
HLA-A	114706	39742.7	1.5292	2.3e-08	5.5e-07
SLC48A1	2960.18	7745.75	-1.38754	0.00612	0.024653
DENND1B	2352.4	1096.78	1.0998	8e-07	1.32e-05
LINGO4	44.5579	3.83495	3.48471	0.008014	0.03025
MLLT11	43.6728	115.287	-1.39156	2.15e-05	0.000228
ASIC3	112.177	23.2099	2.28279	0.000102	0.000853
CCDC183	276.337	75.5256	1.87598	0.001716	0.008926
MXD3	62.3753	169.928	-1.43145	0.000818	0.00478
TTLL13P	29.6694	6.82877	2.0627	0.012347	0.042447
DNAJC9	1086.12	2506.93	-1.20581	6.54e-06	8.2e-05
HEXA	15076.7	6971.53	1.11287	1.41e-10	5.57e-09
LBH	1300.31	286.75	2.18288	0.000522	0.003324
EMP2	1231.43	3240.12	-1.39559	0.000566	0.003546
UBD	5829.06	689.316	3.08012	0.002407	0.011715
ZNF726	1.46943	17.9021	-3.43543	0.007274	0.028156
SH3D21	946.327	332.939	1.50823	0.009296	0.03392
C19orf38	143.109	30.5657	2.24498	0.001563	0.008258
ANG	2551.64	681.284	1.90501	1.1e-07	2.24e-06
SCART1	41.3344	5.29275	3.00396	0.000658	0.003993
COLCA2	440.583	180.488	1.28614	8.97e-07	1.45e-05
PLIN5	41.2535	4.37174	3.28315	0.001683	0.008785
SEC14L6	213.15	86.4486	1.29645	8.39e-08	1.78e-06
NUTM2D	182.355	70.4571	1.36762	0.001911	0.009754
FER1L6	37223.5	14498.1	1.3604	0.006925	0.027158
DCDC2C	11.2251	0	5.9029	0.014143	0.047163
COL28A1	97.4106	20.8223	2.22323	0.00017	0.001312
GRID2IP	101.013	31.6786	1.6602	0.001012	0.005718
MUC5AC	31547.1	7455.67	2.08112	0.000378	0.002549
FAM72D	2.4959	61.0891	-4.60028	9.35e-13	5.06e-11
UMAD1	932.539	394.766	1.23832	0.004012	0.017622
CEBPD	3374.21	927.605	1.86222	6.47e-08	1.4e-06
APOL6	19687.5	7912.76	1.31468	1.89e-06	2.77e-05
ZNF844	519.874	133.932	1.95816	0.006702	0.026522
CKMT1A	244.424	579.219	-1.24505	0.002015	0.010169
TINCR	132.212	32.9859	1.98362	0.003757	0.016757
C1QTNF5	310.447	29.6258	3.38512	0.007876	0.029868
C4B	76.8789	5.36054	3.83822	4.2e-07	7.5e-06
NTF4	50.1559	4.29978	3.52929	0.000222	0.001647
TEX22	20.2987	1.97986	3.51804	0.001243	0.006824
FNDC10	545.521	1148.4	-1.07278	0.005192	0.02163
DHFR	677.87	3343.97	-2.30353	3.35e-14	2.19e-12
SAPCD1	2.86017	56.1684	-4.25518	1.32e-05	0.000152
PATL2	61.2936	3.5161	4.11281	1.32e-06	2.02e-05
NKX1-2	0.399567	23.6607	-5.41043	0.006151	0.024762
ANKRD18B	69.93	176.378	-1.32422	0.007179	0.027859
PPP5D1	35.1334	14.6752	1.24522	0.012974	0.044115
TEX48	0	14.8395	-6.21371	0.00027	0.00194
HLA-DPA1	486.845	63.9198	2.92807	0.004965	0.020844
TAPBP	36795.9	14132.3	1.38047	1.77e-11	7.92e-10
ASCL5	13.2968	72.7787	-2.43499	0.001153	0.006387
GOLGA8N	62.0079	18.3433	1.76865	0.000202	0.001515
TNF	9.37304	0	5.64976	0.001347	0.007298
NPIPB2	187.152	67.2493	1.46035	0.00019	0.001438
HLA-B	91387.9	14783	2.628	7.48e-16	5.99e-14
SHISA8	3.7848	23.2673	-2.57576	0.000964	0.00548
NFAM1	23.2245	1.46751	4.06118	0.003053	0.014141
MFRP	0	18.8799	-6.56985	0.011514	0.040121
KIAA0040	5748.41	12873.2	-1.16307	5.77e-08	1.27e-06
ZNF853	26.1295	5.22729	2.24183	0.004444	0.019068
CKMT1B	797.14	1960.59	-1.29728	1.5e-07	2.98e-06
RNF223	353.784	111.876	1.65876	3.57e-05	0.000353
KIFC1	90.3123	1739.8	-4.26423	8.65e-36	4.11e-33
NME1	668.938	3038.1	-2.18222	1.13e-09	3.7e-08
TNFSF12	181.5	47.7863	1.93779	7.06e-06	8.72e-05
APOBEC3G	126.117	16.3819	2.95072	5.28e-07	9.21e-06
TLR9	127.183	8.8334	3.80129	3.39e-07	6.23e-06
PSMB9	1222.25	361.265	1.75455	6.05e-08	1.32e-06
TDGF1	2.69528	27.0292	-3.35501	0.003906	0.017274
CDRT1	15.4467	64.1455	-2.04498	0.006026	0.02434
ARHGAP8	914.27	2440.59	-1.41473	0.000247	0.001802
TCP10L	56.5198	8.04828	2.72297	2.58e-05	0.000266
UGT1A8	1485.07	60.8073	4.61349	0.000169	0.001308
CCDC169	16.0092	51.7031	-1.70665	0.002074	0.01039
EIF4EBP3	287.063	42.8312	2.70888	5.85e-13	3.27e-11
UGT1A3	1905.3	306.512	2.63561	0.011862	0.041102
UPK3B	1567.69	8582.75	-2.45261	0.007399	0.028539
CFB	82178	14174.3	2.53538	1.4e-16	1.21e-14
NME2	4118.19	8924.44	-1.11532	6.13e-05	0.000555
APOBEC3D	277.809	25.4761	3.41199	1.39e-18	1.44e-16
GSTA1	6975.14	1348.02	2.37144	1.76e-06	2.6e-05
GSTA2	791.682	111.958	2.82392	0.005918	0.023987
IFITM10	364.632	59.2918	2.60936	3.24e-06	4.43e-05
DBNDD2	1574.45	649.523	1.27593	2.01e-07	3.87e-06
ETV5	523.407	2656.81	-2.34194	3.75e-15	2.77e-13
UGT1A4	3061.81	863.49	1.82697	0.000158	0.00124
SCARF2	79.5402	15.2174	2.37307	5.32e-07	9.26e-06
C4A	101.439	2.91057	4.91644	2.8e-09	8.38e-08
AC004997.1	40.9529	394.896	-3.25815	0.001947	0.009907
HAUS5	89.269	219.989	-1.29499	7.68e-06	9.35e-05
HS3ST5	66.7758	254.582	-1.93487	0.000291	0.002062
YJEFN3	56.6754	2.59466	4.42344	0.000107	0.000887
DNAH10OS	121.879	36.9268	1.72932	0.002736	0.012951
SELENOP	14544.2	440.659	5.04446	4.7e-14	3.03e-12
TMED7-TICAM2	2086.61	881.152	1.24363	2.19e-07	4.17e-06
TRNP1	14581.9	34896.3	-1.25878	1.88e-08	4.59e-07
EIF5AL1	24.4937	55.6699	-1.18094	0.002038	0.010272
CLDN23	3957.07	1604.75	1.3021	2.75e-05	0.00028
PINX1	323.291	700.728	-1.11443	1.15e-05	0.000134
CHKB-CPT1B	220.052	92.7047	1.25422	0.012779	0.043609
MPV17L2	669.743	1588.53	-1.24489	3.1e-13	1.82e-11
SAA2-SAA4	21.0737	0	6.81721	0.001695	0.008837
AP002990.1	239.35	4100.17	-4.09847	0.002434	0.011827
[truncated: 56 more rows]
