# Supplementary material for: Cell-matrix interactions control biliary organoid polarity, architecture, and differentiation
Source: Hepatol Commun. 2023 Mar 24;7(4):e0094. doi: 10.1097/HC9.0000000000000094 (PMC10503667; doi:10.1097/HC9.0000000000000094)
Supplement: Supplementary file 12 [file hc9-7-e0094-s009.xlsx]

## Sheet: Sheet1
Gene counts organoids EMB, AOOs and NHC cells. Related to Supplementary figure 5.
Gene Symbol	Liver1_EMB	Liver2_EMB	liver3_EMB	Liver4_EMB	Liver1_AOO	Liver2_AOO	Liver3_AOO	Liver4_AOO	NHC.1	NHC.2	NHC.3
A1BG	0	1	2	1	7.64275	4.29276	8	6	43.3875	29.5281	49
A1BG-AS1	3.80399	1.48836	1.45498	3.71568e-26	10.1629	6.53093	3.21005e-20	2.09194	43.192	30.0819	30.4483
A1CF	760	770	2256	1785.99	1192	1352.01	3712.98	3693.04	0	0	2
A2M	1	0	0	0	0	1	0	0	5	4	0
A2M-AS1	14	7	2	2	5	10	5	7	4	5	4
A4GALT	407.001	374	685.998	1550	491.998	662.003	877.992	884.993	585.001	422.999	389.002
AAAS	845.006	1172.98	669.002	800.999	500.002	456.002	481.001	368.999	1029	736.997	675
AACS	3862.1	3853.04	2565.98	4281.2	1907.03	2210.03	1463.01	1255.99	1105.01	691.001	557.998
AADAC	164	163	215	687	161	101	20	151	1	0	0
AADACP1	276	256	193	195	203	432	204	167	1	3	1
AADAT	47	96	32	34	10	39	2	6	112	71	83
AAGAB	3443.1	2731.94	1975.98	3206.92	1971.03	2525.94	1525.01	1731.01	1685.99	1151	978
AAK1	2364.97	1359	1496	2124.99	1241	3027.99	2191.01	1775.01	1784.01	1228	1085
AAMDC	114	92	83	137	94	135	157	151	133	93.0001	104
AAMP	4915.07	4496.87	2989	4389.85	3407.94	3504.12	3679.12	2933	2374.95	1424	1361.99
AANAT	7	2	0	0	1	1	0	0	0	1	1
AAR2	1604.99	1340.99	926.995	1256	1158	1332.01	1161	941.998	1437.99	910.008	871.993
AARS1	3511	2990	2188	4043	4087	5080	5195	4009	3768	2357	2180
AARS2	902	992	522	643	558	666	545	529	914	631	561
AARSD1	391.181	388.079	228.357	236.328	147.718	171	129.983	102.331	560.79	342.179	380.139
AASDH	599.999	515	422	459	447	542	360	248	309	187	184
AASDHPPT	1517	1296	1179	1123	895	1444	851	619	1073	720	539
AASS	164	328	135	133	341	282	146	233	360	218	224
AATBC	33	27	1	3	12	17	2	4	7	2	4
AATF	1182	1583	892	1064	937	1063	1292	770	5001	3221	2938
AATK	776.007	970.999	275	110	533.001	377.998	324	148	4	2	6
ABALON	2361.8	1877.36	1383.59	3112.53	533.743	1255.07	685.667	335.06	424.901	281.087	231.962
ABAT	1500.99	1133.99	764.006	1748.02	717	983.004	729.996	1361.01	3	2	6
ABCA1	234	206	78	215	397	1674	624	704	560	418	325
ABCA10	34	24	33	263	19	2	22	39	0	0	1
ABCA11P	163.492	127.218	68.2748	76	92.1425	103.568	77.1397	41.2567	109	84	101.428
ABCA12	3	3	0	0	0	3	0	0	10	2	6
ABCA13	0	0	0	0	3	22	11	4	0	0	0
ABCA2	5317.13	2372.99	4758	5196.16	5024.24	3318.06	4278.95	3610.95	1593.01	1064.01	931.993
ABCA3	1629	2099	1457	2732	1502	1650	1489	1220	1093	725	536
ABCA4	5	1	0	1	4	4	4	0	1	0	2
ABCA5	571.003	316.999	463.001	444.998	680.004	685.001	579.999	590.997	247	179	155
ABCA6	3	0	2	2	9	16	2	0	14	17	10
ABCA7	2409	1916	1125	2429	2556	2207	2113	1337	393	212	212
ABCA9	2	3	2	0	1	2	0	1	0	0	1
ABCB1	1872.99	4317.93	1010	2219.02	1092	2735.95	10750.5	12179.4	55	41	41
ABCB10	859	1026	791	916	608	617	684	749	687	480	390
ABCB11	85	42	127	226	41	53	188	126	0	0	0
ABCB4	7	15	55	34.017	13	22.0099	31.016	11.009	0	0	0
ABCB6	243	652.999	301	535.001	574.002	498.999	752.997	679.999	314.001	224	196
ABCB7	861.004	870.003	655.002	751.003	486.001	592	535	407.001	1024	712	581.002
ABCB8	841.993	1047.99	574.001	837.998	617.002	500.999	374	324.999	944.005	581	499.999
ABCB9	363	261	159	252	262	246	234	305	178	126	106
ABCC1	6244	5401	3299	6440	1425	2609	1642	1099	2839	1881	1625
ABCC10	1210	1136.01	716.001	1080	725.998	731.001	396	424	527.999	362	285
ABCC11	37.4664	10.1781	15.085	5.06872	36.5241	82.6001	36.4201	12.1773	3.04863	1.01759	5.0724
ABCC13	2	0	0	5	2	0	10	16	0	0	0
ABCC2	662	1857	759	1327	181	311	567	2329	7	4	4
ABCC3	12691.9	8391.85	9515.2	18140.3	5619.01	5782	7541	5337.04	2431	1647	1500.99
ABCC4	923.994	1384	1343.99	981.009	787.999	1020	906.005	687.996	1728.97	1107	913.002
ABCC5	808.995	905.002	593.998	923.998	507	494	559.998	666	1073.99	776.001	708.002
ABCC6	148.093	100.535	120.241	305.13	120.905	113.904	78.2292	218.96	49.297	24.4027	20.9773
ABCC6P1	33.0526	28.0552	59.5959	139.469	49.8266	23.8193	26.855	115.254	1.65512e-30	1.2574	1.09313
ABCC6P2	17.8544	12.4097	16.1631	30.4017	19.2683	14.2768	15.9158	15.7853	16.703	18.3399	7.92956
ABCD1	176	240	173	222	370	438	533	313	180	126	128
ABCD2	0	0	0	0	0	0	0	0	321	166	179
ABCD3	5410.97	4032.98	4482.99	5280.97	4292.02	5598.02	4419.02	4701.03	3064.01	1917	1636
ABCD4	608	735.999	425	658	739	761	647	688	337	236	210
ABCE1	3899.03	3480.96	2586.08	2719.94	1333.99	1901.01	975.992	742.001	3999	2635.98	2319.92
ABCF1	3527.04	3111.08	2379.03	3031.93	2628.94	2846.93	2752.92	2317.02	5684.87	3800.85	3437.91
ABCF2	1731.32	1875.4	689.648	949.342	887.535	1127.3	495.634	526.76	3950.63	2587.01	2436.8
ABCF2-H2BE1	832.698	1119.58	513.353	683.652	332.455	552.705	253.364	236.243	2035.48	1342.07	1239.21
ABCF3	1888.98	1565.99	1028.01	1436.98	1352.98	1431	1211.01	939.003	1812.03	1215.01	1087
ABCG1	183	69	206	202	1385	1369	2819.98	2671.03	0	0	0
ABCG2	262.999	1429.99	163	427.999	56	122	964.004	2323.02	16	12	11
ABCG4	0	3	2	0	1	2	0	1	43	34	24
ABCG5	1	0	0	2	5	0	17	3	0	0	0
ABCG8	1	6	2	0	5	0	60	40	0	0	0
ABHD1	4	1	2	3	3	3	3	1	0	3	2
ABHD10	1762	1865.98	1265	1478.99	944.996	1235.99	1024	563.003	982.002	683.999	596.999
ABHD11	953.999	857.002	690.999	833.999	1152	641.001	1077	901.001	709.001	463	416
ABHD11-AS1	4	8	9	22	15	3	102	39	0	2	0
ABHD12	2129.99	2014.99	1776.01	2594.98	2011.99	1754.02	2508.01	2914.97	1159	724.001	686.999
ABHD12B	7	0	0	2	2	1	2	3	22	10	6
ABHD13	1032	763	910	894	681	908	632	643	310	219	172
ABHD14A	148.998	183.95	60.9953	108.984	97.985	151.995	65.5409	54.9583	240.352	176.99	150.985
ABHD14A-ACY1	0.0178818	0.320637	0.0345078	0.11879	0.104669	0.0399548	2.14407	0.290754	6.80719	0.0609168	0.106375
ABHD14B	1519.99	1366	1128.01	1364.01	1251	1807	1886.97	1193.99	1005	653.004	608
ABHD15	1235	1029	639	1106	1283	1497	986	1005	855	596	536
ABHD16A	1940.03	1662	813.005	1301.99	1038.99	1592.03	1078	797.997	448.002	259	243
ABHD17A	1360	1212	939.001	1445.02	1268	1012	1261.99	976.993	1349.01	947.995	780.998
ABHD17B	832.999	732.998	674	768.999	704.999	825.996	873	976.003	601	392.001	345
ABHD17C	4044	3660	4713	6255	3190	2541	4741	2928	616	426	320
ABHD18	440	687.001	459	432	463	517	581	469.999	349	205	182
ABHD2	56857.8	23244	25339.9	46321.6	20793.3	59952.2	33615.1	34753	6135.11	3780.09	3312.72
ABHD3	1167.01	1293.01	989.003	1138	1479	1315	1570.98	1862	611.999	385	342
ABHD4	2494	3033	1859	2866	1699	3026	2420	2569	470	388	285
ABHD5	1268.01	1188	953.001	1021	1161	1760.01	1072	994.999	1342	904	739.998
ABHD6	742	566	346	678.003	499.002	420.999	281	455	774	525.999	500.999
ABHD8	585	391	391	461	642	589	645	448	503	305	321
ABI1	2236	1914.99	2154.02	2320.99	1993.01	2330.98	2630.03	2030.01	1782	1226.87	1114.43
ABI2	1647	1270	1497	1484	1269	1618	1132	966	1772	1080	1043
ABI3BP	154	72	319.001	629.999	1164	1086	1243	4883.04	76	42	45
ABITRAM	705	628	460	563	662	637	480	404	766	525	426
ABL1	3035.97	2265.03	2220.01	2904.05	2345.99	3314.93	2368.95	1958	5021.03	3173	2831.94
ABL2	768.999	987	846.999	1248	513.001	1180	948.004	614.999	2554.99	1663	1544.01
ABLIM1	10064.4	8671.95	5959.95	4494.01	6232.97	11234.8	5158.97	5648.11	1910	1224	1117
ABLIM2	66	63	24	120	70	57	54	35	305	200	189
ABLIM3	1018	1092	1435.01	2289.98	350	380	473	452.001	5352.12	3636.05	3116.99
ABO	395	1143	324	714	413	769	397	261	0	0	0
ABR	4363.02	2345.95	3383.51	5196.92	3662.76	2791.02	5131.06	4432.99	1577	989.999	899.441
ABRACL	1099	1029	758	949	946	1304	828	704	1149	776	720
ABRAXAS1	565.485	390.654	388.426	456.437	296.535	416.064	286.343	266.526	242.861	150.406	140.969
ABRAXAS2	860	719	734	915	701	887	757	630	593	394	352
ABT1	1235	1101	712	888	821	781	743	589	919	554	519
ABTB1	535.999	459	537.998	876.993	756.999	800	1063.01	871	132	60	76
ABTB2	391	417	264	360	207	436	639	452	431	294	212
ACAA1	3721.31	3965.22	1810.21	2685.33	1975.14	2804.02	1870.96	1638.34	714.825	500.308	394.185
ACAA2	1320	1022	916	1399	857	971	1602	1549	1623	1058	914
ACACA	5624.01	6148.2	4053.93	6576	1941.99	3899.94	2186.98	1790.02	6068.17	3991	3475.97
ACACB	695	642	1021	805	818	469	922	824	106	56	67
ACAD10	1283	950.998	749.003	1010	627	650.996	811.995	666.997	513.998	341	332
ACAD11	345.094	298.421	257.105	326.833	275.653	204.651	137.115	181.772	750.415	549.685	434.563
ACAD8	778	731	471	668	556	500	396	385	427	239	244
ACAD9	1135.99	1132.98	676.998	871.995	516.998	602.964	485.993	357.001	1973.97	1218.96	1113.96
ACADL	1	3	0	0	0	1	0	0	4	0	1
ACADM	1286.98	985	735.002	794.001	878.997	1271	686.003	1111.01	989.997	641.997	579.998
ACADS	790.006	504	450.001	931.006	438.002	446.001	755.003	801.995	221	187	142
ACADSB	888.991	946.004	548.999	543.997	592.999	730.994	607.001	2286.98	740	438.998	395.001
ACADVL	6803.46	7835.91	5908.57	13004.2	6373.6	4240.67	5039.87	4485.93	4301.32	2830.6	2566.11
ACAP1	3	2	3	6	5	1	15	7	0	0	2
ACAP2	2314	1587	2001	2104	1574	2279	2786	1941	1726	1052	871
ACAP3	1488	1757	972	1486	1272	629	832	691	625	418	313
ACAT1	799	945	359	598	211	220	166	193	1532	1022	965
ACAT2	3018.58	3947.7	2460.38	4255.07	809.205	833.47	826.394	730.278	1753.01	1171.34	1078.76
ACBD3	3106.17	2397.97	2662.92	3124	2284.39	3020.49	3707.06	2029.58	1431.73	985.839	865.565
ACBD3-AS1	14.8303	8.03371	1.08231	7.99885	5.60619	10.513	7.94113	2.42276	3.27365	1.16119	7.43571
ACBD4	549.001	336	361	536	636.999	284	443.001	579.001	359	214	194
ACBD5	3190.97	1875.01	3209.97	3286.96	2987.01	3345.98	4445	4034	1981.99	1285	1029
ACBD6	575	673	353	461	355	439	289	273	1250	766	692
ACBD7	65	72	44	45	13	36	7	10	174	127	111
ACCS	73	133	71	96	143	48	49	65	51	37	38
ACD	275	374.999	185	204	181	139	185	123	599.002	402.999	372.999
ACE	26	92	316	285	155	157	746	832.002	2	0	0
ACE2	143	26	230	23	289	1345.01	850	3590.09	1	0	1
ACER2	704	498	386	880	835	1624	1707	2173	68	40	18
ACER3	1532.01	1596.01	1660.99	2015.43	990.003	1138.99	944.008	1364.01	580.999	412.999	325
ACHE	74	71	84	104	660	917.003	1398	1374.01	1	3	0
ACIN1	5409.91	5964.6	4130.98	5799.1	4062.02	3703.99	3543.53	2880.04	6645.37	4409.73	3976.6
ACKR2	135	45	58	179	74	67	73	52	4	1	3
ACKR3	132	7	40	23	143	20	79	103	2	3	5
ACKR4	31	14	13	27	46	88	46	76	10	9	9
ACLY	11565.3	12630.8	8033.87	12818.5	3752.96	5502.92	4352.07	3779.02	12872.2	8163.38	7349.12
ACMSD	1	6	2	20	6	0	5	35	0	0	0
ACO1	3807.15	2868.05	2223.99	3387.06	2023	2781.04	2735.01	2527.98	4795.14	3111.01	2837.98
ACO2	4715.83	4882.02	3471.78	4736.64	4306.4	4513.07	5253.05	5953.57	2323.12	1632.04	1403.92
ACOT1	93.6242	64.5938	38.819	78.8735	75.2406	79.4422	53.2876	58.4273	157.332	98.3042	112.593
ACOT11	1350.52	1168.47	1145.23	1745.28	636.425	341	558.999	659.119	0	0	2
ACOT13	981.281	895.463	708.585	898.271	744.166	926.284	1085.08	1004.97	1506.16	1025.1	953
ACOT2	245.376	313.406	185.181	229.127	281.759	373.558	191.712	173.573	787.666	524.695	470.407
ACOT4	59	146	52	70	54	47	33	34	66	40	39
ACOT6	0	0	0	1	0	0	0	0	7	1	8
ACOT7	791.995	1663.99	636.002	747.001	304	408	255.001	194	1530.99	946.99	857.993
ACOT8	603.682	476.092	329.187	544.932	418.249	405.498	439.21	341.654	320.887	208.945	183.388
ACOT9	1992.01	1850.97	1117.01	1937.98	853.999	993.006	693.996	565.002	2670.97	1883.01	1647.01
ACOX1	4937.78	3804.96	3856.88	5217.22	3061.95	4880.17	4155.08	4918.15	1916	1254	1057
ACOX2	79	69	27	17	28	45	10	31	1	4	5
ACOX3	573	518	364	563.001	418	435	399	373	317	227	214
ACOXL	7	4	3	3	11	10	12	8	2	0	0
ACP1	3523.98	2832.05	2622.98	3030.03	2412.96	2480.01	2165.98	1840.98	1340	937.002	775.998
ACP2	1582.01	1400.98	848	1241.99	1199	1733	1087	1481.01	1029	637.996	579.997
ACP3	58	50	60	57	27	25	31	17	0	0	0
ACP5	505	356.001	77	290	346	204	167	197	1	1	2
ACP6	1049	593.999	633.002	1165	763	226	406	310	328.999	215	202
ACP7	0	7	0	0	2	12	0	0	6	3	0
ACRBP	48	38	21	27	39	14	17	19	5	1	0
ACRV1	0	2	0	0	1	2	0	0	4	1	1
ACSBG1	45.0416	51.4737	30.6383	33.0704	32.413	23.9634	27.7509	47.5744	51.6006	45.0358	35.3482
ACSBG2	2	3	0	0	1	1	0	0	7	2	1
ACSF2	530.998	623.999	305	586.001	523.998	667.999	610.001	746.004	250.999	170	176
ACSF3	518	601	356	503	358	384	369	366	473	349	315
ACSL1	2431.99	1358	1128.01	1949	1069	1039	689.999	913	8824.75	6161.05	5432.96
ACSL3	8585.86	8260.04	8020.43	7824.9	7292	9430.77	6177.02	5261.07	2983.03	1955.01	1695.98
ACSL4	5234.96	3506.77	3196.01	7161.03	2729.89	3861.97	2647.9	2502.86	5246.26	3261.28	2818.19
ACSL5	17087.5	7355.69	8747.71	23498.2	2902.83	3083.86	4667.95	7067.94	926.954	614.952	553.82
ACSL6	7	7	18	8	12	20	9	11	1	0	1
ACSM1	4	0	3	0	4	5	9	6	1	1	1
ACSM3	91.0952	21.4051	37.0685	43.283	25.5997	89.442	58.9333	31.186	8.52589	0	0
ACSS1	333	554.999	303.001	446	496.998	713.001	416.998	484.999	21	14	18
ACSS2	3667.99	2976.99	3816.85	10230.6	2378.97	2083.04	3585.09	3567	862.003	685.999	569.002
ACSS3	36	36	34	0	3	32	3	0	16	0	2
ACTA1	1	12	0	9	4	2	3	1	12	14	9
ACTA2	602.881	700.389	151.894	296.185	199.709	796.806	215.714	172	100.599	65.9027	52.6873
ACTA2-AS1	12.1167	7.60906	1.1058	7.81443	3.29077	13.1925	4.28587	0	3.40131	1.09724	1.3127
ACTB	142782	148546	81907.9	106916	37886	55126	39264	34817	227956	149524	135507
ACTBL2	8	8	1	0	2	5	1	1	22	24	12
ACTG1	147967	155569	109344	142038	58160.2	76588.3	80016.2	56861.9	131873	83591.1	74534
ACTG1P17	3	0	0	0	1	0	0	1	2	7	0
ACTG1P20	64	65	33	74	40	27	30	23	62	50	58
ACTG1P25	45	58	39	32	12	15	15	25	10	10	6
ACTG1P4	3	2	2	4	6	2	5	0	8	3	4
ACTL10	99	61	39	25	70	79	51	23	14	5	8
ACTL6A	2126.02	2095.02	1559.01	1470	872.004	845.998	907.997	706.998	3138.07	2028.98	1852.97
ACTL8	5	13	1	0	0	0	0	0	7	1	1
ACTN1	7495.7	4582.11	6061.67	7559.72	5443.28	5256.19	6531.72	2899.06	21551.9	13664.7	12327.4
ACTN4	38327.2	24376.5	16614.2	29800.2	11755.2	17656.3	22254.4	20681.1	13927.5	8778.52	7889.23
ACTR10	1633	1166	963	874	988	1260	1099	864	1332	855	894
ACTR1A	6117	5442	3841	6387	3491	3371	2656	2768	4257	2973	2485
ACTR1B	2825	2310	2135	2954	2849	2214	2648	2164	957	649	643
ACTR2	17293.6	11845	13017.9	16456.4	8555.52	13106.2	11786.5	9401.56	7119.77	4400.19	4106.08
ACTR3	7920.12	6686.17	6339.16	8156.25	4389.02	5351.04	5582.13	4478.03	5869.07	3800.97	3457.07
ACTR3-AS1	0	0	2	1	1	3	7	1	0	0	0
ACTR3B	210.813	284.12	161.609	171.028	147.824	141.309	83.1894	49.0908	344.119	225.382	193.743
ACTR3C	203.187	162.88	145.391	239.972	142.176	139.691	128.811	97.9092	55.8807	56.6186	41.257
ACTR5	288	325	179	279	193	198	119	101	466	300	296
ACTR6	513.001	428.999	463.999	482	403.001	372	466	381	414.001	286	253
ACTR8	1341	1252	972	1086	812	1267	1027	619	1025	724	660
ACTRT3	65	46	24	34	21	48	11	7	58	49	41
ACVR1	1465.01	1195	1202.01	1518.02	1346	2086	1706.98	989.996	427.999	287	271.999
ACVR1B	1047	713.999	489	712.004	982.999	1408.02	1245.99	1491.01	661.003	461	328
ACVR1C	180	324.001	154	200	134	119	108	147	0	0	0
ACVR2A	804.018	338.596	505.27	646.001	709.873	759.724	858.072	714.155	58	25	23.2743
ACVR2B	364	371	551	445	370	711	958	475	274	164	172
ACVR2B-AS1	19	15	37	25	21	37	28	36	29	14	21
ACVRL1	5	1	0	0	6	6	129	68	0	0	0
ACY1	1410.98	1043.73	1000.97	1876.88	373.909	424.965	492.315	854.753	336.841	259.949	254.908
ACY3	39	56	30	43	41	40	68	139	1	0	0
ACYP1	117	200	121	144	101	62	80	55	222	132	132
ACYP2	275	236	128	180	195	425	124	86	17	12	12
ADA	167	145	41	130	31	45	32	13	211	142	139
ADA2	0	408.999	0	0	2	1532	1	1	2	0	0
ADAL	289	206.001	132	175	179.201	132	78.7247	97.0091	567.007	381.021	354.341
ADAM10	10705.8	5752.62	9266.6	11465.6	7611.65	10185.7	11875.8	11193.7	4316.98	2706.01	2413.05
ADAM11	2	4	4	6	17	2	12	8	50	35	22
ADAM12	0	3	3	1	0	3	1	0	970.003	605	514
ADAM15	14552.5	12225.7	5027	5727.91	7084.05	9606.41	5139.93	3426.01	2201.99	1447	1333
ADAM17	1424.02	1018.17	1170.52	1556.88	1060.4	1406.51	1299.14	861.448	685.129	436.292	387.365
ADAM19	563	94	388	2113	16	20	202	149	7	6	6
ADAM20	4	0	0	3	2	3	2	1	1	1	1
ADAM20P1	1	1	2	2	1	2	4	0	1	3	1
ADAM21	14	9	2	11	8	0	0	9	10	5	8
ADAM22	50	39	23	15	24	27	41	51	6	11	5
ADAM28	2597.03	1140	2845.02	2522.99	5432.92	6654.14	4655.07	2765.98	0	0	0
ADAM32	2	4	2	13	5	9	4	1	2	0	3
ADAM8	106	125	121	22	448	104	361.001	10	12	4	5
ADAM9	24272.3	22343.8	20737.9	31874.7	17235.1	24002.9	23520.4	21088.8	9171.31	5825.89	5100.1
ADAMTS1	741	1327	230	1248	226	349	159	207	5	5	4
ADAMTS10	0	1	0	3	2	4	5	0	1	0	0
ADAMTS12	0	0	0	1	0	0	0	0	621	427.999	423
ADAMTS13	120	87	112	138	234	165	115	84	23	20	9
ADAMTS14	346	1668	61	122	42	162	4	4	10	5	6
ADAMTS15	57	29	33	120	44	115	70	17	401	291	212
ADAMTS17	24	22	19	25	2	17	20	25	4	0	1
ADAMTS2	0	57	0	7	0	20	1	1	13	9	4
ADAMTS6	74	36	95	202	14	19	14	38	156	99	85.0001
ADAMTS7	317	290.996	115	231	225	217	118	59	642	424.997	362
ADAMTS8	2	3	0	0	6	3	1	1	1	7	10
ADAMTS9	2295.95	1318.01	948.002	2281.05	387.001	1041.99	872.003	271	9	3	6
ADAMTS9-AS2	17	1	30	32	24	11	54	21	0	0	0
ADAMTSL1	0	0	0	0	0	0	2	0	24	15	12
ADAMTSL2	0	5	0	1	2	2	1	0	0	0	0
ADAMTSL3	2	1	13	1	4	11	59	6	5	2	0
ADAMTSL4	246	62	102	509.999	108	80	161	49	1239.01	849.001	742.999
ADAMTSL4-AS1	0	1	1	0	0	2	0	1	1	2	3
ADAMTSL5	201	145	127	369.999	135	63	214	205	120	61	57
ADAP1	4336.93	3937.04	2382.05	4553.08	2214.99	2380.98	2226.01	2082.99	19	15	13
ADAP2	13	13	7	10	11	16	18	13	30	5	10
ADAR	11845.8	9250.77	7885.78	9305.96	9115.85	16403.7	12848.6	9097.86	11790	7332.08	6532.13
ADARB1	242	312	133	218	147	209	182	125	252	141	153
ADARB2	0	1	0	0	0	10	0	0	0	0	0
ADAT1	2017.01	1715.99	1414	1593.01	1358	1681	1036	736.999	1294	841	726
ADAT2	157	273	145	134	56	41	9	17	425	261	249
ADAT3	104	167	86	155	91	43	65	87	173	114	106
ADCK1	333	301	175	262	188	159	95	89	173	135	145
ADCK2	778	1112	657	893	966	993	915	733	626	409	380
ADCK5	138	196	88	135	129	78	98	76	183	152	145
ADCY1	82	340	265	158	35	64	58	18	8	2	4
ADCY10P1	6	38	50	15	37	9	25	3	8	5	2
ADCY3	186.822	604.93	253.91	110.038	20.1482	49.317	20.6629	3.5367	1836.58	1196.94	1071.1
ADCY4	3	3	8	7	32	2	11	7	0	0	0
ADCY5	3	5	2	3	3	7	32	47	2	0	0
ADCY6	3220	2650	2445	3670	3147	2758	3174	2600	1105	684	605
ADCY6-DT	2	2	1	2	0	4	4	1	0	0	0
ADCY7	11.1143	40.2966	27.4649	57.5157	15.2161	16.0947	10.0817	13.206	520.928	325.213	316.174
ADCY9	1292	1194	559	1348	1047	2358	1275	1630	914	666	552
ADD1	9712.36	7550.83	6453.31	8874.5	5444.96	8060.87	7645.96	7047	4035.04	2732.02	2264.02
ADD3	7394.23	6629.91	9265.68	8905.82	8209.23	8877.65	7561.04	6265.16	1264	836.999	771.999
ADD3-AS1	4	3	8	13.0064	3.00335	4	4	2	0	3	2
ADGRA1	24	6	103	6	74.0001	34	384	23	0	0	0
ADGRA2	4.92145	4.97405	1.23889	4.97761	1.44928e-33	3.73656	1.5158e-34	1.22451	24.1038	21.9545	29.0786
ADGRA3	2573	2215	1536	2068	1139	2019	930	706	1277	880	696
ADGRB1	4	0	0	3	1	2	2	1	0	0	0
ADGRB2	27	38	15	16	11	47	20	3	2	1	6
ADGRD1	0	1	0	9	0	1	1	16	0	0	0
ADGRE2	8.65137	7.10282	2.03338	218.155	1.0134	3.01239	3.37733	8.93155	78.5631	40.877	38.0252
ADGRE5	2481.82	2471.86	2074.93	5066.24	565.989	908.995	1112.91	1713.93	2192.58	1527.11	1308.97
ADGRF1	6846.04	3877	6746.93	9142.81	6596.04	17646.5	15505	11563.2	0	0	0
ADGRF2	1	5	1	7	0	0	0	1	0	0	0
ADGRF3	12.063	7.0336	3.00756	3.01923	6	9.02176	7.028	5.00935	1	5	0
ADGRF4	206	173	211	113	213	261.999	262.999	281	2	1	2
ADGRF5	13	5	0	2	17	9	3	6	0	0	0
ADGRG1	4529.97	2840.98	2309.99	3439.97	3611.01	5025.91	1958	2153.99	0	0	2
ADGRG2	53	32	94	45	130	45	42	15	423.999	320	264
ADGRG3	0	0	0	0	1	1	0	1	1	6	2
ADGRG5	93	129	72	123	90.9999	47	109	92	0	1	0
ADGRG6	8701.59	5200.94	14939.6	20453	7379.28	9947.86	16189.1	14011.8	4626.94	2884.96	2607.01
ADGRG7	27	2	8	10	106	81	2044.02	2861.01	0	0	0
ADGRL1	3327.88	1383.99	1971.96	3633.08	2518.97	1787.96	2901.08	2127.01	1164.99	783.895	712.859
ADGRL2	816.996	403	471	527	358	1079	250	212	1319.01	910.001	785
ADGRL3	23	17	7	24	7	10	1	8	98	75	50
ADGRV1	2	31	8	10	9	55	36	106	2	0	1
ADH1A	20	8	3	6	86.9528	36.9759	138	906.912	0	0	0
ADH1B	1.01266	0	1	0	12.1215	5.01221	6.02515	115.715	1	0	0
ADH1C	175.987	21	15	32	343.926	143.988	593.976	7054.41	0	0	0
ADH4	3	9	45	36	3	23	226	1099	0	0	0
ADH5	4969	3262	3910	5406	2778	2761	3287	3652	2731	1829	1514
ADH6	301	99.9999	158	227	178	130	207	541.998	2	0	1
ADHFE1	56	38	64	76	291	114	209	98	3	5	1
ADI1	4408.89	4435.09	3397.08	2970	4327.93	4764.06	3622.05	3395.06	1960.97	1323.01	1180
ADIPOR1	5710.99	4907.06	4339.07	5308.05	5132.78	5474.07	6764.1	5080.08	3065.03	2000.02	1769.98
ADIPOR2	4017.1	3851.94	4353.98	6861.1	3541.98	3368.93	5695.85	5185.1	4465.19	2834.05	2571
ADIRF	1739.51	814.736	1617.61	3411.36	511.046	139.412	1124.17	734.231	3.3328	0.120268	2
ADK	797.001	946.998	471.001	606	233	387.999	179	130	1506	1078	890.995
ADM	411	214	914	332	1289	970	3905	3754	146	94	95
ADM2	156	73	126	336	1090	760	449.999	512.003	4	9	8
ADM5	24	56	9	14	13	8	6	4	16	8	8
ADNP	5416.21	4620	4669.12	5413.92	3744.08	5533.03	5427.04	3460.96	3493.08	2286.98	2089.02
ADNP-AS1	11	15	3	5	6	10	4	2	2	9	11
ADNP2	1567	1507	1188	1491	917	1186	1155	1093	1788	1182	1035
ADO	1441	1235	1287	1603	1052	1351	847	845	894	620	490
ADORA1	452.001	145	325.999	601.001	420	141	509	223	7	8	6
ADORA2A	0.00520131	1.54348e-06	1.64183e-17	0.0107522	1.4641e-05	8.44749	50.9165	0.3977	15.1635	56.1245	45.6592
ADORA2A-AS1	0	4	1	1	2	1	2	0	2	3	4
ADORA2B	874	823	398	778	316	293	340	477	1074	701	600
ADPGK	1548	1748.57	1058.98	1436.96	1144.92	1221.73	889.825	771.907	1659	1214	996.998
ADPGK-AS1	0	4.43053	1.01529	1.04336	1.07346	3.27014	2.17671	1.09431	0	0	0
ADPRH	138	146	42	40	50	173	71	32	26	30	15
ADPRHL1	219	138	104	91	153	176	113	87	29	21	27
ADPRM	207	142.835	131.817	206.867	187	177.913	220.566	165.526	102.513	89	56
ADPRS	1085	771	640	1113	720	614	716	678	545	366	302
ADRA1B	6	3	1	15	1	1	2	3	130	79	66
ADRA1D	65	13	15	101	16	9	44	46	1	0	1
ADRA2A	10230	5680	1466	4504	3796	3242	792	635	0	0	0
ADRA2B	13	18	19	20	43	47	47	22	0	0	0
ADRA2C	44	19	38	73	24	10	12	10	2	4	0
ADRB1	20	5	2	18	8	12	17	38	5	2	2
ADRB2	228	283	74	96	101	217	47	56	91	47	49
ADRM1	2286.98	2279.01	1129.99	1705.99	1165.99	1463	1133.01	967	3436.96	2234.97	1996.99
ADSL	1675	1696.01	884.999	1185	561	557.001	384	285	2970.99	1883.01	1732.99
ADSS1	210	100	185	195	537.997	140	696.997	467	185	154	116
ADSS2	2342.03	1909.97	1699.01	1903.02	1133.01	1580.99	1330.01	1268	1821.01	1113	983.007
ADTRP	2	1	0	0	17	3	1	1	3	4	0
AEBP1	1	2	1	7	1	0	1	7	0	1	4
AEBP2	1104	814	981.995	938.998	772.002	1031	962.997	744.003	726.001	505.001	451
AEN	3599	3516	1633	2675	1714	2524	1229	793	1549	998	963
AFAP1	4373.67	2692.94	3562.79	4292.89	2608.78	4072.73	3056.79	1721.9	2175.81	1374.87	1236.95
AFAP1-AS1	15.1917	7.08716	10.1254	12.1373	35.2355	15.1271	15.2082	4.05726	15.1842	6.13268	3.04899
AFAP1L1	256	91	106	42	129	80	110	17	1256.01	827.997	783.999
AFAP1L2	1116	316	67	267	260	523.999	188	178	21	10	14
AFDN	8823.24	6865.73	6842.8	7804.2	5515.92	8827.82	9466.68	6869.66	3785.95	2572.96	2241.02
AFDN-DT	14	12.137	20	26	33.1656	20.082	23.362	12.1368	1	2.05338	5
AFF1	4239.01	4322.03	4110.86	5367.01	3940.1	8567.88	6700.01	4212.18	2024.01	1280	1251.99
AFF1-AS1	81	72	74	66	90	133	126	79	42	23	27
AFF2	1530.01	643.001	957.998	1305	1193.99	1063	1327	657.999	0	0	0
AFF3	10	5	20	13	0	3	1	3	0	0	0
AFF4	9974	6218	8669	10186	6631	13147	12091	9400	4192	2651	2362
AFG1L	239	155	134	164	130	181	125	150	179	122	114
AFG3L1P	299.544	367.999	185.341	245.333	241.022	104.156	77	95.2078	478.411	375	288.018
AFG3L2	3283.29	3564.58	2440.5	3062.59	2074.81	2486.73	2667.11	2641.91	4004.1	2600.51	2241.4
AFMID	747.997	677.004	466.998	764	731.998	447	595	344.999	251	207	187
AFTPH	2607.97	1785.01	2179	2365.97	2425.02	3617.07	3471.02	2497.97	652	409	339
AGA	492.001	388.001	513.997	690.998	444.001	320	529.002	469.001	113	65	64
AGAP1	3870.92	4699.9	3453.99	3516.99	2934	4426.97	4619	3465	1269	869.994	766
AGAP1-IT1	2	3	9	10	4	4	13	3	2	0	3
AGAP11	108.507	85.8545	151.574	231.092	74.5038	12.7887	93.6269	70.257	3.78826	4.99756	7.51236e-32
AGAP12P	8.31449	26.6664	1.24834e-21	4.59589	6.78207	12.3847	5.54568	1.47156e-21	1.78931	4.26979e-15	2.3124
AGAP13P	7.34426	23.1792	19.571	14.4934	8.66639	1.11014	5.84487	14.9816	20.205	24.5843	23.1737
AGAP2	2.01085	4.11963	0	1.01328	2.04938	5.23107	0	0	9.11909	4.07319	6.24091
AGAP2-AS1	51.9892	37.8804	24	42.9867	22.9506	17.7689	13	24	257.881	203.927	174.759
AGAP3	1054	1350	900.003	1143	930.003	1047	1150	924.002	1692	1026	968.996
AGAP4	119.966	115.204	52.7528	102.28	134.327	36.589	41.6772	43.685	196.227	127.089	112.165
AGAP5	54.198	131.843	102.001	85.4756	119.78	49.3759	71.1026	69.6027	113.206	85.1669	85.0746
AGAP6	0.285681	92.924	45.6382	52.3533	104.947	13.9398	53.4242	29.9387	197.564	104.462	91.8859
AGAP7P	1.03203e-18	15.9146	7.86825	17.5015	12.2304	6.0838	9.38693	1.5142	15.4123	10.691	12.4849
AGAP9	11.4266	130.526	39.0951	47.7943	53.6324	14.4893	50.5037	18.6814	201.862	101.462	97.4635
AGBL2	10	9	10	5	27	13	13	17	8	9	6
AGBL3	70	50	33	29	51	41	29	25	55	34	30
AGBL5	825.446	716.288	614.187	638.101	647.122	725.126	666.263	533.081	631.71	430.644	369.246
AGER	14	48	26	18	40	16	8	13	39	32	21
AGFG1	4031.96	3100.05	3046.92	4293.87	2797.05	2925.01	3913.12	3755.98	2205.96	1468	1160.01
AGFG2	1940	1314	1242	1670	1565	1569	1785	1436	612	416	336
AGGF1	1948	1547	1660	1575	1231	1765	1597	1073	939	619	533
AGK	881.999	961	546	642	468.999	524.001	331	270	1399	884.998	747.999
AGL	1327.99	1307.99	1468.01	1723.99	852.997	1045.99	1302.99	1048.99	751	489	383.999
AGMAT	195	548	150	270	28	39	34	161	513	344	263
AGMO	161	174	210	252	209	161	329	750	0	0	0
AGO1	2986	2183	1924	1979.02	1927	2931.93	2028.01	1895	1835.99	1138	1126
AGO2	2851.09	3354.95	3691.13	4536.18	1256.02	2280.96	2623.98	1473	4674.15	2964.05	2671.04
AGO3	753.006	755.004	732.001	778.003	411	807.997	731.003	447	529.002	307	289
AGO4	1103.99	516.998	1328.01	1370.99	1115.99	839.995	1628.01	935.996	242	166	117
AGPAT1	5441.98	3674.1	2996.09	4656.88	3035	3805.15	3070.03	3198.97	3814.1	2542.98	2159.03
AGPAT2	2248.96	2048.01	1281.99	2900.07	1600.99	1256.99	2840.97	2643.97	1147.99	776.997	616.999
AGPAT3	7922.14	6250.11	4764.94	6569.8	6173.96	8000.78	6199.92	5872.17	3726.07	2444.97	2320
AGPAT4	197	240	154	264	108	112	109	115	349	184	181
AGPAT4-IT1	1	5	1	2	0	1	1	0	9	8	4
AGPAT5	1138	1321	870	721	555	764	720	551	1965	1311	1191
AGPS	4515	3245	3661	4109	1765	2706	2011	1942	2671	1740	1601
AGR2	20492	35353	28313	28937	37481	22281	32254	18707	79	55	46
AGR3	737	148	533	382	1134	674	390	702	0	0	0
AGRN	37652.3	29320.1	24206.9	55941.9	20496.1	34311.7	35428.4	31027.3	4025.91	2623.94	2410.96
AGT	664.002	679	1385	375.998	5627.78	19233.9	15914	4086.86	1	5	5
AGTPBP1	985.998	719.003	552	792.003	457.999	566.001	475.001	451.999	1384.99	916.999	817.996
AGTR1	864.002	199	1753.99	3130.96	1522.01	304	376	1373.99	0	0	0
AGTRAP	449.001	315.999	207	345	390	331.001	366	244	653.001	453	331
AGXT	1	0	0	4	1	0	1	8	0	0	0
AHCTF1	2746.95	3157.99	2540.03	2926.62	1567.13	3170.45	2394.82	1760.2	4050.95	2644.16	2296.65
AHCTF1P1	1279.1	1318.02	1034.96	1232.34	703.858	1339.54	1166.2	752.786	1532.97	910.795	811.347
AHCY	7664.31	10200.1	4124.84	6383.9	2225.02	2751.95	1786.99	1188.01	8134.38	5403.99	4779.05
AHCYL1	8051.43	6789.77	6663.08	9530.29	6462.8	8204.18	8265.19	6804.87	5522.73	3584.9	3164.93
AHCYL2	2133.03	1608	2922.97	2332.05	3787.07	2912	3827	2919	456	271.999	259
AHDC1	1709.01	1141	1594	2098.03	1704	1895.01	2915.99	1819.99	721.005	416.002	369
AHI1	568	600.001	687	703	814.998	778	905.001	417	793.002	553.001	458.999
AHNAK	47954.8	36921.4	70024.4	87933.2	20671.8	88143.4	97427.5	64762.7	52371.2	31458.1	29047
AHNAK2	1335.01	558.918	890.999	643.998	126	505.999	400	99	5185.89	3369.68	3071.82
AHR	11498	7708	10570	12371	10524	16616	13105	9631	4419	2875	2411
AHRR	2.41273	23.5469	4.74566	6.79391	28.7216	92.4843	8.06392	10.0355	19.5634	31.439	33.9701
AHSA1	2924.99	3479.85	1878.04	2583.99	1277	1453.01	1607.97	1177	5158.03	3509.9	3195.95
AHSA2P	225.986	944.429	492.011	551.356	1862.55	127.801	273.633	131.138	600.394	435.665	367.238
AHSG	3	3	9	8	2	6	13	7	0	1	0
AIDA	2275	1981	2467	2518	1879	2134	2557	1857	2554	1671	1484
AIF1L	169	378.001	218	148	69	217	143	33	12	3	4
AIFM1	1632.02	1967	1015.99	1557.99	815.999	1132	523.999	557	3049.05	2180	1829.02
AIFM2	857	1454.01	288	853.997	294	604.996	414.999	469.001	1613.01	1015	992.99
AIFM3	11	8	6	4	36	28	30	16	14	3	9
AIG1	1952	1648	1259	2198.01	1128	1359	1522	1953	906.047	592.04	515
AIMP1	1828.56	1636.52	1199.14	1334.74	1263.25	1492.57	1466.94	1036.32	1546.26	1001.35	884.691
AIMP2	985.926	1262.72	414.004	547.254	379.447	473.012	223.67	262.545	2125.2	1278.33	1189.56
AIP	819.997	799.995	802.004	1094.01	812.004	728.003	1346	841.006	1133.99	748	723.995
AJM1	78	82	55	87	110	82	93	93	59	26	35
AJUBA	3471.07	3461.06	1554.02	2644.97	1538	3321	2589.97	2121.04	3674.95	2269	2152.03
AK1	3324.92	2962	1147.01	1706.02	1322.01	1344	931.004	975.993	1183.98	774.999	679.997
AK2	4322.96	3807	3019	3675.02	2414.01	2197	2185.99	2216.98	4315.03	2985.99	2713.01
AK3	4425.08	3490.94	4243.14	5622.75	2410.03	4023.07	3179.95	2153.02	1325	882.001	742.002
AK4	5178.91	1646.01	5399.08	10552.5	6093.02	3495.96	5390.18	8486.06	3521.94	2253.91	1937.02
AK5	0	9	0	0	3	0	0	0	1	1	0
AK6	508.392	437.694	334.003	387.769	261.23	339.854	266.988	239.966	548.396	386.535	366.635
AK7	379	205	320	635.002	326	187	656.001	404.999	15	14	8
AK8	5	5	14	6	19	17	22	13	1	1	3
AK9	265	238	239	301	287	305	250	172	64	40	40
AKAP1	2394.01	2602	2303.03	2616.97	1562.01	1945	2652.99	2550.03	4002.86	2545.03	2284.01
AKAP10	1401.02	1255.99	1102.99	1366.99	1153	1469.02	1664.99	1027	806.995	592	461.002
AKAP11	3661	2607	4311	4531	2634	4992	5939	3804	1718	1144	962
AKAP12	355.001	612.999	2008.98	1004.99	186	287	662	307	23117.8	14760.3	13580.4
AKAP13	5901.97	5028.01	6493.92	6737.88	5178.82	10648.2	11335	6527.93	2565.02	1543	1422
AKAP17A	895.995	1353.01	895.997	985.996	1454	704.996	798.004	585.002	1987.98	1281.99	1099.01
AKAP3	37	16	50	27	60	69	131	100	25	19	12
AKAP5	91	105	80	53	56	66	119	120	175	108	87
AKAP6	160	53	96	85	70	201	114	90	11	9	4
AKAP7	67	86	34	46	24	99	21	25	124	99	67
AKAP8	1379	1249	780	1139	909	596	679	639	1289	835	723
AKAP8L	790.998	1143.99	805.005	1362	1116	1108.99	1289	728.998	1253.99	897	688.999
AKAP9	3279.04	2587.04	3384.97	2769	2173	5578.13	5238	3158.99	1818	1153.99	982.999
AKIP1	679.001	457	357	501	502	439.999	364	329	526.999	381	303
AKIRIN1	3996.14	3403.96	2893.95	4440.03	2704.98	3376.08	2689.95	2591.04	1243.01	862.995	682.997
AKIRIN2	961	846	864	1093	853	1157	1088	752	1294	853	821
AKNA	459.999	281	246	227	268	177	319.001	136	930.99	613.999	501.998
AKNAD1	0	0	0	0	0	0	0	0	7	1	6
AKR1A1	2698	2670.01	1724	2616.06	1774.99	2083	2029.01	1422.99	935.004	639.999	512
AKR1B1	1834.98	1978.98	741.002	1629.99	854.997	798.999	534.999	656.001	9028.06	6170.91	5608.16
AKR1B10	1194.99	3228.98	3119.99	8733.95	5184.98	2833.99	5154.95	8218.97	23	24	22
AKR1B15	2.00535	8.01583	7.01434	18.0505	11.0181	10.0112	13.0511	19.0295	0	0	0
AKR1C1	112.244	692.864	111.689	687.598	510.758	5099.37	438.133	8351.63	337.638	217.63	188.319
AKR1C2	505.149	109.85	631.033	594.362	4754	413.935	1305.03	4866.24	471.959	341.842	313.753
AKR1C3	5894.63	7473.64	4925.13	6997.84	8850.88	10155.2	8710.33	11915.7	213.403	163.528	129.928
AKR1C4	205.065	90.0232	68.0129	40.0108	362.163	744.125	216.024	273.16	0	0	0
AKR1E2	27	10	22	15	10	13	5	2	0	0	0
AKR7A2	2765.01	2399.38	1663.01	2776.17	2018.45	1682.64	2142.02	1819.55	772.002	558.998	442.998
AKR7A2P1	9	16	7	20	12	5	4	7	12	7	6
AKR7A3	1848.32	2951.61	1134.47	3510.46	1941.37	831.416	1212.91	1339.2	8	3	0
AKR7L	213.675	376.979	127.526	125.335	287.156	51.9601	64.092	62.2657	14	7	5
AKT1	4744.88	5485.25	3921.92	4740.2	4616.08	3955.93	4373.89	3221.01	5212.99	3508.91	3230.94
AKT1S1	3188.94	3127.94	1863.98	2980.97	2075.99	2636.96	1806	1461.99	1974.99	1232.99	1097
AKT2	2988.01	3108.95	1819.01	3087.1	1835.98	1739.02	1459.99	1267.01	2481.98	1547.99	1401.99
AKT3	4.03726	8.04685	11.104	9.20921	6.03832	4.06161	9.08743	3.05238	550.709	415.124	373.848
AKTIP	673.897	561.459	436.353	573.445	538.688	671.515	472.513	472.441	315.71	187.913	166.184
ALAD	3593.96	2012.02	2169.03	3223.07	2636	2613.07	2407.04	2371.93	812.997	553.001	464
ALAS1	2730.99	2216.98	1510.98	2636.96	1618	2081.98	2385.02	1751.01	1685.99	1048	949.001
ALB	0	0	0	6	0	1	0	3	0	0	0
ALCAM	6734.25	6260.86	8492.6	9693.62	9470.97	14947.1	9712.95	8267.86	6817.79	4442.07	3990.08
ALDH16A1	1450.02	1186.99	1001.01	967.991	762.003	611.002	618.997	437.998	514	351	328.999
ALDH18A1	6979.26	6131	4531.12	6950.7	4650.04	6820.95	7589.1	9723.32	2742.94	1905.99	1618.99
ALDH1A1	3306	3383	4229	3450	5977	5643	7994	16331	3	1	5
ALDH1A2	11053.2	8790.25	6979.03	6682.8	4787.1	6330	6155.9	3339.92	0	0	0
ALDH1A3	43949.4	12783.3	8197.06	13959.7	7137.4	59589.9	20893.9	7951.25	312.941	173.647	186.291
ALDH1B1	2133	2389	930	972	348	1116	237	197	4025	2534	2414
ALDH1L1	24	2	107	55	19	26	47	30	28	15	13
ALDH1L2	20	18	7	10	182	202	18	12	517.003	316	301.999
ALDH2	4837.86	4359.78	5112.01	7064.43	4319.02	6661.36	4101.99	3595.11	843.997	579.002	455.001
ALDH3A1	3079.05	10964.4	3407.96	4729.09	2609.98	2902.96	234	115	5	3	2
ALDH3A2	12557.4	10551.7	11172.6	15112.5	10871.7	8920.32	5871.85	6222.12	1451.01	986.002	836.997
ALDH3B1	3908.06	4299.07	3167.96	4097	6729.01	11357.7	8894.31	5971.8	1160	714	690.998
ALDH3B2	88	17.0042	15	6	36	108	23	4.00076	1	0	0
ALDH4A1	1029	1428.01	770.996	1215.01	364	567.997	316	192	735.998	528.001	444
ALDH5A1	1143	647.001	567	573.002	684.003	1158.99	655	581.003	19	13	14
ALDH6A1	938.41	978.69	870.265	688.775	1471.76	1512.01	1815.06	1727.88	648.83	421.578	369.125
ALDH7A1	1030	1843	1256.01	1064	795.001	1710	874.003	533.001	1192	807	721.001
ALDH8A1	5	13	0	6	1	0	0	5	0	0	0
ALDH9A1	4137.86	2892.96	2206.97	2587.04	2142.98	2722.96	1772.99	1964.98	1539	1048.99	954.002
ALDOA	56505.1	31668.9	43218.8	70519.9	38157.1	28032.5	79932.8	44689.3	18236	12356.2	10707.9
ALDOB	43	19	90	55	766	244	6760	48448	0	0	0
ALDOC	3720	522	2123	2722	1939	796	3642	3039	278	171	147
ALG1	1450.55	1374.17	553.545	908.592	656.404	914.27	468.075	441.652	835.624	400.782	463.533
ALG10	236.488	244.414	190.493	203.96	123.875	212.574	192.015	127.473	245.629	132.772	157.169
ALG10B	505.512	500.588	665.504	485.039	473.125	582.425	438.985	457.528	221.371	143.228	152.831
ALG11	3457.05	2265.56	2529.08	2820.94	2599.63	3704.53	3078.95	2600.03	1046.99	750.883	595.471
ALG12	1496	1247	943	1425	1234	1123	1371	1106	756	454	415
ALG13	919.001	823	758	806.001	591.999	589	452	376	700.999	469	408
ALG14	461.999	336.999	227	300	184	253	214	222	309.999	240	207
ALG1L9P	2	2	2	3	1	7	2	1	3	2	5
ALG2	2106.96	1945.99	1544.02	1894	1451.01	2070.02	1464.99	1281.01	1681.99	1139.99	993.995
ALG3	1337	1512	629.003	909.004	682.001	702.003	448.999	396.001	1658.98	1135.99	973.004
ALG5	1434.02	1502.01	930.995	937	1004	1315.01	1060.01	759.002	731.001	530.997	475.001
ALG6	374	393	383	267	280	373	223	180	237	158	123
ALG8	1344.01	1024.01	704.996	823.001	563.002	696.998	464.001	393	601.997	449.002	342.999
ALG9	946	1003	759.001	824.001	629.999	762	716	654.001	769.001	487	422
ALKAL1	17	10	1	2	13	35	23	6	0	0	0
ALKAL2	42	3	48	53	9	19	28	19	0	0	0
ALKBH1	398	394	279	312	345	412	341	264	551	343	284
ALKBH2	223	276	152	216	136	128	83.0001	69	344	227	228
ALKBH3	652	577	386	604	399	530	534	392	475	333	270
ALKBH4	443.688	364.298	287.387	398.455	295.06	372.778	279.533	284.387	481.468	291.088	268.487
ALKBH5	4849	4220	4133	5590	4103	4788	6168	4837	3523	2246	2041
ALKBH6	225	177	101	162	87	83	78	62	233	139	134
ALKBH7	548	619	466	636	394	362	591	401	441	337	292
ALKBH8	422	307	209	229	236	231	157	121	417	242	227
ALMS1	747.999	601.999	726	469	317	588.001	441	347.001	1683	1037	917
ALMS1-IT1	10	8	5	7	3	1	3	2	23	15	21
ALOX12	0	3	1	2	6	0	6	2	3	4	8
ALOX12-AS1	16	7	7	6	8	13	13	7	7	5	8
ALOX12B	11	2	2	5	7	2	5	1	2	0	0
ALOX12P2	29	52	23	28	50	36	17	12	2	1	3
ALOX15	20	8	0	1	0	18	1	1	11	7	8
ALOX15B	6	0	9	50	3	1	38	26	4	1	1
ALOX5	2733.96	716.998	2784.02	3089.05	3058.97	1963.99	6648.95	3800.98	0	0	0
ALOX5AP	0	0	0	0	0	0	0	0	13	5	13
ALOXE3	6	9	0	4	16	34	33	14	9	6	7
ALPG	7	1	16.9468	23	8	4	49.7387	11.9245	9.87089e-41	0	1.04505e-37
ALPI	0	0	0	0	1	0	1	17	0	0	0
ALPK1	558.001	345	564	570.002	926.995	781	1360.02	893.001	92.0001	79	58
ALPK2	1	1	0	0	0	4	2	6	2	1	5
ALPK3	2628	1313	731	2869	1199	1822	3662	3518	5	7	0
ALPL	7	508	10	9	0	24	2	0	187	101	93
ALPP	1.66464e-29	0	1.05324	2	0	1	8.26131	1.07545	52	17	19
ALS2	1829	1433	976.999	1956.99	995.997	1376	1305	1383	1070	626.001	602
ALS2CL	2755.01	3166.04	1782	2211	2404.02	1115	847.002	683.001	77	80	53
ALX3	51	41	57	54	67	100	77	56	44	26	32
ALX4	0	5	1	2	2	0	5	6	0	0	0
ALYREF	1004.99	1544.01	675.999	718.998	505.002	348	339	268	4562.05	2930.08	2504.05
AMACR	334.199	552.345	350.185	379.715	187.204	696.79	246.79	228.059	157.635	99.2374	111.674
AMBP	17	8	22	34	60	58	189	213	0	0	0
AMBRA1	1810	1462.01	1050	1553.01	1195	1977	1764	1413.01	824	523.999	433.999
AMD1	5768.19	5503.96	3455.04	4656.97	1788.99	2567	1854.99	1969.03	4387.89	2767.03	2469.03
AMDHD1	22	50	9	22	18	14	5	21	64	49	51
AMDHD2	178	243.789	131.013	84.9126	188.222	111	139.999	142.741	533.544	341	328.998
AMER1	273	272	218	192	144	162	217	162	623	385	416
AMFR	3270.98	2592	2741.01	3708.1	3607.99	4893.18	5083.82	4937.99	1690.98	1011	928.002
AMH	6	34	11	7	29	8	1	2	25	20	15
AMIGO1	474	388	186	275	331	715	364	276	216	156	116
AMIGO2	142	63	181	338	148	169	250	217	1254	789.879	692.001
AMIGO3	255	278	148	117	297	238	150	122	131	105	75
AMMECR1	862.001	1009	795.996	723	300	673.998	255	213	726.998	461.001	404.998
AMMECR1L	1346.02	1365.5	1152.01	1624.99	1182	1466	1079	836.891	1082.99	701	628
AMN	49	85	121	229	253	130	467	516	0	3	1
AMN1	336.4	238.361	356.026	415.69	291.702	233.528	310.442	241.092	45.8948	41.5174	29.1032
AMOT	1258	740	1259.01	977.005	762.005	1210.99	1089	720.002	274	180	175
AMOTL1	1726.99	1000	1253.01	791	1414	3168.97	1870	908.005	60	42	34
AMOTL2	4775.06	4286.91	1956.01	4175.1	1802.03	4600.81	2483.05	1940.01	3727.94	2445	2076.95
AMPD2	1492	1437	838.996	1433	891.996	889.995	922.006	739	1354	879.006	718.004
AMPD3	485.001	322	283	336	445	676.999	804.005	419	76	39	45
AMPH	0	1	0	0	0	0	0	0	635	404.999	432.999
AMT	509	377	227	236	509.124	382.001	208	148	59	30	27
AMY2B	10	27	67	36	130.706	28	45	55	5	1	6
AMZ1	275.373	262.84	283.213	430.734	218.703	353.415	222.633	139.583	127.027	66.737	72.8841
AMZ2	1361	1309	841.999	836.999	1322	1639	1265	875.999	2280.02	1643	1392
AMZ2P1	109	140	95	103	164	273	136	102	41	33	28
ANAPC1	2698.99	2791.42	1646.62	2123.62	1107.58	1585.76	1091.78	777.26	3060.52	1989.1	1726.46
ANAPC10	249	256.004	212	210.046	188	272	187	173	252.004	144.008	133.041
ANAPC11	935.001	1207	693	1046	731	756.999	781	658	1329	965.001	922.999
ANAPC13	1526.05	1022.24	852.918	1209.54	1235.04	1300.81	1050.19	968.606	1206.88	804.782	698.193
ANAPC15	488.198	601.889	367.97	405.68	266.44	278.397	259.484	199.706	528.658	356.313	325.05
ANAPC16	4251.03	2913.98	3519.08	3586.98	3123.04	3310.96	3723.03	3031.97	1646.99	1106.01	957.003
ANAPC1P1	1.04048	7.23712	4.19885	0	1.02837	2.06234	1.07753	0	3.15748	1.36574e-22	4.3123e-21
ANAPC1P2	262.276	189.471	245.065	405.595	348.392	279.445	489.448	316.881	133.11	68.6385	45.0025
ANAPC1P4	37.7851	39.9251	28.594	28.2744	22.8487	56.3699	36.1823	11.527	82.7368	60.3085	37.7349
ANAPC2	835	948	491	660	701	680	495	446	1246	814	763
ANAPC4	470	502.001	350	377.001	346.001	338.999	235	200	595	363.001	354
ANAPC5	2847.94	3160	1650.98	2165.03	1576.99	1722.02	1198	1098.99	4568.95	3035.04	2696.01
ANAPC7	1590	2038.01	1008	1275	833	1066	642	423	2251	1487	1352
ANG	295.866	566.117	646.437	598.216	1311.59	865.456	2457.82	1567.42	23.4841	16	16.7969
ANGEL1	1063.24	1202.86	698.349	988.515	950.983	1471.56	795.182	592.869	847.128	545.055	468.639
ANGEL2	693.999	659.001	581.002	460.001	563.998	725.996	466	325	969.997	597.002	555
ANGPT1	0	0	0	0	0	0	0	0	162	103	120
ANGPT2	0	1	4	6	2	0	2	0	6	1	1
ANGPTL1	16	9	1	2	12	108	34	89	5	0	0
ANGPTL2	2	11	2	5	0	0	2	1	6	3	4
ANGPTL4	382.001	67	823.995	1606.02	359	95	2520.06	1136.01	814.006	526.999	535.001
ANGPTL6	3.63179	2.27046	1.22827	2.30609	3.54083	1.21046	7.37111e-41	6.98225	1.18852	4.80839	1.21415
ANK1	650.999	1099	311.999	887.002	228	370	99	82	145	102	94
ANK3	1500	1181	1235.01	1351.99	921.003	1823.99	1534.99	1368.01	5	2	3
ANKAR	9	26	15	18	19	18	24	12	16	15	10
ANKDD1A	10	7	12	19	12	6	20	1	19	14	12
ANKDD1B	4	10	22	12	8	20	10	5	0	0	0
ANKEF1	790.998	863.996	408	573.997	426.001	572.999	497.001	318	322.001	240	215
ANKFN1	261	21	162	159	227	234	164	120	0	0	0
ANKFY1	4087.09	3587.08	2825.05	3235.02	2033.03	3906.09	2302.02	2023.01	3059.93	1880.02	1750
ANKH	2361.6	1561.84	2350.59	2193.67	1248	1298.82	1656.41	1583.25	261.449	180	159
ANKHD1	1646.75	1580	1586.55	1753.91	2020.63	2912.66	2953.43	2122.46	2478.7	1694.62	1242.6
ANKHD1-EIF4EBP3	2236.96	2266.66	1333.57	2532.34	1607.1	2769.88	2981.74	1496.91	2418.04	1543.96	1405.76
ANKIB1	2712	2285	2310	2871	1825	2804	2356	1935	2989	1813	1730
ANKK1	0	2	1	3	3	3	1	1	0	0	0
ANKLE1	8	23	11	15	12	3	2	5	118	78	92
ANKLE2	2539	2485	1917	2701	1700	2149	1865	1398	2966	2062	1792
ANKMY1	396.601	351.405	263.709	307.15	480.967	207.839	287.747	196.723	179.815	106.011	82.2767
ANKMY2	2488	2112	1212	1857	1703	2244	1572	1195	462	343	264
ANKRA2	695	557	494	635	795	851	881	516	168	116	110
ANKRD1	2080	1670	117	298	54	634	164	100	1778	1242	1086
ANKRD10	1019.01	1495.99	1305	1469.01	1304.01	1146	1557.99	882.997	203	161	145
ANKRD11	4913.01	4134.89	3599.01	4582.14	3624.03	5954.73	4754.01	3145.05	3890.96	2654.99	2307.97
ANKRD12	1755.97	884.003	2268.02	1648.98	2265	2564.98	4159.1	2815.02	1389.99	1011.01	815.006
ANKRD13A	1411	1045	917	1271	1538	2802	2522	1748	1148	753	651
ANKRD13B	256	465	149	217	121	224	76	25	1273	761	737
ANKRD13C	1535	1265	1197	1321	1011	1434	1232	997	790	452	425
ANKRD13D	433.999	408.001	306	454.001	410.001	322	294.999	203	399.999	284.001	264
ANKRD16	145	149.558	117.61	147	132	145	139	103.015	314.823	235.769	192.612
ANKRD17	5352.01	4447.97	4855.94	5370.21	3108.94	6391.21	5454.14	3906.97	3710.03	2591.02	2279.96
ANKRD18A	81.5848	87.7729	142.234	113.633	61.6417	97.7658	47	24	15.6397	7.86842	6
ANKRD18B	66.4152	101.227	110.766	60.3675	31.3584	27.2342	10	9	8.36029	1.13158	1
ANKRD18CP	3.00232	1.0018	1	0	0	11.047	1.00149	0	0	0	0
ANKRD19P	17.0012	19.0011	7	15.0028	10	7	5	11	6	8	17
ANKRD2	1	21	2	1	0	2	0	2	8	4	11
ANKRD20A1	0.00425472	19.3098	1.34307	3	8.78004	27.1586	1.224	5.85161	23.3941	26	11.8694
ANKRD20A12P	4	0	0	1	0	8	0	3	1	4	1
ANKRD20A4-ANKRD20A20P	4.75889	29.9537	12.2583	7.61911e-12	7.21995	17.8414	4.776	1.14839	6.60586	3.57736e-17	7.13063
ANKRD20A5P	27	37	82.8769	58	74	25	35	20	163	111.969	104
ANKRD20A9P	0	0	0	0	5.26099e-20	0	0	0	5	1.03053	5
ANKRD22	1137	885	1090	1137	541	501	484	184	1	0	0
ANKRD23	29	59	46	27	88	22	21	23	64	51	54
ANKRD24	65	34	48	56	179	183	110	78	5	2	4
ANKRD26	631	478	529.002	365	288	449	330.001	240	1495.02	1027	855
ANKRD27	1082	944	880	793	803	947	1109	786	1303	869	774
ANKRD28	1495	1063	1034	1118	1008	1209	1451.99	1172.01	3547.03	2270.98	1993
ANKRD29	99	149	187	158	49	60	47	94	121	116	91
ANKRD30B	0	0	0	0	0	0	0	0	146	101	99
ANKRD30BL	5	1	5	3	32	14	29	12	131	89	77
ANKRD31	27	10	10	7	8	7	5	7	2	4	7
ANKRD33B	14	33	25	92	18	68	44	29	1827	1103	1046
ANKRD34A	45	41	38	48	59	44	37	23	119	57	67
ANKRD35	27	20	8	8	7	3	2	1	4	1	1
ANKRD36	45.2239	93.3316	64.0263	69.4441	58.5215	68.4306	21.0504	32.8714	113.354	70.1482	79.6097
ANKRD36B	45.6706	83.6104	62.7451	66.0937	65.7809	36.7805	28.5677	18.6982	157.015	88.58	108.452
ANKRD36C	692.105	984.059	815.228	812.462	719.697	810.788	614.382	291.43	64.6307	55.2717	43.9382
ANKRD37	47.2054	50.0573	396.364	103.635	153.009	53.5994	876.438	328.072	37.3523	24.3999	9.30523
ANKRD39	205	310	146	216	143	116	121	109	209	133	142
ANKRD40	2267	1966	1280	1867	1484	1824	1394	1123	2768	1784	1660
ANKRD40CL	3	11	33	63	15	6	65	74	0	0	0
ANKRD42	621	545	467	635	796.002	840.999	797	539.999	321	250	196
ANKRD44	186	355	158	73	60	292	79	60	23	12	13
ANKRD45	3	1	2	1	1	0	1	5	35	30	25
ANKRD46	626.001	514.999	493.002	455.998	480.998	624.001	390	511	216	129	115
ANKRD49	309	276	258	242	305	246	254	220	119	93	57
ANKRD50	4133.15	1731.99	2243	3827.13	1957.03	3580.94	2939.98	1697.98	501.003	315	309
ANKRD52	5824	7430	4224	4945	4021	4254	3611	2735	4711	3000	2724
ANKRD53	4	2	3	1	10	2	3	1	5	1	1
ANKRD54	733.999	697.997	475.001	635.001	492	591.998	464	301	651.998	469	363.001
ANKRD6	63.518	51.4936	33.195	52.2576	54.7056	110.273	49.4145	48.6112	4.11503	6.12722	1.02973
ANKRD61	1	18	7	9	5	8	5	3	14	15	9
ANKRD63	1	0	0	0	0	1	0	0	9	17	4
ANKRD65	2	16	13	4	33	6	8	4	0	0	1
ANKRD7	2	3	0	0	0	5	0	0	0	0	0
ANKRD9	1609.02	1198.52	1413.87	2040.28	2365.37	1467	2163.59	3477.19	693.278	463.787	446.15
ANKS1A	2494	2119	1910	2753	1759	2474	2476	2202	940	662	562
ANKS3	278	307	168	248	189	152	116	128	295	194	177
ANKS4B	569	516	650	666	498	441	1032	1051	0	0	0
ANKS6	1415	1730	783	1167	820	1287	702	581	1759	1068	968
ANKZF1	932.992	825.994	836.994	1226	1208.01	694	1224.98	819.993	839.006	529.999	464
ANLN	2186.96	3934.1	1848.96	1288	126	40	56	32	12535.7	7947.88	7050.74
ANO1	14242.2	5186.12	5645.23	6569.76	849.996	1006.99	401.999	175	1	0	0
ANO10	1415	1273.01	887.999	1491	945.001	1435	741.001	970.997	925.002	544	549.999
ANO3	2	1	3	0	2	4	9	0	0	0	0
ANO4	19	2	5	16	0	3	10	18	0	0	0
ANO5	809	527.998	556.001	630.002	588.999	718.996	753.999	661.998	0	0	0
ANO6	4211.87	2736.95	4968.91	6544.88	4114.1	4286.11	9237.55	8432.65	2527	1481.01	1413.99
ANO7	64	13	38	46	35	11	17	31	92	52	55
ANO8	578	884	755	962	1110	511	902	637	534	341	296
ANO9	250	274.001	168	379.001	427.999	99	377	297.999	3	1	7
ANOS1	25	22	5	4	5	75	3	4	0	0	0
ANP32A	4926.75	3867.89	3542.88	3918.9	2968.95	4015.95	3783.89	3372.91	4890.79	3358.74	3142.73
ANP32A-IT1	2	7	4	3	3	9	11	3	12	6	2
ANP32AP1	27.723	30.654	17.047	26.0645	15.0494	16.026	30.3842	23.0663	29.7576	29.1955	30.69
ANP32B	3762	5167	3747	4201	2507	3098	3827	2570	12885	8535	8170
ANP32C	22.5219	8.45562	11.0749	7.03084	8	5.02154	8.72503	5.02564	17.4536	15.0611	22.5806
ANP32D	3	7	3	5	3	6	5	2	9	3	9
ANP32E	1674.98	1758	1662.02	1522.99	662	755.004	895.004	1039	4209.08	2821.01	2600.99
ANPEP	58	101	450.001	1447.02	350.001	438.001	19734.7	68924.4	5854.98	3958.92	3414.99
ANTKMT	356	319	201	288	241	146	123	124	195	121	121
ANTXR1	305	147	112	152	47	535	61	18	2282.01	1560	1435
ANTXR2	3160.04	1871.98	5099.03	7998.04	3088.97	2969.03	10012.1	8346.15	24	16	6
ANXA1	4635	3802	2703	3064	1832	2986	1416	1417	5778	3862	3346
ANXA10	4569	5494	4501	14617	1747	1308	3359	2582	0	2	0
ANXA11	20389.1	15998.6	10111.4	14602	9726.24	16388.4	14872.7	11338.9	2756.06	1839.99	1716
ANXA13	68	94	300	21	151	477	52	67	0	0	0
ANXA2	49833.6	42271.6	34476.9	48124.6	18368.4	25988.6	21960.4	11301.8	22248.6	14848	13499.2
ANXA2P1	162.964	117.767	73.4322	122.674	43.2732	55.2623	69.4066	29.1243	57.292	33.1713	66.4077
ANXA2P2	37720	30658.4	26420.1	36711.4	14015.7	20073.9	16732.7	8198.59	17094.5	11077.6	10252.4
ANXA2P3	49.0012	30	30	60	17	21	31	12	17	9	35
ANXA2R	2	0	10	2	6	1	4	2	17	17.1731	14.2155
ANXA3	9960	12795	6255	8250	3767	6377	4093	4078	2805	1758	1598
ANXA4	48554.8	19227	19431.2	25288.5	21909.9	30760.1	17627.5	13538.5	775.005	513.001	442.001
ANXA5	22965	14608	17395	24044	9941	13480	10290	5081	6669	4483	3930
ANXA6	261	470.998	137	321	252	413	169	75	3929.08	2586.94	2456.98
ANXA7	4335.14	3513.98	2788.05	3896.09	3115.97	3591.07	3447.04	2639.02	3326.91	2268.04	1948.01
ANXA8	46.2393	59.9998	8.38651	18.7176	6.50801	10.4714	11.9924	8.59587e-08	2545.29	1608	1419.66
ANXA8L1	6.76069	0.000165771	7.61349	22.2824	1.49199	0.528584	0.0076124	8	1219.76	798.016	734.341
ANXA9	198	159	109	148	73	153	111	161	14	8	8
AOC1	1108.01	479	1411.99	2730.97	4249.93	2470.03	18537	14444.4	0	0	0
AOC2	19	31	22	25	47	73.9999	62	65	72	45	46
AOC3	2	10	6	1	22	29	24	23	16	20	14
AOPEP	287	344	209	332	299	298	319.001	200	675.002	456	372
AOX1	341	104	155	2520	302	61	177	537	2670	1728	1493
AP1AR	1053.01	844.999	1101.99	998.002	1063.01	969.009	1357.02	1249	396	256	235
AP1B1	6203.75	6815.89	3230.93	5127.1	2854.95	4161.94	2811.02	2309.02	3231	1980.99	1877.02
AP1G1	7121.86	5499.83	5706.09	7147.96	5155.11	7429.44	7713.57	5759.29	2765.05	1798.03	1590.99
AP1G2	2023.74	2325.9	1652.83	2072.67	3077.08	1275.63	1739.56	1177.79	572.105	429.846	324.916
AP1M1	1004.99	1384.02	629.003	1429.01	699.002	904.989	483.999	373	2808	1729.98	1575.98
AP1M2	4844.22	4602.23	2787.99	4097.11	2680.92	3079.04	2832	1911.97	73	39	47
AP1S1	3894	3112	2341	3562	2131	2191	2303	1789	1609	1058	907
AP1S2	159.386	239.575	189.843	131.214	59.7734	91.3934	63.3443	75.6065	391.196	257.265	226.874
AP1S3	4564.16	4260.86	3349.12	4033.15	1500.98	2554.08	1315.02	1271.99	849.995	522.997	452.999
AP2A1	3950.8	3288.98	2160.68	4287.23	2025.89	2777.16	2547.45	2234.31	2637.46	1707.25	1566.99
AP2A2	2916.97	2926.03	2194.98	3278.09	1923.99	2275.02	2402.04	1891.01	2264.97	1429.99	1269.99
AP2B1	11845.4	11815.6	8841.55	9889.56	6988.97	12919	7275.19	5116.94	14744.3	9575.1	8346.36
AP2M1	9000.39	9099.25	5898.08	8647.39	5126.84	6908.82	4600.92	5073.03	7455.07	4809.14	4354.99
AP2S1	2751.99	2530.01	1400	2631.96	1357	1275	1238.99	1073	2129	1350	1278
AP3B1	2436.02	1938.01	1979.02	2087.97	1785.01	2923.07	2227.01	1665.99	2070.96	1467.98	1223
AP3B2	2	5	2	1	1	9	3	5	210	125	137
AP3D1	8500.48	8294.05	4739.95	7580.01	5527.86	6415.22	5637.84	4533.87	7158.74	4661.97	4287.12
AP3M1	3610.27	3140.14	2576.72	2858.71	1855.32	2427.76	1435.69	1297.9	2758.5	1581.09	1429.68
AP3M2	1399.01	931	1146	1928	741.001	706.996	390.999	262	831.998	635.996	558.002
AP3S1	1042	880	1104	1282.99	945.999	1071	1752	1431.01	1377	940.998	860.002
AP3S2	2039.13	1219.44	1122.97	2546.31	1430.97	2111.4	1340.3	1608.01	1054.62	717.909	672.616
AP4B1	524.64	504.787	286.748	424.45	450.037	345.548	324.545	221.56	521.267	369.188	292.624
AP4B1-AS1	6.35956	19.2141	16.2521	18.5489	26.9627	15.4526	6.45501	2.4402	13.7324	15.8119	5.37583
AP4E1	990	944	693.002	897.002	354	750.996	462	588.999	1346.99	895.002	815.998
AP4M1	534.079	461.785	420.027	394.122	457.147	363.318	386.036	243.32	432.878	282.738	248.14
AP4S1	252	180	129	119	89	223	89	91	397	252	224
AP5B1	1394	1416	1024	1557	1471	1655	1319	1502	1470	901	806
AP5M1	2091	1727	1699	1938	1410.98	1654	1089	1299	930.005	663	508
AP5S1	1018	759.003	532	710.997	479.999	589	352	328	417	296	284
AP5Z1	628	470.998	344.001	456.999	469.999	450.999	468.002	440.999	711.002	432.999	447.001
APAF1	1446.99	1185	1702.99	1478.01	1110	1503.98	2425	1723	817.706	479.728	460
APBA1	53	84	20	14	15	113	41	116	2	2	1
APBA3	306	389	185	353	265	223	215	219	388	255	186
APBB1	31	43	63	31	57	181	186	88	544	414.999	365.999
APBB1IP	1	154	2	0	0	10	0	0	58	23	25
APBB2	783.523	652.607	498.969	830.801	754.522	1295.3	577.84	545.321	1636.98	1064	939.987
APBB3	83.0001	133	73.9999	65	176	79.9999	52	74	136	77	72
APC	2194.01	1595	1762	1716	1289	2516.02	2640	1693.01	1921	1197	1015
APC2	20	19	6	16	18	13	10	11	7	9	12
APCDD1	1126	223	840	1313	699	408	251	231	0	0	0
APCS	9	1	8	33	44	90	60	72	0	0	0
APEH	4929	5261	2857	4859	2069	2571	2071	1540	2804	1785	1671
APEX1	6274.98	6010.92	3270.04	4366.88	2192.97	3134.99	1865.98	1363	7270.76	4939.09	4288.09
APEX2	1272.01	1404.02	740.996	973.009	682.996	795.002	787.997	650.001	2020.96	1368	1213.01
APH1A	6060.87	4883.96	4333.9	6287.96	5632.97	6236.97	6558.13	5167.03	3679.98	2450.02	2094.01
APH1B	1155.01	866.006	582	809.998	731	1504	901.005	502.001	224	198	161
API5	6650.06	5217.86	5084.91	5415.03	3847.99	5264.09	3613.96	3260.02	3767.96	2501.99	2213.01
APIP	1723.96	795.841	911.986	839.971	824.826	824.926	514.957	322.838	548.925	373	340.991
APLF	60	47	43	41	47	97	33	46	6	7	4
APLN	14	4	8	8	7	2	9	9	241	145	123
APLP1	7505.89	4288.94	2701.04	2799.99	10041	4835.87	2297.01	2215.02	27	11	9
APLP2	51241.7	34127.3	34694.7	46935.5	43911.1	69884.9	67014.9	54031.6	7397.02	4985.02	4458
APMAP	4149	3913	2393	3939	3278	4852	3020	2963	4217	2853	2490
APOA1	0	8	0	0	2	77	49	165	0	0	1
APOA4	0	0	0	0	0	0	5	61	0	0	0
APOB	4	1	32	131	5	35	943	6928	468	243	237
APOBEC1	47	20	25	43	53	22	176	231	0	0	0
APOBEC2	0	2	3	4	3	0	2	5	0	1	1
APOBEC3A	0	0	0	0	1	2	5	2.84711	0	0	0
APOBEC3B	166.081	75.7355	50	43.0612	18.7307	16.2369	88.286	29.5752	163.981	141.989	84.9153
APOBEC3C	1735	1619	851	845	944	1679	932	888	217	121	120
APOBEC3D	19.6069	18.2646	24.2222	13.79	96.6055	115.486	141.71	66.2035	0	0	0
APOBEC3F	96.2782	92.9966	93.7778	85.1361	158.664	278.069	363.591	175.916	9.01903	8.01152	4.0581
APOBEC3G	14.0336	11.0034	4	10.0127	37	62.2074	22.4132	32.1272	0	0	0
APOBR	27	0	6	2	10	7	243	50	1	1	1
APOC1	6	11	12	17	0	1	5	0	24	15	20
APOC3	0	0	0	0	0	0	4	21	2	0	0
APOD	5	1	0	1	2	9	0	1	0	0	0
APOE	111	30	37	120	111	65	77.0001	81	22	12	11
APOH	52	39	10	53	6	23	4	4	0	0	0
APOL1	14493.6	3441.05	17878	17383.9	22310.1	25398	53845.4	36170.4	236	188	146
APOL2	2510.99	1530	2630.02	2801.98	2496.92	4437.08	5477	4069.96	963.007	678.994	614.998
APOL3	163	47	52	12	90	229	212	29	45	22	19
APOL4	9	25	0	0	46	114	6	9	1	2	6
APOL6	3257	1484	2414	3214	4006	8090	8057	6304	935	595	523
APOLD1	104	84	95	100	150	149	104	66	71	60	43
APOM	31.1949	27.3295	33.0765	44.4196	15.0852	19.0189	49.3508	23.1223	25.1038	8.10784	7.05876
APOO	292	350	207	224	162	185	104	104	444	305	299
APOOL	1718	1251	1622	1358	1211	1836	1320	710	860	603	513
APOOP5	3	12	3	6	2	1	2	2	5	2	5
APP	84126.6	37267	58704.3	74523.4	57639.9	88198.7	99654	71087.5	13702.5	9143.02	8149.07
APPBP2	2600.01	1470.98	1754.99	2064.97	1564	2493.02	2014.03	1634.99	940.998	619.998	562.997
APPL1	2662.61	2179	2274.94	1994.93	1478.8	2145.93	2136	1902.93	2617.84	1832.79	1536.5
APPL2	2695.01	2874.03	2458.02	2578.98	2486.07	2610.94	3417.05	3937.95	489.999	347.999	283.001
APRT	1624.99	1866.02	881.998	1701	642	573	510.001	430	1350	920.996	803.002
APTR	263.341	318.463	278.899	375.809	359.99	398.566	465.705	358.009	220.312	171.959	154.113
APTX	1034	1204	628	953.999	671	906	502	511	1484	994	915.001
AQP1	28	17	43	24	23	58	23	13	2	0	1
AQP10	0	0	2	1	2	5	7	122	0	0	0
AQP11	47	77	69	88	65	62	104	154	35	21	11
AQP12A	0	0	0.83644	0.83644	0	0	9.20084	14.9448	0	0	0
AQP2	55	66	2	4	2	6	0	0	0	0	0
AQP3	15361.1	11096.1	10409.1	19131.5	5303.02	4902.03	2598.01	2401.02	33	16	32
AQP5	15345	14294	628	551	301	1322	20	1	0	2	1
AQP6	62	92	4	1	10	47	0	0	0	0	1
AQP7	76	49	101	160	224	91	127	228	0	0	0
AQP7P1	0	0	3	0	0	3	9	0	0	0	0
AQR	2840	2494	2154	2499	1561	2868	2114	1624	2485	1645	1407
AR	0	0	1	1	0	2	4	2	404.999	254	214
ARAF	2370.03	2327.01	1612.01	2188.96	2146.03	1848.97	2222.03	1854.97	3372.09	2183.98	1930.98
ARAP1	2858	1915.91	1704.99	2957.92	2568.01	2946.85	3663.91	2738.95	897.955	598.884	547.889
ARAP1-AS2	5.03214	8.09091	4.0235	6.05434	3.01457	10.1402	9.05458	2.01353	11.0413	7.11558	3.10998
ARAP2	2328.94	1617	1905.98	2106.99	1404	2124.99	1864.99	1527	31	19	13
ARAP3	1126	1054	175	294	231	404	92	88	404	242	189
ARC	55	71	8	58	20	47	24	43	0	0	1
ARCN1	11504.1	10300.9	8043.56	11514.5	7986.33	10101.2	10770.3	7384.67	5445.18	3604.92	3090.96
AREG	2508.07	4256.05	4531.09	7285.42	3439.94	3394.88	4909.98	2576.98	4784.04	3072.01	2818.03
AREL1	3455	2444	2116	3158	2393	2701	2113	1829	2710	1736	1575
ARF1	17494.2	16400.4	13313.2	16547.7	14420.9	14673.5	17590.5	12938.8	10337.7	6441.2	5701.7
ARF3	15074	11232	9677	13737	9483	12776	12263	9523	4624	2969	2698
ARF4	6922	6182	5219	6698	4861	6021	5365	4250	5390	3630	3077
ARF4-AS1	8	1	1	4	3	3	4	4	4	4	5
ARF5	2355	2398	1744	2339	2000	1948	1949	1577	1686	1136	1051
ARF6	6872	5976	7122	8313	4370	4661	5510	4067	4731	3004	2631
ARFGAP1	1649.97	1676	1092	1864.01	1719.99	1106	1341	1045	2038.01	1370.99	1168.01
ARFGAP2	2324.96	2190.97	1466.98	1949.01	1570.01	1698.99	1419.99	1206	1176	716.006	671
ARFGAP3	4134.04	2569.97	3347.08	4511.98	3881.15	3523.85	6163.36	4303.9	908.996	599.999	492.999
ARFGEF1	5482	4323	4573	5878	3888	6957	6597	4497	3541	2148	1909
ARFGEF2	4558	3730	3704	4884	3316	5483	4705	3994	2735	1655	1453
ARFGEF3	6645	4142	6228	6885	4383	7977	8877	4687	15	7	4
ARFIP1	2680.01	1945	2149	2266.98	1771	3096.97	2125	1520	577.002	388.999	357
ARFIP2	2182.01	2182.01	1417.01	2152.99	1497	1300	1573	1131	1149	739.998	724
ARFRP1	830.001	742.999	443	758	591	473	354	293	685.999	504.001	393
ARG2	179.71	673.232	230.483	329.775	221.443	175.03	244.177	193.321	60.7213	46.0676	42.7252
ARGFXP2	0	1	1	0	3	1	4	1	0	1	4
ARGLU1	977	1716	1140	1128	1836	664	541	524	1082	790	698
ARHGAP1	3888	3187	2770	3423	2666	3060	3092	1907	1799	1187	967
ARHGAP10	368	346	375	295	318	287	534	293	692	498	426
ARHGAP11A	1230.64	2022.46	1523.25	812.662	106.186	69.8194	98.5837	10.1263	5903.21	3784.56	3433.78
ARHGAP11A-SCG5	13.8337	29.2865	20.6378	82.1843	15.8133	1.10651	0.353014	13.0944	5.18782	10.661	7.26886e-05
ARHGAP11B	42.0171	138.529	49.5348	43.9748	14.8736	5.53455	7.12528	2.51038	448.388	311.119	303.997
ARHGAP12	4756.11	3575.01	4286.04	4857.9	3269.92	4077.01	4327.06	3050.99	1416.99	844.999	802.003
ARHGAP17	1438	1162.99	797.002	1285	900.999	1031	1070	1089	1396.98	868.994	817.999
ARHGAP18	2650	2298	1584	2261	968	1536	1222	1232	475	283	275
ARHGAP19	537.998	773.989	576.791	539.275	277.087	243.518	546	343	757.769	475.999	474.661
ARHGAP20	4	7	1	0	47	42	11	0	9	2	9
ARHGAP21	8335.99	6887.99	8298.28	9506.24	5645.92	6901.08	5626.87	4148.01	5574.01	3743.96	3356.05
ARHGAP22	9	7	14	5	12	9	12	4	5	0	1
ARHGAP23	6159	2275	870	2037	529	3328	942	228	2818	1628	1620
ARHGAP24	30	37	14	8	26	133	14	7	285.999	148	133
ARHGAP25	11	0	9	19	0	0	5	0	0	0	0
ARHGAP26	3519.97	2467.03	4326.91	4084.97	3421.06	4937.85	4685.04	2797.03	807.998	529.001	480.999
ARHGAP27	4969.98	3829	3415.03	5166.97	2826.99	2649.02	3901.99	2821	604	418	343
ARHGAP27P1	158.259	279.561	239.685	430.882	205.561	29.5334	75.1996	63.0445	140.506	94.535	87.5285
ARHGAP27P1-BPTFP1-KPNA2P3	395.766	560.379	424.109	487.217	355.437	85.6665	112.35	61.8567	193.042	130.748	150.675
ARHGAP28	181	153	48	124	56	118	4	30	630.962	364.702	336
ARHGAP29	3416.96	1640.99	1883.99	3101.03	877.998	1725.01	1179	798.003	3599.95	2159.97	2036.99
ARHGAP30	39	24	12	8	28	30	18	15	7	7	3
ARHGAP31	50	42	10	9	7	29	21	4	894	551	523
ARHGAP31-AS1	0	0	0	0	0	0	0	0	6	6	7
ARHGAP32	4791.96	2548.97	4912.09	6327.94	3525.05	4650.08	7304.39	4464.97	671.999	460	415.999
ARHGAP33	72	163	79	83	87	11	21	26	160	112	90.0001
ARHGAP35	6858	5483	6136	8264	4358	8166	10691	8670	5342	3473	3055
ARHGAP39	476.999	496	313	378	372.001	349.999	297	232	316	206	200
ARHGAP4	80	8	16	16	22	17	23	11	2	0	2
ARHGAP40	2	2	5	10	0	1	2	0	8	6	5
ARHGAP42	715.999	764.963	694	835.99	601.978	905.991	1075.99	887.005	137	73	73
ARHGAP42-AS1	0	3.0342	3	1.01053	1.02213	1.01464	1.0207	0	0	0	0
ARHGAP44	689.998	638.001	676	824.997	1557	1498	1836.98	1812	26	21	14
ARHGAP45	366.327	406.511	212.778	377.405	243.311	271.119	742.572	666.129	1392.28	948.95	817.518
ARHGAP5	6300.16	3357.01	7621.51	7054.27	5378.17	7703.43	8959.04	5827.03	2046.97	1291.01	1145.01
ARHGAP5-AS1	217	119	207	168	142	139	145	82	30	17	16
ARHGAP6	7	111	27	327	25	37	20	160	0	0	0
ARHGAP8	1138.07	1433.87	659.936	1062.81	447.146	659.29	402.87	234.57	6	5	6
ARHGDIA	13079.2	14963.6	8595.28	11828.8	7347.31	6835.74	9000.95	7590.27	21185.4	13845.3	12039.9
ARHGDIB	551.999	430	116	204	92	501	525	211	74	53	51
ARHGEF1	1344.01	1504.01	910.006	1535.99	626.999	738.995	617.997	452.001	1374	891.003	775.999
ARHGEF10	989.994	1025.99	732.998	873.995	500.002	664.999	637.001	466	2421.05	1562	1385.99
ARHGEF10L	1666.02	739.002	1003.01	1286.99	1219	1141.01	1583.01	1188	183	123	124
ARHGEF11	1732.98	1502	1198	1716	1392.99	2036.98	1780	1447.99	1470	895.999	869.002
ARHGEF12	11190.7	7257	11460.3	12670.5	8389.76	15220	15292.4	11164.2	4538.05	2827.99	2499.95
ARHGEF16	2642	2321	2083	3182	3101	1558	2485	2366	110	74	67
ARHGEF17	1029.99	789.802	534.101	1246.2	999.967	1261.48	901.012	769.287	878.459	560	495
ARHGEF18	4038.08	3910.07	2739.06	4431.01	2749.02	3746.16	4021.12	3248.97	2768.08	1717.03	1528.98
ARHGEF19	194	188	152	153	93	69	77	75	46	24	32
ARHGEF2	4510.1	3955.02	2634.97	5337.16	2198	2657.01	2011.99	1275	1300	862.002	847
ARHGEF25	6	0	6	3	5	1	1	3	84	62	43
ARHGEF26	831.995	1168	353	395.999	367.999	838.999	460.999	375	530.999	300.001	304.999
ARHGEF28	1913.99	1676	2579	2466.96	1843	2151.98	1693.01	1063.99	2124.97	1225	1140
ARHGEF3	2462.99	1417.99	1349	1917.99	1255	2332.01	1439	767.999	471	328	287
ARHGEF33	1	8.37173	8	0	1.08006	2	4	0	0	0	0
ARHGEF34P	758.358	1767.82	467.855	461.969	950.258	1981.73	769.208	434.358	319.377	196.132	150.406
ARHGEF35	1666.29	1564.2	1062.45	1518.55	1406.31	1603.19	1339.56	1170.12	259.329	178.968	186.63
ARHGEF35-AS1	20.1206	12.7716	6.08142	5.72233	5.64893	15.5748	5.36572	4.55322	10.6567	0.153132	22.1325
ARHGEF37	1709	1074	805	972	1252	2357	1398	1439	175	103	94
ARHGEF38	297	214	275	86	310	515	297	169	5	4	0
ARHGEF39	399.23	760.927	352.316	280.544	207.584	174.339	81.6518	102.203	510.852	359.791	294.084
ARHGEF4	225	593.001	497.998	422.001	240	163	219	87	18	11	10
ARHGEF40	784.39	269.638	794.809	695.221	933.42	1201.63	1314.68	568.62	150.134	100.287	92.8686
ARHGEF5	3330.41	4903.13	2005.59	2719.1	3158.93	5214.11	3141.01	2081	1125.49	718.783	628.875
ARHGEF6	1	2	1	2	4	9	1	2	1	0	0
ARHGEF7	2123	1640	1705	2304.99	1783	1778.98	2063.01	1729	1143	748.999	621
ARHGEF9	1008	616.998	799.001	882.998	677.999	607.998	730.001	569.999	1144	734	650.001
ARID1A	5865.93	4879.15	4422.19	4854.93	3252.92	5718.77	5459.88	3570.96	3478.07	2224.01	1984.99
ARID1B	3040.01	2252.26	2159.72	2579.06	1975.05	3516.61	3041.95	2352.85	2253.71	1438	1224.08
ARID2	1875	1338	1496.01	1366	1094	1856	1597.99	971.001	979.001	644	570.001
ARID3A	49	31	106	152	117	35	248	328	152	92	88
ARID3B	98	177	242	319	208	151	272	193	273.001	185	140
ARID3C	1	4	2	7	2	0	1	1	0	4	0
ARID4A	898.993	512.001	819.001	825.997	864.994	1109.01	1131.01	838.006	453.002	351.001	260
ARID4B	2532.97	1898.02	2095.02	2139.01	1943.01	2878.03	2418.01	1518.98	1175	794	609.999
ARID5A	161	122	122	141	217	154	257	233	133	73	55
ARID5B	2658.96	1822.97	1969.98	3292.07	1123.01	1440.99	1459.99	1768.99	1907.98	1106	1205.99
ARIH1	3496	2702	3308	3912	2725	4330	4170	2939	1894	1270	1074
ARIH2	3143.87	2995.89	1959.89	2937.84	2335.81	1994.94	1807.86	1723.81	3516.79	2396.85	2094.84
ARIH2OS	26.1147	24.0993	17.1073	16.1371	34.192	25.0657	24.1385	31.1893	18.232	20.1543	11.1695
ARL1	4432.92	3050.01	3505.89	4016.86	3809.89	4598.04	4008.05	3529.06	1541.99	1032	968.991
ARL10	667	560	506	938	632	792	479	636	226	152	137
ARL11	18	4	0	0	13	26	1	3	0	0	0
ARL13B	560.999	517.999	369.999	351	276	273	232	207	692.002	435.999	409.999
ARL14	1861	2390	2549	3447	606	560	402	281	1	3	1
ARL14EP	1067	611	632	612.879	675	948	544.884	421	377.684	224	236
ARL15	846	580	580	822	569	827	553	578	94	47	57
ARL16	541.001	512.001	269	530	536	314.001	290	285	748	483.999	468
ARL17A	426.576	306.572	324.185	439.189	285.744	199.475	223.318	239.649	1152.16	764.778	683.96
ARL17B	542.923	340.174	366.978	498.932	331.872	185.909	251.156	243.613	1321.85	867.782	805.781
ARL2	919.092	678.075	506.028	615.025	519.656	503.235	471.189	339.368	1365.6	887.187	930.119
ARL2-SNX15	135.129	185.338	117.935	78.1325	109.245	142.616	67.5048	151.129	130.462	108.343	217.12
ARL2BP	1359	1537	1035	1241	1260	1729	944	902	1831	1228	1052
ARL3	492	616	487	421	338	358	352	298	303	187	169
ARL4A	1679.99	937.998	1497.02	1441.99	1154.01	809.002	1288.99	1580	1049	653.999	670.998
ARL4C	1629.99	1505	2314	2861.94	575.001	624.001	780.003	694.998	8	8	5
ARL4D	93	83	210	141	156	197	307	150	610	380	378
ARL5A	1739.01	1348	1663.02	1549.98	1213.99	1490.99	1072	1076.99	766.996	559.002	444.001
ARL5B	1722	1842	2290	2372	994	1484	1511	1108	1404	811	698
ARL6	269	195	191	162	192	231	96	84	184	101	66
ARL6IP1	15653.4	13480.7	13661.9	16706.5	12936.4	19402.8	15257.1	13779	4539.05	3048.93	2536.01
ARL6IP4	2555.02	2745.99	1523	2052.01	1651	1727	1626	1021	3079	2090	1942
ARL6IP5	5279	3297	4267	5562	3294	4168	4237	2966	1702	1218	1082
ARL6IP6	350	482	405	416	366	234	362.999	182	393	251	221
ARL8A	1830.92	1578.95	1444	2101.92	1610.9	1847.83	2038.93	1501.78	380.997	278	246.987
ARL8B	3072	1642	2315	2463	2150	2966	2369	2159	1619	1005	906
ARL9	3	9	3	4	0	2	1	1	71	57	62
ARLNC1	4	3	3	2	6	3	1	2	2	1	0
ARMC1	1401.02	1535.01	1302.01	1168.99	873.996	1190	810.997	652.003	1705.99	1062	961.992
ARMC10	1534.14	1180.36	1062.83	1321.77	952.135	1188.47	879.025	696.288	889.474	562.607	471.071
ARMC12	2	2	0	0	1	0	0	0	6	8	6
ARMC2	39	34	14	20	27	20	17	5	78	55	74
ARMC3	4	2	1	3	0	0	0	0	0	3	0
ARMC5	486.999	399	283	426	366.999	342	276	288	173	143	108
ARMC6	970	1000.01	498.999	631.001	323.999	321.001	210	203	1924	1275	1089.76
ARMC7	1050	852	757.998	1189	710.002	759	706.998	497.001	576.998	385	347.001
ARMC8	1240	898	900.001	1014	873	1030	739	667	2036.01	1372	1139
ARMC9	981.001	724	506	673.001	521	707.997	355.001	281	395	306	255
ARMCX1	928	907	600	794	684	1095	589	389	325	186	163
ARMCX2	1418.01	668	795.004	1303.99	1423.99	1678.99	1103.99	927.994	6	2	3
ARMCX3	2798.05	1840.98	2751.05	2799.94	3497.94	3154.06	3023.04	2554.98	440	252	230
ARMCX4	180	153	184	128	169	190	192	127	716	467	419
ARMCX5	687.752	555.438	493.974	564.411	500.449	615.153	560.608	501.044	494.811	307.924	252.596
ARMCX5-GPRASP2	316.185	177.34	178.759	312.149	182.405	222.871	176.778	229.266	203.09	127.012	90.2459
ARMCX6	880.004	701.002	628.999	909.002	874.995	980.996	938.997	717	180	145	119
ARMH1	18	5	19	9	38	15	12	17	1	0	1
ARMH3	1331	1017	948	1108	914	1153	1088	932	704	433	388
ARMH4	119	79	44	97	43	122	60	53	1	0	0
ARMT1	1387.99	1360.01	1317	1324	665	1259.99	763	653	882.005	630.002	520.997
ARNT	1498.01	1275	1430	1684	1514	1485.01	2016	1652	1628.99	1144	1026.01
ARNT2	88	103	23	32	33	229	27	12	51	28	21
ARNTL	396	640.999	430	422	495	451	420	322	513	352	272
ARNTL2	1908.01	2256.97	1858	1809	1258.01	1316	805	588	1667.99	1101	1035.01
ARPC1A	4804.04	4919.71	3507.04	5506.79	4280.08	4206.12	5396.97	4510.91	3984.12	2797.03	2470.97
ARPC1B	7364.42	5291	3854.77	6895.82	4150.79	4561.82	3968	3568.82	2558	1697	1533.42
ARPC2	9249.59	7172.51	6250.88	9733.79	4009.11	4792.86	5729.08	4633.99	4303.94	2753.01	2467.99
ARPC3	6364.14	4988.97	4679.93	6360.78	4493.16	5365.91	5692.11	3756.1	3660	2472.03	2191.03
ARPC4	5497.62	4148.18	2860.88	3926.15	2866.9	2968.25	2901.16	2661.33	3522.58	2285.02	2134.56
ARPC4-TTLL3	11.0554	101.049	30.1357	85.6425	70.3083	21.3579	49.9863	18.6444	29.5861	12.258	26.5529
ARPC5	8993.1	5599	7118.01	7873.98	4815	5828.98	5638.98	4994.98	3298.01	2085.01	1967
ARPC5L	1840	1741	1231	1805	1377	1507	1106	876	1664	1151	986
ARPIN	1614.48	1612.05	1750.53	1895.76	1643.08	1342.22	1515.7	1492.22	1626.88	1129.1	1014.62
ARPIN-AP3S2	792.386	869.496	642.523	1128.89	631.969	836.341	722.021	819.82	698.498	421.991	381.754
ARPP19	10307.6	7775.32	9658.58	9177.07	5959.77	7956.03	6820.2	4979.89	6537.94	4279.4	3721.86
ARPP21	7	0	5	5	3	0	4	1	0	0	0
ARRB1	6913.6	5827.17	2594	8485.51	3306.93	4267.17	3015.04	3483	37	21	20
ARRB2	381.999	956.002	245	386	562	668.998	515	796.999	1387	978.999	918
ARRDC1	1680.01	1693.01	953	1302	1340	1139.99	1060.99	700	886.001	569.001	505.001
ARRDC1-AS1	173	251	205	229	260	219	162	130	709	518	431.999
ARRDC2	1406	1389.01	1764.99	2182.99	2363	2409.95	2678.98	1675.01	491	289	313
ARRDC3	1376	541.002	2572.02	912.002	2148.99	5878.8	3394.06	2142.03	636.002	479	417
ARRDC3-AS1	29	44	26	41	20	20	19	4	27	9	17
ARRDC4	5880	2314	4105	5973	2305	7957	2389	4686	431	267	233
ARSA	1693.99	870.005	827.002	1106.99	2126.01	1483.01	1719.99	922.997	359	193	193
ARSB	311	448	191	233	274	458	201	194	342	243	178
ARSD	3456.99	1973	3255.01	3400.02	3854.99	3919.01	3007.99	2151	574	374	369
ARSG	129.468	66.9072	54.0933	69.1081	104.923	203.928	35.9137	47.9301	162.373	95.9396	83.1855
ARSH	5	4	1	3	2	0	1	0	0	0	0
ARSI	35	49	32	72	18	11	5	4	174	85	94
ARSJ	1290	1557.98	871.002	1105.99	511	1022.99	472.999	424.001	841.995	600.001	456.001
ARSK	268	256	217	344	224	226	248	211	423	259	223
ARSL	58	80	160	120	57	54	59	58	1	7	1
ART4	5	1	0	3	1	5	5	8	0	0	0
ARTN	8	15	6	10	1	0	2	1	8	4	1
ARV1	903.999	824.996	557.002	334.999	571	869.006	394.001	223	669.998	449.001	367
ARVCF	511	700	375	373	418	379	271	237	105	65	56
AS3MT	9.38391	10.901	2.46998	11.2168	8.02719	4.87805	4.28444	5.77243	118.923	111.914	90.6124
ASAH1	6394.21	4745.81	4738.07	5347.1	6984.68	10068.1	8096.57	7232.4	1447	1029	830.004
ASAH2	169.29	139.448	140.869	125.19	120.355	111.104	101.474	155.781	26.7566	24.8951	37.2292
ASAH2B	497.711	374.552	507.133	580.811	397.646	459.895	309.526	257.219	552.242	325.105	290.771
ASAP1	2210	2352	1131	1627	645	1077	636.999	562.001	8335.08	5185.13	4580.07
ASAP1-IT2	0	1	0	0	0	1	1	0	8	3	6
ASAP2	4361.47	2883.54	4254.52	5799.59	2459.95	2041.8	4021.73	2746.27	1774.02	1148.08	1024.74
ASAP3	173	113	214	267	515.997	595.002	557.004	340.999	2812.01	1825.98	1599.01
ASB1	1489	1907.96	1178.99	1475.02	974.005	1371.99	666.998	584.997	984.995	641.001	577.998
ASB12	2	1	3	3	0	3	1	4	0	0	2
ASB13	1035.01	877.997	658.996	881.997	1132	1040.99	995.009	1345.02	1912.03	1200	1076
ASB14	12	11	10	9	14	2	14	11	5	8	4
ASB16	17.1955	30.771	8.09048	7.35897	15.4113	21.2105	6.07607	5.22584	40.8986	33.7495	42.5058
ASB16-AS1	159.805	145.229	104.91	103.641	150.589	194.79	90.924	95.7742	341.101	220.25	219.494
ASB3	472.235	365.474	302.406	388.097	313.834	454.124	339.709	203.679	295.219	175.974	142.988
ASB4	16	5	7	6	14	59	35	11	0	0	0
ASB6	1625.22	1457.54	1083.72	1665.95	1228.36	1126.16	1035.69	802.689	1607.36	1087.89	925.451
ASB7	1051	864.003	721.001	891.002	678	1094	897.002	732	527.001	284	301
ASB8	1359.01	1071.01	822.002	1136.01	1259.99	1599.99	1292	1158	497.999	372	338.999
ASB9	23	17	13	10	4	2	1	2	8	10	3
ASCC1	1208	949.001	868.999	1179	718.999	906.001	1038	829.001	1127	751	658.999
ASCC2	1667	1582	910.999	1257	956	1293	1094	796.999	1617	1075	942.997
ASCC3	4875.97	5068.05	2929.99	3133	1780	4720.94	2857.01	2134.01	3964	2422	2206.01
ASCL5	20	22	18	38	10	5	8	0	0	0	0
ASDURF	45.5424	29.1855	15.815	21.0547	21.5997	21.9474	19.8628	10.0749	35.8426	17.8476	16.3574
ASF1A	1036.38	958.372	637.263	710.886	484.264	755.898	398.99	488.815	846.113	571.349	530.614
ASF1B	862	1813	913	583	66	27	43	30	2585	1744	1433
ASGR1	7	6	8	33	1	1	0	6	0	0	0
ASGR2	4	7	19	10	3	5	20	3	0	0	0
ASH1L	3371.95	2586.05	3326.94	3957.02	2378.97	4808.14	5028.25	3413.02	2512	1548.75	1426.02
ASH1L-AS1	19	36	23	30	16	14.0629	19	11	62	49.2465	42
ASH2L	1746.99	1447.01	1410.01	1477.02	1242.99	1284	1298	993.992	1087	761.002	609.002
ASIC1	467.001	459.001	141	313	90	301.999	34	6	396.999	286	271
ASIC2	0	9	1	19	1	6	0	7	2	1	1
ASIC3	8	13	20	22	78	13	47	29	31	22	13
ASIC4	0	3	0	0	10	1	1	1	0	0	0
ASL	1378	1716.99	1295	2028.01	2077.99	1357.01	1831	1459.99	842.999	595.999	518.999
ASMTL	665.004	418.001	485	622.962	467.999	447.998	584.001	458.001	891.992	593.002	517.684
ASMTL-AS1	31	133	50	22.0367	165	8	5	11	119	81	97.3174
ASNS	698.469	887.527	445.4	784.987	1765.19	1968.09	1046.4	782.828	255.263	188.786	180.587
ASNSD1	1589.44	1613.81	1221.18	1352.94	1036.39	1458.05	1337.14	1014.94	1644.17	999.15	900.64
ASPA	20	9	2	1	12	65	2	10	0	0	2
ASPDH	0	0	3	0	1	0	0	14	0	0	0
ASPG	1	1	5	6	14	4	15	16	0	0	0
ASPH	21236.5	15566.6	35371.5	51349.6	15193.6	11072.9	25432.9	19982.8	7204.88	4790.99	4169.94
ASPHD1	714	815	360	848	663	691	474	488	294	251	238
ASPHD2	396.184	417.652	564.685	894.449	505.825	371.041	425.856	251.617	250.767	173.579	144.475
ASPM	1097	1532	1502.01	888.003	27	19	6	3	3896.08	2378.02	2175.03
ASPRV1	12	11	8	14	16	46	8	21	1	1	3
ASPSCR1	305	311	142	194	222	169	151	123	382.001	227	211
ASRGL1	139	333	92	82	114	178	39	26	504	320	302.999
ASS1	4401.15	3503.07	1187	1404.01	3948.94	4749.85	4383.93	2666.95	927.992	722.002	559.998
ASTE1	183.806	202.835	133.253	142.728	214.464	169.061	180.372	215.412	291.694	201.201	147.994
ASTN2	200	189	96	82	81	157	55	57	234	150	141
ASXL1	2274.96	2181.99	1781	2373.01	1785.01	2079.04	2046	1586.99	5360.08	3270.96	3065.92
ASXL2	3398.96	2816.07	3334.93	3706.88	1785.01	3606.1	3679.88	2532.98	1992.98	1272.99	1131.01
ASXL3	62	17	23	5	10	70	36	8	0	0	0
ATAD1	3023.97	2184.01	2364.99	2935.98	2119	2921.98	2912.98	1919.99	989.006	693.001	546
ATAD2	1518	2827	1741	1333	419	437	699	470	7369	4936	4345
ATAD2B	529.001	724.001	547	505.002	396.001	542.001	440	338	308.999	188	182
ATAD3A	1236.66	1931.06	876.734	1095.29	489.976	371.491	371.949	318.831	3962.4	2577.93	2385.95
ATAD3B	471.169	1157.62	359.111	361.601	406.733	112.296	99.7137	102.145	2610.69	1643.05	1449
ATAD3C	14.1766	25.2879	9.1599	12.1172	71.2893	13.2136	16.338	14.0233	2.01429	2.01691	0
ATAD5	243	380	273	148	42	36	34	25	1081	726	615
ATAT1	259	349	316	390	367	125	163	109	339	256	199
ATE1	1876.98	1524.01	1632.82	1686.01	1031.77	1439	1141.92	965.001	672.958	498.77	424
ATE1-AS1	0	8	1.16915	1	2.22368	16	2.07285	3	1.0421	1.22916	6
ATF1	647	696	525	679	586	674	598	484	760	497	491
ATF2	1816.01	1346	1660.01	1603.99	1440	1865.02	1445	1054	555.999	390	358.001
ATF3	35	61	170	202	842.995	1189	1574	1507	80	48	60
ATF4	8928.25	9354.44	7124.35	14350.3	11906.9	11684.2	10220.5	7346.84	5175.77	3296.96	3016.08
ATF5	1114.99	1380.01	578.001	839	619.998	776.998	408.999	525.002	670.997	461.999	414.999
ATF6	4106	2761	2601	3179	2719	4578	3300	3001	1936	1330	1148
ATF6B	2992.95	2415.97	1727.99	2317.05	2223.01	2560.01	1895.98	1553.01	1720.01	1123.01	1059.99
ATF7	2425.94	1880.05	1955.81	2118.11	1547	2175.41	1967.23	1164.42	1300.26	775.89	687.806
ATF7-NPFF	6.98291	0.0125923	4.0202	8.33523	0.0764173	1.83186e-05	5.45418	3.26498e-08	12.1289	5.07291	19.4175
ATF7IP	4280.89	2733.97	3287.01	3416.98	2100.01	4733	2697.99	2129	1536	1149.99	930.994
ATF7IP2	113	19	58	21	55	80	31	22	30	33	31
ATG10	386	293	229	294	263	278	174	140	214	171	157
ATG101	1085	1085	685.002	1087	928.004	972.99	1026	744.003	1022.99	625.002	580.998
ATG12	1515.99	1087	1378.01	1413.01	1165	1199.01	1343.99	1056.01	859.998	536	486.998
ATG13	2874.98	2218.97	1803	2393.97	2617.95	3734.99	3063	2209.02	1232.01	747.001	697
ATG14	647	506	548	568	572	949	1040	661	558	354	303
ATG16L1	3127.03	2806.04	1696.01	3223.04	1268.01	1522.02	1178.99	849.001	930.996	638.001	533
ATG16L2	205	179	138	120	310	42	73	48	69	27	32
ATG2A	1972.99	1678.99	1315.99	1985.02	1641.98	2308.99	2315.97	2182.03	1260	767.996	715
ATG2B	1409	1176	1011	1220	1010	1736	1487	1303	1472	1068	851
ATG3	1075	1302.96	770.003	859.74	791.85	901.957	847.998	571.997	2290.04	1463.94	1293
ATG4A	1072	1072	706.001	998.997	734.001	913.998	507.997	635.998	496.999	309.999	283
ATG4B	1406.99	1299.01	1067.99	1629.01	1382	980.007	1004.01	831.002	772.007	546.999	451.998
ATG4C	413.999	315.001	310	300.999	228	331	239	218	244	155	136
ATG4D	709.676	783.571	487.823	664.086	702.74	559.075	779.68	550.083	437.968	296.592	241.781
ATG5	1460.99	1158	1275.99	1561.99	1174.01	1231.99	1446	1175	1080	670.999	564.999
ATG7	997.63	919.772	640.138	777.755	703.455	804.926	713.541	484.65	999.881	712.762	523.297
ATG9A	2694.97	2632.99	1939.02	3093.93	2335.01	2866	3053.01	2686	1994.03	1384.01	1199
ATG9B	7	12.7675	40.8897	33.4341	75	17	61	52	0	0	0
ATIC	2876	3196	1752	2329	1208	1917	980	686	3519	2397	2027
ATL1	178	128	98.9999	58	103	313	157	135	78	51	54
ATL2	2345.03	2197.99	1965.01	1902.99	1303.01	1857.99	1366.01	1215.99	1269	803.001	728
ATL3	3578.94	2957.94	3612	3697	2561.98	3409	3165	2211.04	3331.13	2149	1946.05
ATM	2846.92	1528.99	2161.04	2487.96	1090	2073.01	1743.01	1104.99	1460.01	855.002	826.998
ATMIN	3259.02	2737.96	2293.95	3044	2450.02	3227.98	2323	2051.95	1506.99	1036	787.007
ATN1	4321.8	4276.88	3025.09	4107	3165.98	4054.87	3817.89	2396	7020.39	4632.2	4075.19
ATOH1	0	0	1	0	1	2	1	27	0	0	0
ATOH7	0	4	3	2	2	1	6	2	5	2	2
ATOH8	75	46	535	156	687	784	696	769	1522	1112	896
ATOX1	502	478	237	391	226	286	227	187	386	276	226
ATP10A	92	203	370	291	87	41	794	236	1352	853	766
ATP10B	3084.96	1114	2080.01	3342.05	6322.1	8806.87	14440.4	11356.6	0	0	0
ATP10D	480	473	208	155	358	796	421	318	191	132	116
ATP11A	4726.87	4538.92	2450.04	3887.03	2978.04	6672.85	3020.09	2296.01	1358.98	878.998	744.003
ATP11B	2980	2260	3588	3976	2352	3136	3914	4385	1883	1148	1052
ATP11C	441	383	432.001	538.001	268	355	310.999	270	1372.99	844.003	715
ATP13A1	3731	3446	1701	2535	2095	2420	1820	1600	2447	1620	1366
ATP13A2	8535.18	7520.21	4042.09	7716.18	4202.04	4421.15	4215.97	2507.03	975.007	628.999	509.001
ATP13A3	10536.9	9444.15	7745.73	8584.85	4469	9882.6	5167.05	5128.99	6731.15	4110.01	3760
ATP13A4	2	3	2	0	9	18	0	3	0	0	0
ATP1A1	46144	31042.3	31268.3	45117.8	23333.7	43715.5	37368.3	33062.5	18880.8	12564.6	11236.4
ATP1A1-AS1	65.0068	56.0058	34.0086	42.0181	39.0026	92.006	43.0141	43.006	65.022	44.0105	23
ATP1A2	0	0	1	0	0	1	2	2	10	5	2
ATP1A3	24	85	35	30	11	38	17	14	0	0	0
ATP1B1	31961.5	27165.6	42532.6	55679.2	27571.3	24920.3	43028.1	33597	1768.84	1151.04	1120.98
ATP1B2	25	36	18	39	16	17	26	17	1	0	3
ATP1B3	2425	3652	1590	2419	1132	1391	1602	2067	5207	3475	3030
ATP23	58	66	51	53	46	37	32	42	102	71	67
ATP2A1	9	14	17	6	25	7	1	6	11	5	8
ATP2A1-AS1	10	31	8	8	1	5	2	0	97	75	49
ATP2A2	16610.7	16334.5	13242	15759.4	11212	17089	17692	12493.7	15647.4	10320	8990.78
ATP2A3	3601.99	3077.94	4183.9	2986.98	8588.68	5000.2	7937.11	4512.86	2	0	0
ATP2B1	5506.1	3202.96	3905.9	4556.85	3562.97	5557.1	4653.05	3976.97	6289.94	4142.94	3530.78
ATP2B1-AS1	19.0169	20	18.0227	24.0299	35	27	20	32	50	29	31.1957
ATP2B4	3951.92	3257.98	6308.03	9221.42	4954.09	7529.19	10562.1	6544.94	5106.25	3364.98	2967.02
ATP2C1	3981.15	4057.18	3041.74	3779.25	2641.53	4394.92	2878.64	2068.6	3012.29	1967.8	1669.01
ATP2C2	1293.7	1387.48	979.246	1345.47	948.153	1083.88	646.161	343.73	14	4	5
ATP2C2-AS1	23.3002	40.5133	57.755	50.5324	53.8477	10.1157	42.8389	17.2695	33	25	26
ATP5F1A	15772.6	19879.2	9758.7	15804.6	8050.21	10244.2	7022.25	6444.39	13960.8	9082.63	7997.76
ATP5F1B	21570	24972	13169	19990	10895	12844	10860	10790	17756	11629	10392
ATP5F1C	4408.94	4879.99	3418.95	4553.89	2874	3088.94	3181.96	2487.99	6486.87	4498.2	3897.88
ATP5F1D	1649	1926	1053	1682	892	696	905.999	798	1299	809.998	670.002
ATP5F1E	2769.27	2658.18	1829.95	2793.32	1359.16	1656.88	1616.9	1135.59	1938.54	1295.26	1109.78
ATP5IF1	2641.99	2932.01	1914	2933.04	1560	1472.01	1525.01	1265.99	1799	1241	1111
ATP5MC1	1264	1528.01	646.999	846.006	453.001	493.999	247	215	2492.95	1771.01	1606
ATP5MC2	3699.06	3393.96	2454.98	3328.04	2114.01	2456.97	3003.95	1908	1961.01	1343	1218
ATP5MC3	5510.9	6760.92	3994.04	5459.97	2790.99	2924.96	2556.02	2758.01	3016.02	2075.99	1887.99
ATP5MD	1718.93	1522	1371	1844	918.002	1319	1255.01	1002	1126.83	779.001	740
ATP5ME	1500	1773	1065	1485	832	944	1023	788	705	484	503
ATP5MF	2508.56	2882.52	1574.88	2282.78	1448.87	1373.86	1227.81	920.862	2805.57	1979.65	1853.3
ATP5MF-PTCD1	101.33	127.298	35.6746	59.9783	61.5867	34.6	40.3669	53.7312	128.834	111.133	156.241
ATP5MG	2960.03	3193.99	1955.01	2400.99	1637	1841.98	1826.01	1492.99	1857.02	1301.99	1215.01
ATP5MGL	5	13	0	6	0	3	10	8	3	5	5
ATP5MPL	1436.99	1708.02	922.994	1529.01	724.998	873.003	897.006	721.003	1633	1098	1121.01
ATP5PB	5231	4935	2908	4070	2467	3179	2196	2097	4660	3336	2730
ATP5PD	2906	3111	2161	2713.02	1690.99	1914.98	2169.99	1568.01	3352.01	2288	2036.99
ATP5PF	1863.02	1812.97	1220.49	1702.36	979.664	1257.41	1148.98	1110.26	1848.84	1215.25	1126.45
ATP5PO	3604	4021	2679	3442	1825	1852	2191	1795	4144	2838	2559
ATP6AP1	5394	4107	3435	4704	5180	5433	5656	5425	2578	1702	1492
ATP6AP1L	124	48	103	110	230	158	178	185	90	82	84
ATP6AP2	4628	3258	3446	3778	3683	5403	3529	3457	2552	1774	1618
ATP6V0A1	2804	2408.99	1696	2158.01	2311.99	4227.04	3061.97	2506.02	1699	1237	981
ATP6V0A2	1146	1196	628	564	610	830	518	393	926	608	548
ATP6V0A4	5	5	1	10	0	3	2	0	3	4	2
ATP6V0B	2786.01	3205.03	1552	2611.99	2115.98	2278.02	1973.96	1771	1410	890.002	772.002
ATP6V0C	8318.74	7009.85	4738.13	8395.04	5520.2	6502.27	6712.13	6025.89	4172.96	2734.06	2314.05
ATP6V0D1	4029	3699	2272	3164	2427	3472	2532	2376	1468	991	852
ATP6V0D2	0	0	0	0	5	18	2	1	0	0	0
ATP6V0E1	4008	2944	2236	3292	3167	4487	4416	4106	1974	1290	1176
ATP6V0E2	2645.78	1431.59	641.924	838.054	1657.62	985.128	488.468	512.863	1823.92	1209.59	1098.59
ATP6V0E2-AS1	40.2356	23.4143	14.0736	25.943	71.4018	54.8667	21.5333	10.1373	143.079	74.4098	81.4119
ATP6V1A	6637	5030	3907	5816	3205	5482	3316	2980	2431	1593	1421
ATP6V1B1	0	0	0	0	1	17	3	0	0	0	0
ATP6V1B2	2476	2308	1649	1982	1440	2368	1866	1832	2654	1766	1521
ATP6V1C1	2927	1876	1831	2403	1686	2298	2030	1995	3047	2031	1686
ATP6V1C2	217.281	190.671	94.8467	172.697	150.87	110.467	126.717	119.95	119.003	93.2503	102.396
ATP6V1D	2560	2126	1854	2035	1419	1929	1898	1473	1226	803	724
ATP6V1E1	2821.02	2252.01	1588	2561.03	2021.99	2600.02	2842	2448.97	1599.01	1039	989.997
ATP6V1E2	88	113	63	121	122	133	121	153	125	74	81
ATP6V1F	2088.97	2303.05	1212.99	1768.02	1424	1797	1575	1023	2189	1470	1353
ATP6V1FNB	53	97	46	66	74	45	36	16	20	25	7
ATP6V1G1	3296	2781	2167	2803	2319	2845	2512	1962	2054	1396	1202
ATP6V1G2	6	1	1	5.84959	10	7	1	7	6	1	4
ATP6V1G2-DDX39B	48.141	33.2839	51.9185	22.7984	29.6338	7.40544	44.5047	25.9033	48.074	44.3705	29.6584
ATP6V1H	1639.99	1349.99	916.996	1346	1202	2199.98	1318	1014	1161.01	738.999	674.998
ATP7A	1160.99	607.998	1446.01	1637.98	1107.01	1196	2209	1727	411	245	254.999
ATP7B	1813.01	1413.99	1067	1654.99	1410.01	1360	1228	1098.99	326	223	203
ATP8A1	462.001	297	381	574.003	310	366.999	621.002	1430.01	1	1	2
ATP8A2	3	2	4	1	0	3	3	3	0	0	0
ATP8B1	13335.1	8615.07	10811.7	13742.1	9645.8	11215.7	16414.7	13080.2	1857.62	1124.14	1083.53
ATP8B2	12	26	6	6	107	85	61	99.0001	1666	1124	909
ATP8B3	47	15	30	56	40	33	123	126	130	73	89
ATP8B4	1	4	2	1	0	1	4	3	41	28	21
ATP8B5P	6	3.00132	5.00181	7	0	5	1	4	0	0	0
ATP9A	4688	3581	7108	7412	5394	8595	10171	7026	50	45	32
ATP9B	566.999	443	334	371	345.999	504.002	354.001	296.001	307	208	177
ATPAF1	1780	1660.99	980.002	1214	1106	1454	968.004	921.001	1543.01	1011	913.999
ATPAF2	510	653	297	509	296	405	278	244	298	177	167
ATPSCKMT	849.999	757.002	533.001	590.999	345	513.002	229	209	480	324	284
ATR	1969.96	1430	1144	1469.99	853.998	1269.99	782.993	630.997	2565	1654.98	1462.99
ATRAID	2245.02	1968.02	1447	1750.02	2404.99	2416.95	2333.97	1798	765	496	466.001
ATRIP	257.304	458.422	165.92	238.986	190.166	158.963	128.98	43.279	690.079	505.775	421.454
ATRIP-TREX1	116.28	92.3518	101.438	48.0721	50.3235	31.6729	20.4142	53.7322	103.921	66.2233	53.5462
ATRN	4673.1	3198.02	3290.03	3808.03	2614.04	5605.01	4030.94	4163.03	2430.01	1617	1356
ATRNL1	6	4	7	2	3	5	3	3	1	1	0
ATRX	4734.02	2728.08	4392.01	4958.98	2424	5247.91	3663.02	2855.93	3081.97	2088.97	1815.03
ATXN1	634	209	1003	1202	856.003	992	1998.98	1874.97	622.002	475.999	365
ATXN1-AS1	21	21	75	56	71	26	39	80	95	64	57
ATXN10	4919.97	3816.9	2790.06	3864.05	1932.01	3035.08	1944.02	1740.03	2478.02	1647.98	1431.98
ATXN1L	3253	2745	2361	2815	2667	3485	3088	2383	1737	1072	1016
ATXN2	1832.99	1427.99	1365	1631	1049.01	1704.98	1530	986	2410.99	1623	1373
ATXN2-AS	3	1	1	3	0	0	0	1	4	3	2
ATXN2L	3552.93	4300	2901	3980.99	3587.95	3371.99	3946.08	2341.01	5012.06	3242.01	2830
ATXN3	631.003	377	514.999	438	516.998	618.001	625.998	538.001	352	244	219
ATXN7	981.998	913.002	762.999	850.002	1022	1456.01	1202.01	979.999	1236	783.001	712.997
ATXN7L1	458	359	311	335	333	478.999	404	277	175	139	106
ATXN7L2	117	149	91.9999	83	66	59	40	45	251	164	125
ATXN7L3	3423.35	3155.34	2680.34	3815.23	3170.01	2542.11	2894.1	2422.18	2051.01	1395.65	1155.55
ATXN7L3B	10289	7247	7074	8529	7302	6607	5877	4717	1728	1132	937
AUH	400.001	322	347	423.999	479	562.001	706.998	508	172	98.9999	94.9999
AUNIP	114.56	269.251	91	79.0203	12	8.08283	6.00001	5	585.567	372.437	349.845
AUP1	3714.98	4585.96	2210.93	3156.99	2903	2665.03	2370.95	2266.99	2895.95	1930.01	1624.93
AURKA	972.99	2109.93	917.983	788.003	162	142	114	117	4606.01	3063.99	2680.91
AURKAIP1	1496.99	2036.98	1055	1463.99	937.998	1011	883.994	746.999	2986.98	2040	1927.02
AURKAP1	7.0098	23.0444	5.01493	10	3	2	4	5	44	30.0272	31.0637
AURKB	371	890.001	333	206	8	10	0	2	2089	1350	1259
AURKC	10	8	4	15	17	6	5	4	7	4	5
AUTS2	1497	899.006	1326	1939.04	1320.02	975	1467	1108	0	0	0
AVEN	301	555	210	335	148	249	123	94	569	361	391
AVIL	27	10	16	4	9	5	4	10	3.00281	1	0
AVL9	4357.99	3712.98	3351	4258.98	2557.91	3631.99	3722.88	2535.97	1185	740	657.978
AVPI1	760	1465	747	730	1459	1343	1348	1429	851	588	443
AVPR1A	24	8	26	90	18	9	137	168	0	0	0
AVPR1B	10	7	3	1	0	3	2	0	0	0	0
AXDND1	6	1	4	3	6	2	2	0	0	3	0
AXIN1	1223.01	1204.99	891.002	1288.99	1037	1036.01	1121.01	829.995	1031	669.002	666.002
AXIN2	2321.02	2070	2495.04	4321.07	1294	790	1171	1878	155	104	92
AXL	210	159	623.003	1744.01	62	80	131	187	9682.2	5874.01	5495.13
AZGP1	938	292	1161	685	809	759	1541	516	6	0	0
AZI2	669	571.172	547.413	655.713	515.325	739.096	528.475	438.88	675.389	458.429	341.229
AZIN1	7185.11	5773.2	6519.04	6817.18	4595.9	6273.93	6796.02	5237.04	3827.98	2509.04	2095
AZIN2	30	20	16	56	61	24	50	41	21	11	11
B2M	31535	18918	23832	32670	64944	124861	103584	83235	7503	5007	4263
B3GALNT1	264	342	53	41	70	443.001	47	45	768.999	460.001	396.001
B3GALNT2	2153	1837.28	1155.95	1671.74	1289.06	1747.58	657.236	843.493	1550.85	1017.66	866.748
B3GALT1	8	4	0	4.74853	2	6	0	0	1	0	0
B3GALT2	48	48	66	26	12	6	15	14	0	2	1
B3GALT4	353	259	359	499	491	488	699	448	8	10	3
B3GALT5	19699.6	6148.11	15008	17871.2	12534.5	14821.8	32635.3	19547.6	0	0	0
B3GALT5-AS1	427	178	136	158	391	520.001	664	425	0	0	0
B3GALT6	1019	825	535	844	803	782	472	407	1147	704	655
B3GAT1	6	19	5	13	1	5	6	5	1	0	0
B3GAT1-DT	0	1	0	10	0	1	1	1	0	0	0
B3GAT2	89.2985	79.8058	68.4604	71.5555	90.6538	86.8809	89.2116	62.9761	57.837	42.8721	28.3932
B3GAT3	778.002	751.999	481.999	637.002	627.002	561.998	542.001	401	754.001	540.001	481
B3GLCT	426	319	418	688	179	182	147	166	290	167	169
B3GNT10	287	167	152	156	173	177	130	150	533	347	314
B3GNT2	2466.03	1757.01	1616	1909	1736	1662.01	2029.97	1340.01	314	198	213
B3GNT3	9394	6981	4130	7676	6081	5759	6025	2897	58	50	30
B3GNT4	34.085	54.5072	21.5149	70.8447	36.0784	14.5212	44.4404	24.4046	87.9286	51.3548	39.3375
B3GNT5	1567	1646	2298	2708	1660	1466	2979	3034	3070	1922	1690
B3GNT6	1	3	83	6	45	28	60	59	0	0	0
B3GNT7	6637	8141	3304	5994	7282	7355	4751	3752	4	3	2
B3GNT8	8	4	5	7	10	11	67	161	3	10	2
B3GNT9	288.774	245.804	314.643	252.609	384.865	371.467	376.678	185.229	240.698	125.854	108.16
B3GNTL1	93.3359	80.6747	24.3302	32.6694	18.8481	14.4814	11.9036	4.28624	109.37	74.2471	83.9715
B4GALNT1	1	0	0	4	1	2	0	0	150	102	97
B4GALNT2	6	3	13	71	35	33	125	286	5	7	2
B4GALNT3	253	114	241	98	422	239	277	324	2	1	0
B4GALNT4	432	217	287	789	204	84	101	133	528	379	337
B4GALT1	11721.3	11839	8943.94	13126.6	7850.04	11770.7	9333.13	8230.23	9018.38	6175	5445.3
B4GALT1-AS1	30	25	23.0117	41.0294	30	33	38.0198	47	4	1	4
B4GALT2	1175	934.997	713	1247	840.995	680.996	759.998	538.002	1288	784.999	717
B4GALT3	1857.98	1713	1088	1962.98	1431.99	1574.01	1443.01	1016	1286.99	895.993	683.998
B4GALT4	1965.03	1831.98	2629.06	1684.03	3413.01	3628.94	3427.11	2558.99	656	447.001	334
B4GALT5	10066	5159	4530	7197	5631	9266	8407	7778	3298	2152	1980
B4GALT6	630.001	536.002	420.001	455.999	250	391.001	130	91	16	1	4
B4GALT7	780	588	358	533	601	657	489	366	593	395	347
B4GAT1	484	576	365	765	537	660	532	678	576	408	419
B9D1	263.833	257.604	164.86	139.487	254.899	229.352	194.91	88.3208	367.868	249.418	207.425
B9D2	141	100.953	112.851	111.963	121.983	144.931	120	89.7493	42	27.9999	22
BAALC-AS1	0	0	0	0	2	4	3	1	0	0	0
BAAT	348	163	64	23	43	227	12	24	0	0	3
BABAM1	1856.01	1796.01	1245.01	1457.01	1344.01	1173	999	813.998	2820.02	1836.01	1770.99
BABAM2	1456.99	1141	757	992.993	704.002	1203.01	870.978	681.998	579	433	389.999
BABAM2-AS1	1.00081	7	8	4.0482	7	2	4.02259	5	24.1655	5	11
BACE1	1743.69	1656.97	1088.35	1148.81	1390.91	3305.88	1852.95	1421.41	1462.74	854.657	768.79
BACE1-AS	38	36	40	25	26	43	71	45	26	15	17
BACE2	34396.2	13097.9	18264.8	15384.7	17208.3	22566.2	18762.2	10283	1513.02	1002	923.996
BACH1	3890.97	1730.02	3920.96	3766.93	2721.93	4331.87	4224.15	2780.99	716.998	467.999	396
BACH2	1	11	5	6	15	43	39	23	41	29	24
BAD	1091.01	966.001	575.002	847.005	866.003	862.007	837.004	651.002	699.996	477.001	450
BAG1	4581	4154	3859	5064	5344	4726	4425	4277	1570	1031	957
BAG2	244.219	238.318	94.1363	137.909	60.0682	132.489	20.8616	54.0035	1778.89	1234.49	1092.88
BAG3	1960	1888	1246	1752	1211	1871	1763	1263	4395	2799	2411
BAG4	1185.01	913	1006	1140.01	900.998	1461.98	1248.99	828.999	1182.99	760.997	656.998
BAG5	3186.01	2475.02	2256	2580	1903	2082.04	1883.01	1594	2870.04	1856.01	1643.97
BAG6	8430.89	7447.65	5886.94	8616.55	5760.87	7034.65	7937.47	6394.99	7104.74	4478.83	4015.9
BAHCC1	509	736	802	787	899	560	639.996	571.997	14	11	15
BAHD1	1258	957.002	972.002	1351.99	1344	1623.02	1899.01	1446.01	1350.99	916.999	837.999
BAIAP2	3222	2916.99	1867	2628	2198.99	2781	2361.99	1276	1188	848.999	656
BAIAP2-DT	2091	1198	1440	2874	2198	2039	1772	2025	225	152	151
BAIAP2L1	6799	4615	7135	10806	6559	4637	8117	5905	1781	1160	1103
BAIAP2L2	2948	2291	1464	3022	1569	1058	1240	675	0	0	0
BAIAP3	112.613	67.236	149.621	341.223	107.342	72.337	299.543	233.119	8.02463	3.01757	4.02766
BAK1	1929	2178	1212	1863	1335	1410	1329	974	1193	724	708
BAMBI	302	256	286	289	583	784	1392	1208	13	11	12
BANF1	2380	2643.98	1404.98	1831.02	1078	1161	1073.01	812	4593.94	3020.03	2781
BANK1	988.997	345	127	469	496	496.001	228	295	43	26	33
BANP	201.979	270.984	213.97	318.979	221.901	230.957	337.932	235.868	313.985	237.964	173.938
BAP1	1812	1806	1074	1579	1200	1441	1092	968	2718	1719	1650
BARD1	499	681.001	500	305	274	223	339	183	476.999	329	279.001
BARX2	21	14	31	10	45	8	26	8	0	1	1
BASP1	3690.05	10667.4	2928.02	4724.07	4427.08	2818.98	1051.01	2689.97	7914.72	5154.12	4766.83
BASP1-AS1	0	6	0	0	3	2	0	1	2	3	1
BATF	60	93	61	105	139	124	84	18	0	0	0
BATF2	114	36	75	24	128	155	230.001	63	14	11	9
BATF3	0	0	3	2	0	1	3	1	70	44	59
BAX	3878.98	3540	1881	2522	1628	2511.99	1720	1275	1558.99	1048	846.003
BAZ1A	2710.29	2720.99	2521.8	2646.73	1755.87	2356.59	2816.67	1587.33	3478.54	2427.24	2041.71
BAZ1B	5027.06	5748.22	4019.06	4539.82	3356.1	4984.19	4138.18	2973.09	8883.74	5963.25	5452.97
BAZ2A	6770.07	5508.7	5779.4	8236.57	4966.3	7746.4	8190.7	5380.92	4298.86	2856.7	2541.4
BAZ2B	2292.67	1242.05	2023.75	1964.79	1779.72	2698.64	3008.08	1878.55	31	20.9988	34.8883
BBC3	550.998	330	309.001	244	847.004	1055	1131	639.001	32	25	18
BBIP1	264.304	270.391	269.351	283.065	217.434	198.895	250.528	158.953	204.788	144.412	113.227
BBOF1	90.5793	47.313	112.741	71.2297	107.247	140.984	179.928	145.157	137.165	104.424	84.8747
BBS1	1263	885	847	1042	950	1409	912.877	777	239	169	142
BBS10	691	554	707	691	437	584	392	478	456	265	296
BBS12	330	147	132	162	256	405	337.001	350.001	97.0001	80	61
BBS2	1317.12	1169.05	1130	1409.07	1114	1293.1	1212.3	744.998	647.046	425.015	413.046
BBS4	670.999	448.001	363.999	603.998	518.001	448.999	537	389.001	213	143	170
BBS5	268.994	157.669	184.333	111.19	230.991	364.215	146.497	81.3109	247	142.243	105.228
BBS7	595	621.002	501	525.998	332	342	299	236	547	349	312
BBS9	328	240	215	204	294	353	232	192	229	125	114
BBX	4168.02	2346	3408.06	3442.04	2819.97	5419.86	4026.07	2894.94	3254.02	2136.97	1901.01
BCAM	5183.95	1909	1338	3195.98	1889	2528.04	2490	1606	510.999	354	281
BCAN	39	23	35	45	36	39	16	32	10	3	8
BCAP29	901.837	649.068	713.379	822.067	490.559	755.184	437.524	405.726	769.545	528.631	490.83
BCAP31	5945.17	5666.85	4040.03	5909.72	3837.9	4380.95	4617.95	4030.92	3935.88	2698.01	2398.96
BCAR1	6561.03	6677.91	4749.08	6995.29	6175.95	6361.02	7292.74	5195.84	2045.01	1389.01	1242.01
BCAR3	967.003	695.489	690.999	1159.73	843.436	751.001	1116	822.96	2978.9	1973.02	1607.89
BCAR3-AS1	84	122.513	156	108.269	115.57	71	157	69.0405	11.038	5.01049	12.1082
BCAS1	2501	3932.05	3327	3663.05	7186.96	10956.5	6758.09	4311.93	0	1	0
BCAS2	1007	855	655	672	684	830	623	511	1285	906	733
BCAS3	376.999	214	197	266	307	689.002	390	323	208	119	121
BCAS4	46	54	37	39	104	164	105	70	55	52	47
BCAT1	277	346	116	17	529.002	1801.97	104	7	0	1	1
BCAT2	598.001	959.005	416	795.002	571.999	470	644.997	340	982.004	580	597.002
BCCIP	1726.25	1644.02	985.545	1335.83	757.605	837.887	598.995	598.93	2874.26	1981.09	1759.16
BCDIN3D	461.679	558.438	312.449	449.909	402.26	456.786	387.55	277.134	107.416	82.9414	76.0161
BCDIN3D-AS1	41.3222	28.5625	23.5512	29.0913	29.7393	27.2149	17.4506	14.8655	34.5836	6.05859	18.9839
BCKDHA	972.997	721.999	747.994	951.006	896.005	811.997	967.991	574.999	760.996	490	461.998
BCKDHB	1175	751.999	640.001	774.998	561	424	424.001	522.001	636	424	412
BCKDK	1310	1077	874.004	1251.99	918.001	858.003	1129.99	856.995	1859.98	1206.01	989.991
BCL10	1798.66	1151.75	1729.1	2096.98	1966.92	2115.87	3005.95	2509.59	651.933	420.999	398.664
BCL11A	66	44	28	2	25	26	6	1	0	0	0
BCL11B	435	313	404.999	489.999	221	236	188	228	0	0	0
BCL2	328	281	109	106	112	419	35	24	29	28	20
BCL2A1	0	2	5	1	5	1	2	0	0	0	0
BCL2L1	33038.3	28651.9	20872.5	36687.5	11859.2	22054.4	14815	8497.85	8379.24	5437.93	4935.98
BCL2L10	4	11	6	2	13	26	10	13	21	18	16
BCL2L11	465.001	477.002	665.998	506.001	1062	1476.01	1923	1385.99	472.001	322	316
BCL2L12	401.05	590.353	229.659	307.752	184.565	177.859	116.037	89.2132	871.958	547.293	503.76
BCL2L13	2713.01	2029.98	2009.01	2759.99	2197.01	3276	3369	2279.98	2032.97	1378.99	1185.01
BCL2L14	414.001	254	332	474.999	419.001	372.999	882.995	553	1	0	0
BCL2L15	940	963	1254	800	1433	1460	1680	1331	4	1	4
BCL2L2	1353.76	1500.44	1097.66	1305.48	1270.94	889.117	1238.71	818.958	863.5	557.483	483.753
BCL2L2-PABPN1	116.708	290.831	188.052	447.458	290.45	73.982	172.133	103.872	143.886	137.621	118.209
BCL3	2328	1585	1807	3723	2096	1350	2243	1217	716	495	413
BCL6	1358.99	649.002	1420.99	1697	2340.97	2672.01	3664.09	1581	508.999	343.001	331
BCL6B	5	0	2	0	1	0	2	0	0	0	0
BCL7A	1339.98	1066	945.003	1175	810.999	1202.99	836.004	558.998	530.002	324.999	296
BCL7B	1599.99	1437	899.002	1382.99	1169.01	1188	1060.99	964	1239	814.999	784.998
BCL7C	582.999	591.999	411.001	486.999	354	382	371	290	449.001	306	273
BCL9	1401	997	1011	1328	787	1108	949	725	731	494	455
BCL9L	14707	13430.9	6765.16	14497.8	5401.89	7494.11	6699.24	5015.12	4974.49	3339.03	2892.99
BCLAF1	9129.94	6387.12	5386.97	5143.85	4085.08	5479.15	3512.03	3162.99	7082.21	4669.14	4228.01
BCLAF3	382	269	391	333.999	382	457	424	286	363.001	223	224
BCO1	14	14	6	11	27	79	71	144	0	0	0
BCO2	11	12	13	14	50	33	89	18	108	81	64
BCOR	1468.01	1159	1942	2221.99	1264.01	2068.04	3320.98	2384.99	1278	798.998	784.998
BCORL1	684.998	593.999	689.002	1001	524	779.999	1178.01	721.997	1363.01	908.003	795.002
BCR	5772.22	5384.48	3772.28	5990.72	3181.68	4401.1	3464.04	2742.54	1666.13	1040.57	985.52
BCRP2	101.251	46.4048	38.2673	148.143	44.2929	29.8699	35.7149	60.0945	57.5888	35.8624	41.4129
BCRP3	7.17244	4.37939	7.77187	0.580045	2.67669	3.10785e-14	8.26169	1.83138	2.15618	1.84467	1.0591
BCS1L	473	830.002	295	389	343	251	147	104	832	600.999	520
BCYRN1	368	636	237	326	385	213	187	239	6641	4275	3346
BDH1	624.002	1822.02	698.001	979.999	1052.01	892.994	755.999	727.998	1055.99	654	636.997
BDH2	1164	731	737	680	756	908	509	549	209	146	115
BDKRB1	12	18	35	32	28	38	154	51	0	0	2
BDKRB2	583.997	440.001	869.997	513.998	929.006	715.999	2359.04	1130.99	80	52	46
BDNF	1005.38	910.602	337.135	868.097	292.637	495.284	183.717	300.622	56.91	43.8683	33.6306
BDNF-AS	88.6255	33.3966	104.865	80.8992	123.363	93.7162	132.283	120.377	2.09	1.13169	1.36939
BDP1	2593	2269	2819	3173	1357	1778	1817	1569	2405	1503	1323
BEAN1	10	11	5	35	18	64	15	4	2	2	0
BECN1	3240.15	2384.04	2005.23	2688.52	2498.25	2719.68	2512.94	2299.02	1472.27	940.564	974.53
BEGAIN	10	11	11	5	4	1	19	26	0	1	2
BEND3	719.001	603.002	439.999	488.998	354.999	531.003	303	227	659.001	381.001	339.999
BEND3P3	89	65	93	111	98	83	125	109	65	40	31
BEND6	1	6	1	2	6	14	8	1	77	44	37
BEND7	471.999	521	277	397	729.999	1451	599.999	564.001	1	1	1
BEST1	1181.62	1154.24	1011.69	1107.48	1493.42	2014.44	1956.45	1973.3	883.31	588.021	514.479
BEST2	1	3	0	3	1	0	0	0	5	1	2
BEST3	54	66	18	20	9	4	3	0	1	0	0
BEST4	22	12	7	17	7	11	19	19	0	0	1
BET1	742.998	573.001	534	588	671	791.002	568	447.999	406	209	226
BET1L	3332.06	2854.03	2332.05	3922.02	3727.92	3172.07	3806.9	3048	1336.99	844	739.998
BEX1	1	3.05118	0	0	1	3	0	1.0239	444	266	286
BEX2	300	127.949	147	192	290	468.999	212	233.976	0	3	0
BEX3	2050.01	1617	753.998	1467	955.002	2041.99	999.994	1011	1769.98	1079	1056
BEX4	882.007	201	488.998	537	722.996	1339	867.004	570.002	0	0	0
BEX5	19	19	3	17	22	13	3	9	0	0	0
BFAR	1972.02	1945.02	1313.01	2067.98	1458.01	1877.97	1924.03	1239	1708.02	1047.01	971.992
BFSP1	158	99	166	153	67	44	55	42	29	16	23
BGN	0	0	0	0	2	1	0	0	541	393	315
BHLHA15	141.766	211.22	125.251	133.254	175.017	75.2473	108.29	87.3241	439.836	269.843	231.222
BHLHB9	139.106	176.016	157.196	145.351	132.664	258.679	141.209	101.477	207.639	148.756	137.843
BHLHE40	8129	5179	15329	17187	6231	4366	16297	7428	857	566	511
BHLHE40-AS1	31	22	77	101	17	20	39	25	7	1	1
BHLHE41	1766	124	663	1253	1250	2616	1649	1700	7	7	7
BICC1	2102	1787	1681	2984	732	2480	1447	1561	2056	1251	1194
BICD1	424	491.999	544.001	627.998	183	500	174	165	452	349	301
BICD2	1935	1869.01	1310	1850	753	1435	1032	717	2277.99	1430	1367
BICDL1	566	644.002	395	577.001	527.999	494.002	282.999	214	51	31	33
BICDL2	801.736	764.244	403.142	633.913	635.884	563.657	377.762	354.939	3	0	1
BICRA	549	499	370	592	508	541	535	414	471	347	308
BICRAL	1167	786.001	927.001	949.997	1080	1515.99	1579	1015	511	340	308
BID	1334	1107.99	608.004	1034	688.996	848.003	797.004	451.999	798.995	476.001	385.001
BIK	890	638	348	438	428	457	459	405	7	2	2
BIN1	3153.97	3038	2229.99	3733.02	1455.01	1972.01	1403.01	1001	1918.99	1201	1126
BIN3	561.743	642.693	349.1	645.688	392.843	378.468	332.397	299.681	267.515	177.397	173.375
BIN3-IT1	0	6	3	1	1	6	6	1	3	7	3
BIRC2	1853.01	1557.01	1988.02	2361.02	2098	2062.97	2420.04	2274.04	1378.01	855.002	730
BIRC3	1176.99	984.993	1400	1004	2418.97	2144.99	3236.04	1941	3402.07	2193.02	1971.02
BIRC5	1159.99	3233.95	1092	831.997	42	24	3	1	4752.95	3192.91	2742.98
BIRC6	4296.01	3636	4233	5074	2352.99	6457	5433.1	3407	2989.08	1869	1606.99
BISPR	111.569	11.8958	18	8	106.062	30.9709	26	15	3	0	1
BIVM	1101.83	906.31	694.642	739.87	807.379	906.99	486.491	335.895	480.686	277.602	230.402
BIVM-ERCC5	475.776	568.538	357.254	454.801	368.474	695.577	334.855	266.016	256.91	256.667	291.624
BLACAT1	144	58	186	319	148	88	168	123	0	0	0
BLCAP	3580.91	2470.05	1898.97	2811	2286.03	2878.02	2427.02	2244.03	1168.02	753.998	692.995
BLM	282	529.998	315	194	8	17	9	1	1311.99	870	745.002
BLMH	750	1022	473	523	320	486	251	245	2668	1753	1556
BLNK	186	71	227	274	185	283	396	618.999	33	17	38
BLOC1S1	1043.14	1121.96	655.968	917.258	692.619	797.999	836.76	748.247	358.562	205.509	221.193
BLOC1S1-RDH5	8.90601	21.3814	14.3038	11.3688	35.3034	0.0119141	20.0405	12.7653	13.4388	19.4915	14.8066
BLOC1S2	1693	1350	856.998	990.993	856	1250.01	645.999	600.998	405.999	294	258.001
BLOC1S3	558	475	261	431	431	397	408	353	280	193	145
BLOC1S4	672	530	411	611	401	460	391	266	312	208	198
BLOC1S5	180.759	254.688	427.646	492.147	482.236	703.044	650.029	414.72	87.4436	77.1594	46.0493
BLOC1S5-TXNDC5	83.9422	170.707	104.699	121.19	59.5801	96.2533	69.7197	29.3452	51.9932	7.90716	31.2744
BLOC1S6	2160	1964.02	1854.03	2200.04	1372.99	1856.98	1447.01	1533.98	1401	950.999	764.999
BLVRA	521.998	569.998	235.001	407.998	391.999	527.002	211	146	1125.99	757.001	709.002
BLVRB	652	674	518	797	714	414	992	826	181	141	126
BLZF1	1340	1131	922.001	1135.99	944.001	852.004	1216	1103.01	816.003	537.001	425
BMERB1	165	51	239.001	235	161	138	125	104	94.0001	66	53
BMF	45	22	52	54	712.997	1149	2246	2002.01	57	33	26
BMI1	1015.73	648.487	744.328	688.569	739.358	1028.76	850.348	414.503	8859.16	5436.64	4890.07
BMP1	1600.01	1208	992.003	1816	1632.01	1822.01	2399	1835	2332.01	1500	1367.99
BMP2	824	521	1382	1149	1850	2581	4455	4108	55	40	44
BMP2K	875.178	1003.45	787.567	1057.81	502.052	785.14	701.413	529.075	1135.98	806.289	664.446
BMP3	0	0	0	0	1	68	12	3	0	0	0
BMP4	4918.9	1730	1877	3012	1141.99	796.004	1273.99	913.002	950	711.997	559.001
BMP6	46.52	36.5693	62.6487	114.984	23.213	18.2572	14.1059	11.0422	3.06449	0	2.00378
BMP7	0	1	528	3	2	0	173	0	0	0	0
BMP8A	9.4064	83.363	26.0693	14.6712	43.5871	34.373	64.9288	81.5607	4.56419	5.57987	3.15648
BMP8B	249.594	337.637	269.931	324.329	315.413	120.627	492.071	557.439	58.4358	36.4201	31.8435
BMPER	1	4	2	3	2	5	4	0	656	427.001	396
BMPR1A	1255	855	944	1037	935	1260	1024	989	726	478	471
BMPR1B	15	20	13	27	36	293	73.9999	61	0	0	0
BMPR2	6334	3695	4734	5126	3081	6564	6039	4528	971	635	486
BMS1	3332.66	2774.52	2296.24	2567.13	1827.25	2210.57	2168.82	1423.84	4896.15	3131.71	2804.59
BMS1P1	42.0728	94.7247	73.2699	62.8086	68.5818	35.4721	54.7274	55.4418	102.337	90.7289	76.7958
BMS1P14	58.3317	61.2673	76.1321	46.9601	56.1517	58.1949	102.923	27.1263	52.5491	39.0589	44.3888
BMS1P17	0	0	0.5	0	0	0	1.5	0.5	8.91913	6.74794	4.86617
BMS1P18	0	0	0.5	0	0	0	1.5	0.5	8.91913	6.74794	4.86617
BMS1P2	36.2761	147.963	73.8142	96.1749	58.5443	68.995	67.6119	43.8246	178.716	91.9927	81.7976
BMS1P2-AGAP9	107.557	128.751	134.061	152.838	173.924	105.422	76.6876	80.9594	234.832	249.482	151.501
BMS1P20	298	249	174	321	231	158	150	129	253.249	149.152	168.184
BMS1P4	7.95639	27.3339	0.0474293	4.49432	18.879	10.5416	5.90074	11.4229	9.76041	12.4332	11.2892
BMS1P4-AGAP5	89.0358	146.542	93.6304	113.048	142.669	65.3223	109.886	49.233	240.636	118.655	103.29
BMT2	643	330	486	476	329	577	425	374	220	144	134
BNC1	174	123	48	49	86	254.001	72	8	3029	1872.98	1620.01
BNC2	0	0	0	0	0	0	2	0	7	6	4
BNIP1	225	331.001	129	156	123	129	122	90	280	163	153
BNIP2	1002.01	864.997	1434	2148.99	1253.01	1270	3799.96	1744.01	1690.01	1134	971.996
BNIP3	1894	446	1418	924	1518	871	1435	1625	1652	1108	1023
BNIP3L	10172.8	2309	12090.6	10039.5	6951.6	5853.25	11156.7	11267.3	1845.98	1287	1067.99
BNIP5	11	26	40	9	353	881	1260	1548	0	0	0
BNIPL	10	13	9	6	6	3	2	1	9	5	2
BOC	4.03747	6.08514	11.263	3	4.16918	10.1025	2.08237	0	78.8224	41.7466	48.5679
BOD1	818.001	924.993	599.001	762.002	788.001	719.001	594	497.001	1440.01	917.001	898.996
BOD1L1	3309	2465	3496	3855	2438	4198	5065	3223	2296	1419	1332
BOK	1724.95	1317.92	1259	1761.89	1232.98	1541.96	1109.98	637.995	1280.95	867.945	820.893
BOK-AS1	4.05189	5.08482	0	10.1075	1.01567	3.03734	1.0204	1.00498	2.04546	5.05453	3.10701
BOLA1	322	349	238	345	368	240	256.999	238	295	185	164
BOLA2	98.2572	297.038	106.596	159.337	125.311	90.4774	127.008	107.276	128.729	40.4161	54.8404
BOLA2-SMG1P6	664.923	773.923	518.625	689.016	222.696	378.049	281.117	196.135	633.776	464.329	358.789
BOLA2B	289.686	374.682	116.18	248.233	82.0615	91.0566	57.1027	50.6632	261.049	167.02	200.818
BOLA3	316	450	181	202	142	168	78	72	597	394	373
BOLA3-AS1	20	25	22	19	18	31	14	2	102	47	57
BOP1	1070	1374	459	723	204	211	84	70	4791	3081	2865
BORA	285.567	409.315	196.107	175.198	76.8528	79.4672	64.2994	65.4741	390.862	272.925	202.542
BORCS5	438.001	455.002	527.002	407.999	254	476.998	390.001	273	313.999	200	152
BORCS6	582	426	332	535	497	556	495	419	241	157	115
BORCS7	1760.96	661.093	814.185	674.896	711.607	462.321	331.847	409.447	134.397	84.6563	69.6752
BORCS7-ASMT	88.662	62.0052	40.3422	53.8885	59.3672	24.8016	32.8683	16.7812	116.68	36.4302	42.7124
BORCS8	343.22	407.451	176.854	240.416	160.348	144.466	123.332	104.412	664.527	419.805	374.519
BORCS8-MEF2B	79.862	38.2835	30.6927	55.1205	113.704	119.495	48.5091	68.2694	140.641	62.8389	75.4466
BPGM	518.002	516.002	382.999	504.003	518.001	703.005	453.999	450.999	597.998	414.998	328
BPHL	563.003	542.002	479.999	662.998	366	292	523.998	670.002	228	137	136
BPIFA1	0	0	0	0	0	5	0	0	100	42	46
BPIFA2	0	0	3	2	9	5	21	7	1	0	2
BPIFB1	512	97	117	388	2004	4004	1721	1013	11	20	15
BPNT1	2360.97	1605	1266.01	1438.02	1335	1884.99	1760.98	1529.99	763.999	544.998	475
BPNT2	7896	5551	6621	7217	4245	5791	5810	4170	4462	2899	2549
BPTF	4682.08	3904.65	4398.07	4374.75	2686.62	5259.02	4598.32	3024.14	3804.88	2561.01	2309.38
BRAF	1043	726	978.004	891	693.999	1211	1200.99	965.998	864	499.999	465
BRAP	1419	952	850	993	971	1442	1121	855	969	614	554
BRAT1	987.993	1340.01	705	875.996	691.003	587.998	532.001	431.999	1179.01	757.998	645.999
BRCA1	854	1595	922.003	577.999	98	131	84	55	4227	2607.99	2182
BRCA2	336	653	545	246	48	71	135	52	1018	719	593
BRCC3	1846	1732	1311.99	1158	1058	1685.01	1292.01	906.002	1413	897.002	820.997
BRD1	1506.01	1479	1329	1486	1490.01	1626	1824.98	1226	720.001	459	410
BRD2	10770.7	10671.1	7408.22	10145.2	9167.9	10937	10393.6	7122.88	4924.02	3338.97	2859
BRD3	3024.95	2533.39	2351.98	2481.67	2312.81	3018.13	2612.74	1892.6	2061.33	1367.87	1211.17
BRD3OS	1101.05	799.607	656.021	865.339	792.19	1065.85	713.254	562.395	1520.67	1140.13	988.837
BRD4	3767.02	3399.02	2695.97	3703.02	2855.97	2995.01	3522.95	2582	6296.81	4031.94	3646.97
BRD7	2344.88	2037.7	1867.54	2084.5	1743.77	1799.89	1686.9	1208.78	2222.06	1494.8	1255.82
BRD8	1522	1739.01	1154	1129	1245	1238	1267	814.996	1451	1012	866.996
BRD9	1147.98	1149.94	787.903	1093.85	625.712	541.935	486.001	365	1256.94	817.767	725.647
BRF1	850.472	945.001	559.77	642.239	737.516	715.7	594.814	556.999	1419.89	948.585	845.517
BRF2	323.079	273.026	211.761	321.023	255	335.264	273	228.776	354.897	217.046	191.921
BRI3	1779	1836	1622	2321	2093	2139	2868	2795	1664	1014	938
BRI3BP	7159.76	9404.21	6618.9	7472.77	4459.74	4915.74	4669.18	4003.17	2844.83	1868	1606.94
BRICD5	11.0357	30.1969	24.1214	11.0765	57.1437	3.04926	13.1374	11.1601	15.0568	18.4189	8.14072
BRINP1	18	26	16	0	13	30	11	0	0	0	0
BRINP2	0	2	3	2	1	0	1	1	0	0	0
BRIP1	284	537	386	171	43	33	38	45	1167	787	709
BRIX1	924	926	615	618	366	400	311	221	1952	1307	1219
BRK1	4883	3410	3503	4487	2749	3225	3162	2313	2255	1511	1377
BRMS1	833.999	1027.99	464	586.001	556.997	553.001	486.002	427.001	1707.01	1117.01	983.994
BRMS1L	325	268	221	236	158	180	103	147	573	349	310
BROX	3398.02	2296.97	3173.02	2958.04	3003.97	4318.94	4292.09	3047.06	1416	893.998	782.001
BRPF1	833.004	881.999	565	815.001	567.001	651.001	704	528.999	1372.99	898.998	805.004
BRPF3	1982	1986	1671	1891	2570	3286	2693	2186	1550	977	880
BRSK1	5	7	6	13	6	6	6	24	4	8	2
BRSK2	182	100	118	220	110	126	82	121	101	69	50
BRWD1	1919.02	1664.99	2664.03	2644.01	1763	3058	2996.97	1978.01	1517	1028	869
BRWD1-AS2	10	9	5	7	6	5	5	11	7	4	1
BRWD3	1316	1234	2340	1938	1028	1329	3108	1799	1319	878	808
BSCL2	730.28	763.854	563.058	560.925	1204.55	1208.26	698.67	412.437	242.197	183.376	189.521
BSDC1	2804.98	2380.96	2377.99	3027.03	3948.92	3544.09	3540.95	2884.01	1184	770.002	680.002
BSG	17459.9	16347.6	12958.6	15561.8	13826.7	16930.2	17244.7	14590	12346.5	8314.04	7316.35
BSN	56	52	26	30	52	144	55	18	109	97	81
BSN-DT	0	0	0	2	0	1	0	3	12	1	3
BSPRY	1437	1016	874.006	1185.01	951.008	774.997	886.991	516.998	18	16	8
BST1	136	125	127	193	119	169	130	122	141	95	89
BST2	362	12	9	0	404	99	26	5	2	0	0
BTAF1	1581.99	1779.02	1827.01	1832	1723.01	1534	1463.99	1097	1614	1051	912
BTBD1	3915.95	2958.01	2850.96	3375.01	2441	3763.04	2926.03	2322.03	2011.04	1250.01	1077.01
BTBD10	2120.02	1988.01	1444.01	1839.97	1131.99	1634	1436.99	849.006	546.002	355	318
BTBD11	899	1016.01	873.004	873.999	226	626	330	142	2	0	1
BTBD16	13	6	7	7	8	12	23	6	0	0	0
BTBD18	1	4	0	7	3	7	1	1	0	4	5
BTBD19	10	34	8	36	6	3	2	3	3	6	4
BTBD2	2662	2453	2042	3121	2066	2080	2428	1722	1896	1230	1119
BTBD3	1705.99	1163	1368.01	2060	1370	1179	2372	1707	411	301	196
BTBD6	1086	1824	1015	1192	1334	1220	1425.94	1097	2509.91	1694.93	1497
BTBD7	3119.93	2390.98	2699.04	3089.04	1831.99	3072.94	2748.02	1902.98	1304.01	821.003	784
BTBD8	221	119	211	223	253	437.999	474.999	295	61	37	40
BTBD9	1815	1045.99	1490	1929.99	1589.01	2003	2234.99	1999.02	192	145	125
BTC	100	46	57	43	94	190	106	61	7	3	4
BTD	2108.42	1491.26	1520.09	2050.54	1926.47	2914.4	2479.17	2730.36	982.332	609.115	639.217
BTF3	8452.32	8840.52	6692.81	8794.62	4752.96	6350.23	7119.71	4601.94	7661.31	5275.04	4970.1
BTF3L4	1183	879.999	806.995	748.999	801.997	1308.01	691.001	494.002	742.998	527.001	457.001
BTG1	4730	3100	6747	5963	6522	6844	10274	8836	510	275	294
BTG2	2953	2630	1310	1354	3115	5660	2924	2700	91	56	60
BTG3	948.709	920.658	783.8	746.889	743.753	853.902	1076.69	852.924	1115.77	789.795	696.788
BTG3-AS1	23.2983	39.3435	38.1946	38.1166	40.2464	23.0941	22.3023	29.0785	42.2388	36.2097	29.2156
BTLA	1	2	0	2	0	5	2	2	0	0	0
BTN1A1	22	13	7	1	1	2	4	3	0	3	0
BTN2A1	833.573	808.997	746.932	853.004	1054.55	991.562	1401.74	937.837	655.998	428.36	435.393
BTN2A2	281.422	124	67.069	152	243	336.216	219.24	227.163	329	247.639	235.606
BTN2A3P	15	25	10	21	39	6	6	29	76	52	45
BTN3A1	453.032	245.647	317.631	379.383	966.292	1121.3	1070.34	1131.4	277.077	187.722	146.791
BTN3A2	549.156	168.882	64.4694	383.327	879.104	902.735	186.509	1026.32	747.444	488.977	459.18
BTN3A3	450.814	202.471	180.899	241.768	376.6	1001.96	507.151	362.281	161.479	124.3	126.028
BTNL3	0	10	0	13	32.645	14.4833	177.866	1549.69	0	0	0
BTNL8	105	14	14	16	321.355	13.5167	343.134	1186.32	0	0	0
BTNL9	41	9	15	52	46	3	40	65	0	0	0
BTRC	2615	2139.03	2258.02	3379.04	1967.99	2743	2341.99	1790.97	523.998	302.001	285.999
BUB1	1080.01	2009.98	921.995	765.998	53	28	28	17	2791.96	1854.01	1594.98
BUB1B	754.779	1400.41	725	520.674	35	23	4	3	2666.76	1648.79	1489.72
BUB1B-PAK6	346.175	702.348	182.291	263.357	176.386	365.246	129.506	70.5873	99.2846	63.2091	50.6511
BUB3	2989.99	2836.01	2126.99	2171.02	1453	1473	1214.99	915.998	2849.97	1986.99	1737.98
BUD13	527.999	661.999	419.001	485.001	477.001	326	432.998	343.001	777.004	547.001	454.001
BUD23	1540	1436	821.997	1083	992.01	895.999	613.001	564.001	1945.01	1276	1126
BUD31	1088.37	1363.55	700.252	1025.72	863.301	1063.65	883.941	740.296	1443.43	1009.95	920.042
BYSL	784	789	349	559	220	320	153	118	1428	981	849
BZW1	17160.9	12164.9	16706.4	20206.1	8485.89	10053.1	10475.3	9191.65	6720.89	4414.03	3847.04
BZW1-AS1	1.00051	1	3.00158	9	3	2.00181	5	5	4	1	1
BZW2	3360.92	3858.01	1534.99	2775.99	1235	1385.01	939.004	633.002	3102.97	2189.99	1859.01
C10orf105	1	2	1	12	4	1	23	19	0	0	0
C10orf143	67	61	40	42	79	76	47	45	11	15	7
C10orf55	3	7.1	2	7.50321	0	3.22908	1.18013	0	18.6258	10.9448	10.5325
C10orf67	0	0	0	0	0	0	0	0	8	3	6
C10orf82	5	5	0	0	1	0	3	0	0	0	0
C10orf88	254	213	184	252	223	247	188	143	192	121	93
C10orf88B	13	27	8	10	7	6	3	8	31	17	26
C10orf90	0	0	0	0	0	0	0	0	58.8451	37.972	28.4887
C10orf95	78.8911	102.876	31.9906	102.923	58.4751	41.9732	59.2362	22.6111	14.896	8.64851	7.13436
C11orf1	401	242	256	233	236	349	266	183	97	57	61
C11orf24	2326	3015.01	1809.01	2985.99	1710.01	1591	1764	1902.01	2486.99	1603	1478
C11orf42	2	7	4	11	0	0	4	5	0	1	0
C11orf45	38	5	13	0	11	11	14	10	45	30	28
C11orf49	954.003	520	821.998	826.999	826	556	918.002	762.999	220	124	142
C11orf52	298	168	167	219	311	557	432	359.39	2	0	5
C11orf53	18	46	8	10	35	38	2	13	0	0	0
C11orf54	1450	1130	1977.99	2371.01	1782.99	1922	3165.99	2773.01	106	98	58
C11orf58	4599	3406	3088	3551	2569	3708	2823	2560	2465	1569	1451
C11orf65	35.0051	10	26	22	33	23	33	41	8	8	5
C11orf68	731.996	601.002	420	675.999	542.001	702.999	774.002	477	831	544.999	483
C11orf71	219	185	191	195	192	132	185	104	185	134	105
C11orf72	1	0	4	2	4	6	11	5	6	3	0
C11orf80	329	238	276	405	272	103	231	195	194	124	123
C11orf86	6	2	7	17	10	5	22	67	153	100	75
C11orf87	0	0	0	0	0	0	0	0	12	4	8
C11orf91	50	12	17	47	9	10	4	5	8	2	0
C11orf95	566	289	254	398	309	297	483	304	416	240	244
C11orf96	5	1	7	40	18	23	26	28	2	1	0
C11orf98	1656.81	2055.35	808.021	1154.68	746.665	715.106	596.084	481.628	2225.16	1430.45	1380.99
C12orf29	688.669	594.273	520.482	557.159	415.217	662.169	398.702	347.331	523.504	309.257	261.72
C12orf4	644	552.999	424	389.001	256	359	229	209	1119	736.999	644.001
C12orf43	974.779	1089.55	538.493	709.481	579.587	584.543	420.308	356.169	1089.99	772.003	633.002
C12orf45	275	337	195	179	87	153	83	78	583	369	349
C12orf56	103	69	162	253	29	16	50	61	0	0	2
C12orf57	614.999	896	394	433	490.999	662.002	587	330	296	191	183
C12orf60	27	44	27	19	27	36	23	25	54	29	29
C12orf65	467.001	510.999	434.001	515.997	587	520.999	641.999	443.999	1061.01	643.997	627.003
C12orf66	524	423.001	292	347.999	346.001	415	240	188	221	130	132
C12orf73	99	113	102	104	77	76	90	61	122	100	89
C12orf75	2450	3934	3057	3165	2200	1934	1921	2418	412	256	230
C12orf76	127	141	106	105	135	151	122	46	162	99	110
C14orf119	2153	1799.42	1488	2153.87	1402	1427	1414.42	1151	1752.41	1198.28	1091.44
C14orf132	23	10	25	12	11	11	17	17	2	5	5
C14orf28	110	50	101	93	123	114	158	172	21	15	10
C14orf93	278	245	263	289	310	293	382	225	308	176	151
C15orf39	1696	1364	741	1478	1401	1940	1795	1291	1091	648	610
C15orf40	636.346	664.58	593.116	733.001	787	697.366	675.139	600.139	393.108	259.038	243.017
C15orf48	194	33	867.996	585	1708.98	449	4400.03	2497	9	7	6
C15orf56	19	19	6	7	6	27	1	0	3	4	3
C15orf61	104	178	77	95	87	131	77	71	153	95.8529	86
C15orf62	139	156	58	88	148	61	99	89	66	20	47
C15orf65	41	38	47	49	50	75	56	34	36	17	20
C16orf46	83	69	64	68	50	57	48	27	18	19	20
C16orf70	633.226	653.196	460.359	552.39	518.135	712.535	483.321	355.771	584.301	398.147	344.84
C16orf71	16.0969	17	12.4752	23.8027	15.4105	14.282	16.1408	10.0882	2	2.03397	4.06493
C16orf72	2005	1700	1833	2130	1649	2371	2128	1519	811	512	454
C16orf74	110	293	125	102	43	104	70	24	262	175	130
C16orf86	20	17	14	37	56	31	53	34	4	11	4
C16orf87	352.001	357	259	448.999	218	206	154	206	160	111	106
C16orf90	6	2	2	6	2	2	3	0	0	0	3
C16orf91	316	327	198	256	188	172	137	110	292	188	173
C16orf95	74	84	47	73	47	34	24	24	36	34	23
C16orf96	3	2	2	0	2	1	1	5	5	3	0
C17orf100	91	119	92	137	73	96	93	91	42	39	33
C17orf107	59.9102	27	63	58	436.939	360.902	443.731	459.911	8	7	10
C17orf113	20	22	27	15	36	58	73	119	3	5	3
C17orf49	554.974	563.999	408.566	469.569	310.675	246.545	321.411	151.42	782.916	598.474	518.085
C17orf50	18	5	3	11	4	3	4	1	1	1	3
C17orf58	354.999	283	249	348.999	246	293	216	185	296	167	198
C17orf67	24	31	12	42	23	26	47	35	99	55	67
C17orf75	537	534	578	448	361	389	350	260	523	337	330
C17orf78	0	1	1	1	1	0	2	7	0	0	0
C17orf80	819.002	764.002	497	535	609.001	641	406.999	354.001	1164	772.998	687
C17orf97	464.976	332.837	440.116	123.34	405.392	420.567	459.683	138.943	361.741	238.476	237.507
C18orf21	285	337.999	196	251	207	277	228	159	494	289	293
C18orf25	1511	1343.98	1205.01	1363.98	1116.99	1469.01	1253.01	990.992	1514.01	936.005	743.997
C18orf32	621.803	502.47	311.101	442.565	516.336	469.133	374.614	362.662	191.697	95.5086	107.013
C18orf54	161	328.999	201	90	17	53	31	25	767.998	506	406
C19orf12	449.999	344	233	379.001	313	385	261	204	321	195	182
C19orf18	1	4	0	10	0	14	7	7	0	0	0
C19orf25	731	769	464	660	559	473	360	333	564	397	320
C19orf33	3125.41	2327.73	1327.21	2852.85	760.588	1067.62	1198.83	986.802	806.631	514.571	460.196
C19orf38	13	5	3	16	31	18	28	70	9	8	9
C19orf44	168.764	211.819	125.436	146.796	254.234	241.289	164.269	139.463	266.409	170.939	158.984
C19orf47	425.001	443.001	299	354	326	273	225	206	445	262	249
C19orf48	1437.99	2062.01	750.001	716.997	456.999	537.001	255	192	1390.01	971.999	831
C19orf53	1362	1539	768	1141	679	887	884	600	2075	1370	1337
C19orf54	564.999	444	372	547.001	438	364	451	391	266	158	170
C19orf57	58	70	32	54	41	16	11	21	11	11	8
C19orf67	2	0	5	0	0	0	10	1	0	0	0
C19orf71	8	23	2	9	14	8	3	2	14	2	13
C19orf73	14	13	13	16	17	16	8	14	16	11	3
C19orf81	0	0	1	8	0	3	3	12	1	0	0
C1D	469.383	413.625	423.373	405.53	386.218	486.432	471.293	339.488	256.692	175.781	158.674
C1GALT1	5060	3717	4384	4526	3160	3564	2737	2416	1149	695	664
C1GALT1C1	1987.02	1365.01	1374.99	1639.98	1363.01	1585.99	1851.04	1273.99	1405.01	937.003	809.995
C1GALT1C1L	6	10	3	2	4	5	0	7	0	0	0
C1QBP	3493.73	5257.43	1855.15	2964.55	1156.35	1528.79	771.67	628.114	8613.03	5819.22	5277.17
C1QL1	9	11	17	12	0	5	2	5	740	559	437
C1QL2	1	1	3	3	4	0	5	8	0	0	0
C1QL3	4	33	63	123	3	18	99	118	44	22	19
C1QL4	0	1	0	5	1	1	0	1	18	15	10
C1QTNF1	816.006	291.001	439.999	588.999	431	465.999	350	263	649.999	468.998	385.999
C1QTNF1-AS1	42	59	22	16	2	5	2	0	18	19	17
C1QTNF12	0	4	2	4	3	2	9	0	3	1	2
C1QTNF2	9	11	0	2	1	0	0	1	0	2	0
C1QTNF3	25.365	31.3557	66.6556	27.0643	38.9115	11.9981	46.4422	23.1308	16.2877	7.23965	5.31271
C1QTNF3-AMACR	102.269	8.66148	66.5688	63.9705	64.4068	36.3396	100.793	23.0218	0.365698	8.76267	8.32649
C1QTNF5	23	3	7	10	35	113	42	363.48	98.2394	72	64
C1QTNF6	289.999	297	235	203	304	168	232	125	138	95	88
C1QTNF8	2	5	0	0	3	0	1	2	0	0	0
C1QTNF9B	1.13548e-28	1.28319	3.64122	5.56518e-36	1.40258	3.02932e-13	3.39581	1.04297e-38	10.8104	5.4281	4.30396
C1R	24	26	20	20	23	92.0001	44	83	1140.99	887.996	750.003
C1RL	2159.63	1244.71	1839.64	2764.45	2290.87	2230.8	2390.84	2325.75	575.844	382.835	388.85
C1RL-AS1	65.3508	164.303	96.3472	152.599	76.1011	47.2195	55.1122	69.2736	89.1562	60.1653	52.15
C1S	3	6	0	4	4	18	6	11	543.998	420.999	289
C1orf109	699	626.999	449	516	493	451	317	210	661.999	479.999	409
C1orf112	276.138	403.786	235.804	168.198	63.6493	73.5583	46.9296	40.9901	751.832	511.246	450.313
C1orf115	1991	1250	1342	1554	1862	2042	3896	5836	172	101	77
C1orf116	18900.4	11652.9	6656.1	10453.3	6828.88	14200.1	8406.05	6675.76	568.001	336	309
C1orf122	1417.64	1338.95	668.797	994.512	1019.18	1089.93	679.876	489.279	556.19	338.684	278.358
C1orf131	1294.99	832.004	766.002	832	510.999	334	247	266.001	346	252	211
C1orf159	319	339	203	276	260.999	134	156	135	580.997	384.001	327
C1orf162	0	0	1	0	3	1	2	3	5	2	0
C1orf174	634	739	421	513	516	369	435	281	701	421	425
C1orf198	4237.99	3967.03	4051.95	4108.87	3419.96	5201.06	3717.96	1971.01	613	393.999	367.999
C1orf21	48	29	192	86	467	68	658	691	39	20	21
C1orf210	1102.99	1251	1343.99	1874.99	1540.02	1380.98	2220.04	1698.02	3	1	0
C1orf216	312	317	125	217	122	150	54	82.0001	766.001	512	458.999
C1orf220	0	9	8	6	9	0	2	3	26	20	18
C1orf226	1082	823.993	707.004	1111.01	703.005	1174.01	1248.01	901.992	885.005	563	510
C1orf229	1	6	1	4	2	4	0	0	23	19	12
C1orf35	414.999	484.001	288	334	323.001	314	308	211	462.999	340.999	307
C1orf43	6156.13	6692.97	4291.06	5916.89	4285.08	5619.05	5898.1	4325.04	4291	2892	2691.98
C1orf50	533.999	395	307	472.002	269	408.001	339	291	211	134	105
C1orf52	434	437	351	392	381	372.001	355	311	496	311	298
C1orf53	66	75	24	34	34	46	9	8	6	0	7
C1orf54	11	1	13	13	14	8	13	15	0	0	3
C1orf56	238.229	254.035	137.266	209.498	251.125	310.001	186.561	145.153	212.077	128.406	112.55
C1orf74	346	289	231	228	159	172	151	108	153	165	134
C2	118	23	17	30	308	778.001	671.002	152.039	13	14	7
C20orf194	570	452	527	867	593	993	891	665	245	176	131
C20orf202	11	3	13	11	19	9	31	30	0	0	0
C20orf204	0	4	2	2	3	2	0	3	6	2	3
C20orf27	834.007	972.009	387.001	682.001	213	201	142	210	1830.02	1226	1082.01
C20orf96	104	71	75.0001	125	83	84	71	86	122	84.0001	68
C21orf58	149	294	149	105	83	60	33	29	495.001	334	271
C21orf62	1	0	0	0	0	3	6	6	0	0	0
C21orf62-AS1	16	6	23	16	34	52	53	63	4	5	0
C21orf91	294.001	258	164	178	148	229	129	112	349	190	154
C22orf23	254.999	129	122	198	159	289	191	101	75	44	51
C22orf24	8	14	5	8	7	4	7	5	0	0	0
C22orf39	682.002	682.999	553.001	804	598	482	540.001	652	500.999	324	278
C22orf46	559	453	523	460	482	777	591	472	556	420	331
C2CD2	995.002	987	654	1045	888.999	1398	1098.01	757.001	710	432	438
C2CD2L	833.004	839.006	692.002	877.997	1028.99	892	1525.99	1310.01	471.001	276	235
C2CD3	1307.99	1166.01	841.003	944.008	750.004	1325	905.993	612.998	1094	676.003	639.003
C2CD4A	21	145.247	201	281	19	80	80	49	8	3	2
C2CD4B	66	93.7534	56	130	92	105	46	83	0	0	0
C2CD4C	34	7	11	11	163	33	40	26	9	7	1
C2CD4D	13.6233	14.5364	6.424	6.69152	20.5937	11.7646	9.80864	2.05833	2	1	0
C2CD4D-AS1	26.3767	182.379	31.576	17.3085	92.3853	169.235	51.1914	43.9417	5	1	0
C2CD5	1651.01	1355	1386.99	1257	1615	1648.99	1418.99	1307	713.002	428	355
C2CD6	3	7	3	0	0	2	0	1	4	4	4
C2orf15	301.999	262.001	201	257	204	308.001	115	81	18	8	4
C2orf16	138	74	75	80	77	111	56	42	39	30	27
C2orf27A	116.952	150	185	214.051	193	298	437	516	86	65	63
C2orf42	328	305	228	268	325	481.999	339	270	184	121	112
C2orf49	975.009	748.002	686	778.999	773.003	742.998	524.998	483.002	313	251	176
C2orf50	4	5	5	9	2	2	5	5	1	0	0
C2orf68	1195	898	1106	1318	1309	777	1107	1011	674	470	415
C2orf69	854	703	758	692	503	608	411	433	748	462	405
C2orf72	665	371	748	1350	1227	695	1309	1641	0	0	0
C2orf73	1	1	0	0	1	3	0	4	0	0	0
C2orf74	511.999	311.999	112	132	298	376	143	92	334	203	204
C2orf76	141	123	120	100	65	104	96	79	36	23	26
C2orf81	154	104	63	94.9999	177	117	124	91	8	8	4
C2orf88	16	11	24	92.0001	41	11	54	390.001	130	85	90.0001
C2orf92	4	3	1	1	11	6	6	5	1	0	2
C3	765	32	407	648	1731	6024	4713	2428	4377	3017	2671
C3orf14	159	168	55	45	42	104	11	42	492	284	265
C3orf18	42	40	28	47	53	79	25	39	378.001	243	200
C3orf33	226	154	81	114	99.0001	121	30	38	117	67	61
C3orf35	12	3	7	10	4	1	13	6	3	0	4
C3orf36	0	0	0	0	0	0	5	9	0	0	0
C3orf38	830	622	571	621	634	952	610	499	558	403	307
C3orf52	845.998	835.997	564.997	585.002	614.998	684.999	386.001	293	286	203	178
C3orf62	244	206	118	133	128	252	225	131	75	55	44
C3orf70	48	22	13	12	7	11	3	3	0	0	0
C3orf85	0	0	0	0	0	0	2	36	0	0	0
C3orf86	1	6	1	4	9	7	1	2	0	0	0
C4A	13.7214	2.31972	3.42557	6.61233	32.6776	43.34	121.039	23.7342	34.6006	27.4866	24.4719
C4B	11.5664	17.9019	17.0818	19.1325	90.6713	291.37	278.941	126.064	91.8407	57.1053	48.6834
C4BPA	4	0	40	2	88	71	811	44	0	0	0
C4BPB	86	39	90	38	116	27	381	50	4	2	0
C4B_2	11.5664	17.9019	17.0818	19.1325	90.6713	291.37	278.941	126.064	91.8407	57.1053	48.6834
C4orf19	1157.98	597.83	604.005	616.907	1630.98	2093.03	2369.99	1871.91	10.5547	14.4546	12
C4orf3	7078.71	2520.02	6575.37	5963.14	3185.93	3039.96	4848.96	4064.88	833.996	565	502.002
C4orf33	669.002	375	270.001	281	322.999	260	221	269.999	150	69	71
C4orf36	32	40	32	35	40	75	54	30	1	8	1
C4orf46	425.001	578.999	351	292	163	185	104	71	663.002	410.001	414.001
C4orf47	13	3	24	8	25	5	24	17	2	0	0
C4orf48	205	142	56	128	54	105	39	59	90	66	68
C5	137	278	177	795	41	502	114	194	148.862	81.7751	81
C5AR1	2	10	1	8	26	30	17	24	10	6	15
C5AR2	0	0	0	0	0	3	0	0	29	8	26
C5orf15	3191	2276	2806	2914	2553	3092	3298	2604	1258	801	670
C5orf17	8	3	0	0	25	2	3	0	0	0	0
C5orf22	1308.01	1061	858.003	982.005	919.01	1212.01	891.997	673.002	1033.99	654.997	595.998
C5orf24	2707.02	2567	2594.03	2669.03	1388.99	1605.99	1143.01	990.998	1439.01	853.005	780.003
C5orf34	73	94	36	28	15	33	8	16	339	199	195
C5orf46	0	0	0	0	0	0	0	0	3	7	10
C5orf51	1942	1445	1495	1835	1613	2225	1654	1417	1433	887	801
C5orf63	114	87	119	92	91	42	70	41	60	28	33
C5orf66	93.3655	145.35	81.1685	126.503	93.0999	65.0617	83.3016	68.1152	104.265	90.1616	75.2918
C5orf66-AS1	1	0	0	2	0	0	2	4	0	0	2
C6orf120	1835.86	1758.65	1562.42	2086.03	1326.5	1707.32	1299.24	1215.06	1698.73	1078.01	899.743
C6orf132	8047	6001	5536	8949	5623	11104	9279	5521	358	199	177
C6orf136	492.001	583.999	417.001	555.998	574	441.999	608.998	478	783.999	489	488
C6orf141	157	145	140	176	205	49	66	56	129	72	61
C6orf15	138	94	5	7	8	492	44	0	0	0	0
C6orf163	2	3	5	1	0	2	2	1	12	11	5
C6orf201	19.0138	13.0117	13.0125	18.023	12.0129	15	10.0164	13.0059	23.0278	10.0057	16
C6orf223	2569.96	620.001	2203.01	3237.01	786.004	153	1335.99	1631.01	3	3	6
C6orf226	85	87	49	62	59	58	72	35	108	77	36
C6orf47	1424	1199	895	1215	1126	1324	1163	806	926	642	578
C6orf52	8	7	7	3	7	3	5	4	1	1	2
C6orf58	0	0	0	4	1	0	0	4	1	0	0
C6orf62	3071.72	2149.53	2826.42	2854.73	2251.84	3284.71	2220.92	2289.03	2835.84	1861.9	1548
C6orf89	5625.3	3825.09	4139.87	5689.2	5117.09	6246.02	5533.99	5231.16	3767.02	2415.01	2097.99
C6orf99	9	25	2	7	7	2	8	3	4	2	1
C7orf25	516.002	515.999	307	392.999	439.001	523.003	335.001	278.999	730.996	478.001	430.999
C7orf26	875	1045	588	765.001	789	736	600	426	787	498	479
C7orf31	31	15	18	42	63	38	42	64	6	8	3
C7orf50	1026	1150	558	502.999	754	1330.01	604	539	2288	1465.99	1281
C7orf57	2	0	4	0	0	1	2	0	2	5	1
C7orf61	3	3	1	0	5	4	8	6	2	0	1
C8A	48	36	69	52	25	27	8	24	0	0	1
C8G	13	2	8	8	15	2	13	34	5	2	3
C8orf31	43	28	9	3	27	46	19	2	42	20	44
C8orf33	2930	2205	1224	2009	1168	1387	1144	1801	2326	1568	1369
C8orf37	193	148	112	186	88.0001	124	51	47	85	60	63
C8orf44	29.5273	55.4111	37.4745	36.3069	38.1751	32.519	45.233	39.0015	112.576	70.8238	78.1028
C8orf44-SGK3	10.0357	59.374	43.6775	56.7064	46.0969	75.5461	150.91	147.621	9.75783	36.403	22.6428
C8orf48	30	10	11	4	27	7	8	14	13	10	3
C8orf49	6	14	8	7	8	24	19	9	0	0	0
C8orf58	267.419	225.399	204.211	367.835	172.785	185.826	288.453	178.466	266.173	166.82	133.144
C8orf74	3	1	0	5	1	0	0	0	0	0	0
C8orf76	558.151	673.721	334.69	435.167	470.44	658.458	442.103	296.04	652.964	433.32	409.062
C8orf82	952	780	655	991	962	554	744	733	528	311	316
C8orf87	0	0	0	0	1	0	0	0	3	3	4
C9orf116	160	120	60	66	42	57	47	40	118	109	105
C9orf129	2.04137	3.05194	0	1.01811	2.02978	2.03202	1.02139	0	5.0745	3.05241	0
C9orf131	2	0	1	5	0	2	5	1	4	3	1
C9orf147	3.00738	4.01286	0	1	4	6	2	4	5	8	3.05682
C9orf152	2677	3068	2786	1168	1696	1520	1510	144	22	18	9
C9orf16	2997	1611	1121	2112	1891	2678	2107	981	621	404	400
C9orf163	13.0955	15.2065	15.0851	21.1218	19.0778	10.0307	8.01922	5.00863	25.0855	13.0698	18.0423
C9orf24	0	3	0	0	0	0	2	3	1	2	2
C9orf40	161	322	187	173	71	142	93	153	846	517	461
C9orf43	15	14	4	10	20	23	10	4	17	16	4
C9orf47	0	0	0	0	1	0	0	0	32.2485	18.1311	8.08826
C9orf50	6	5	1	0	2	0	4	0	0	0	0
C9orf57	2	7	0	0	2	10	8	0	0	0	0
C9orf64	701.002	1170.01	727.002	900.009	551.003	649.999	458.001	553.002	576.002	391.999	339.999
C9orf72	220	288.999	332.999	294	359.999	362	306	262	188	139	114
C9orf78	1649	1578	1075	1348	1331	1738	1457	925	2899	1881	1635
C9orf85	575	352	418	517	322	437.999	389	335	329.001	180	169
CA1	0	0	0	0	0	4	11	486.001	0	0	0
CA11	100	56	66	90	179	167	96	108	60	39	21
CA12	1793.99	692.002	2795.94	4156.96	6596.94	2330.03	8795.57	6642.35	808.003	604.998	492.999
CA13	850	775	429	394	743	1385	683	650	291	191	155
CA14	22	7	11	4	23	10	16	10	2	0	1
CA2	208	531	684	95.9999	773.996	246	555.002	690.996	77	49	48
CA3	6	10	16	5	38	35	41	35	1	0	0
CA3-AS1	2	3	8	2	16	3	9	6	0	0	0
CA4	2	3	1	1	8	3	198	122	0	0	0
CA5B	254.577	130.127	199.582	250.212	228.055	217.547	247.131	199.312	99.5301	49.2798	54.5905
CA5BP1	314.637	304.961	217.708	290.08	271.522	231.742	197.589	176.534	521.958	315.975	323.254
CA5BP1-CA5B	7.78264	26.9118	15.7104	26.7087	27.4067	71.7082	54.2792	22.1538	27.0954	11.7426	30.1558
CA9	9236	5344	8585	15174	11682	4849	7132	9197	176	139	121
CAAP1	1091.01	808.997	894.992	1035.01	599	810.004	551.003	467.002	499	319	283.001
CAB39	4945.97	3490.07	4753.8	5505.14	4107.05	6506.86	5750.18	4575.91	1495	986.994	855.005
CAB39L	882.004	539.998	748.998	958.01	846.005	1070	965.006	876.005	53	28	36
CABCOCO1	2	2	1	0	0	6	0	0	47	30	32
CABIN1	3080.07	3335.07	2081.02	3015.05	2197.03	2361	2173.99	1426	2257.99	1431.01	1314.01
CABLES1	416	389	277	410.999	476.999	716.998	776	645.002	861.004	507.999	512
CABLES2	517	443	350	273	418	358	395	249	539	366	311
CABP4	68.2812	6	1	1	145.888	16	5	1	0	0	0
CABP7	5.34145	4.377	5.41102	1.10719	2.18569	2.20102	5.45292	1.10629	9.91644	3.28868	8.88222
CABYR	67	72	16	28	22	51	16	3	326	189	195
CACFD1	2061.03	1720.03	1501.99	2014.97	2549.05	2128.97	2166.04	2136.04	120	98.0001	70
CACHD1	104	155	13	10	21	135	16	4	0	1	0
CACNA1A	0	0	2	2	0	2	14	0	1	0	0
CACNA1B	4	1	1	4	2	0	0	0	0	0	0
CACNA1C	73	5	48	48	8	5	3	7	0	0	0
CACNA1D	679.608	275.894	211.791	297.084	142.093	409.768	178.048	73.9263	0	0	0
CACNA1E	3367.05	5454.93	26	61	134	878.004	16	3	0	0	1
CACNA1F	4	2	23	10	34	9	9	12	0	0	0
CACNA1G	15	2	0	11	4	13	3	11	0	3	1
CACNA1H	242	917.995	2230.96	3063.99	945.999	1689	2583.03	1507	0	0	0
CACNA1I	39	20	20	32	23	2	25	4	0	0	0
CACNA2D1	47	15	47	11	1	44	1	11	0	0	0
CACNA2D2	7	16	10	11	22	22	7	17	2	1	0
CACNA2D3	16	29	56	60	26	58	53	92	8	11	14
CACNA2D4	24	9	17	26	45	24	39	28	2	0	0
CACNB1	19	25	14	31	32	14	15	5	196	155	117
CACNB2	10	10	19	8	6	8	11	7	186	99	87
CACNB3	556.998	397	478.001	622.998	655.999	529	950.993	509.999	235	175	132
CACNB4	9	25	10	4	8	18	13	5	0	0	0
CACNG4	244	187	537	391	250	133	621	286	7	4	3
CACNG6	0	1	1	0	0	0	1	0	56	45	37
CACNG8	17	77	80	79	65	25	64	59	160	125	117
CACTIN	940.411	991.527	540.757	746.497	657.44	589.61	493.7	373.171	1775.45	1109.44	1042.65
CACTIN-AS1	18.5952	9.47455	10.2412	12.5036	12.5605	5.38861	4.29921	6.82885	38.5502	21.5484	31.3427
CACUL1	3836	2834	2859	3524	2515	3872	3445	2444	1586	1121	926
CACYBP	1284.99	1641.99	971.991	917.998	679	732.997	817.005	675.002	4173.19	2836.97	2502.99
CAD	1589.02	2480.02	1156.01	1158.99	684.998	1277	516.998	362.999	5662.79	3586.01	3210.06
CADM1	506.001	521.002	383.999	305	238	755.004	305.001	238	0	0	1
CADM2	2	14	2	1	13	8	0	1	0	0	0
CADM3	0	0	0	0	0	0	0	0	28	25	17
CADM4	4898	1740	677	1488	725	1485	590	424	82	49	48
CADPS	590.003	82	513	625	291	246	863.998	405.001	0	0	0
CADPS2	1506.99	1135	598	530.999	977.001	1300.99	773.001	508.999	0	0	0
CAGE1	2	2	0	0	1	3	2	0	2	3	1
CAHM	7	8	5	4	3	1	1	4	13	5	5
CALB1	34	12	2	11	33	2	3	0	1	2	1
CALB2	318	100	273	1116.99	20	3	20	23	0	0	0
CALCA	13	2	5	2	33	22	13	24	0	0	0
CALCB	2	1	1	1	0	15	0	1	0	0	0
CALCOCO1	3693.06	2520.02	3481.04	4845.18	4439.85	4445.96	3838.9	3128.03	405.001	277.001	289
CALCOCO2	3355	2604.04	2831.06	3237.99	3105.95	3700.97	3931.94	2516.01	2277.97	1569.01	1393.99
CALCRL	153	43	10	8	128	151	107	24	0	0	0
CALD1	7089.18	4867.87	2449.97	2407.06	1684.03	4358.95	454.001	1131.01	6614.14	4178.05	3957.13
CALHM2	12	16	3	10	5	9	5	8	33	19	39
CALM1	16850	15638.6	10506	15617.2	9786.36	12178.6	8649.77	9362.19	9567.94	6474.68	5517.32
CALM2	17065.8	11879	11400.5	12753.6	7975.1	11633.8	8678.53	7814.31	7506.31	5051.05	4533.91
CALM3	11419.7	10304	8490.19	10701.4	7434.27	7929.59	9537.37	9613.94	8534.54	5578.25	4892.85
CALML3-AS1	0	2	5	0	0	3	15	14	2	1	0
CALML4	1645.18	915.079	1710.35	2140.09	1561.48	980.634	3122.59	2890.3	189.365	106.35	119.955
CALR	42788	37356	21005	23568	24984	26450	29184	20172	52806	34943	32182
CALU	8822.35	7878.2	7084.79	10527.7	5896.12	6047.04	6841.89	4852.07	12467	8259.65	7546.89
CAMK1	102	134	58	56	29	31	11	11	554	367	321
CAMK1D	8	12	17	12	15	131	105	51	79	58	71
CAMK2D	2715.02	1800	2907.98	3541.01	3059.02	3726.99	5766.98	4708.05	208	141	105
CAMK2G	1783	1557	1056	1731	1353	1528	1432	1499	930.001	564	528
CAMK2N1	4332	3597	4719	5789	3672	2937	5599	5097	83	41	53
CAMK2N2	19	42	19	10	8	33	8	6	45	32	35
CAMK4	22	25	34	27	10	10	23	30	0	0	0
CAMKK1	85	104	68	74	123	80	106	86	82	51	58
CAMKK2	2533.97	2046.02	1784	2365.98	1586.99	1640	1629.99	1828	1958	1344.99	1138
CAMKMT	224	216	127	142	103	162	78	55	90	46	56
CAMKV	2	4	0	2	1	0	0	0	4	0	0
CAMLG	1068	1042	883	980	951	1434	1154	768	859	603	443
CAMSAP1	1925	1981	1612	1911	1236	1565	1515	1015	3149	1869	1776
CAMSAP2	2149.04	1792.02	1808	2224.01	1339.01	2092	1798.03	1294	2143.98	1303.99	1301
CAMSAP3	1822.01	2521.06	1550	2398.02	1645.97	2007.96	2481	1680.02	162	96.9999	96.9999
CAMTA1	614	442	570	548	660	506	751	543	475.001	330	292
CAMTA2	2147.04	2008.02	1478.99	2751.01	1888	1381	1733.02	1355	1993.02	1333	1179.99
CAND1	6464.04	5801.99	5547.19	6138.19	4529.09	7813.92	6284.98	4354.95	3918.89	2619.97	2162.03
CAND1.11	4	3	1	4	7	0	8	21	1	0	0
CAND2	10.0076	10.0017	3.00047	4	11.0013	9	4.00039	6	82.0296	70.0047	54.0231
CANT1	12514.2	11731.7	10084.9	12898	7308.05	9353.14	9172.92	7579.37	4467.01	2828.96	2455.99
CANX	31457.4	33219.2	26828.1	24741.1	27885	40114.2	34357.4	27674.3	27545.5	18193.5	16167.6
CAP1	16018.9	12203.6	11031.5	17202.8	8783.72	9831.79	11898.9	9421.18	10958.8	7394.41	6548.25
CAP2	208	153	95	106	29	103	22	26	876.999	570.997	476.002
CAPG	1782.99	1907.99	1941.01	3733.04	1492.01	1421.01	1480.01	1037	630.998	434.999	346
CAPN1	20546.9	17239.9	9679.37	14073.6	7164.34	11028.3	9345.49	5864.37	3841.89	2604.29	2143.05
CAPN10	380	447.001	342.001	432.999	455.999	343.001	261	187	296	213	153
CAPN10-DT	21	47	34	33	56	16	21	15	138	117	116
CAPN12	163.903	52.3768	91.7292	160.578	144.098	23.6982	60.9906	64.6266	0	1.05965	1.06226
CAPN13	25	59	3	6	56	85	19	20	0	0	0
CAPN15	2737	2970	1925	2843	2096	1700	1887	1698	2473	1663	1355
CAPN2	33028.4	25847.4	24543.7	35933.6	21397	32642.4	18204.7	10935.1	11874.8	7667.48	6894.19
CAPN3	5	8	6	2	31	8	10	6	2	3	5
CAPN5	7704	1923	7116	10280	16193	7415	20066	15959	127	78	76
CAPN6	1	2	16	2	3	15	1	0	0	0	0
CAPN7	1294.99	1182.01	1300.99	1171	1177	1868.01	1588.98	1169	1142	712.998	639.998
CAPN8	571	204	419	611	682	70	168	176	5	1	0
CAPN9	394	549.999	1191.99	77	842.002	600.001	1082	43	0	0	0
CAPNS1	15101.8	12700.8	9567.45	11700.2	7753.9	10250.7	8323.99	5792.76	5224.36	3371.99	3076.11
CAPRIN1	14555.4	11620.3	9652.62	11074.2	6642.2	11952	8549.79	6386.16	8274.29	5190.8	4539.88
[truncated: 16,087 more rows]
