# Supplementary material for: Cell-matrix interactions control biliary organoid polarity, architecture, and differentiation
Source: Hepatol Commun. 2023 Mar 24;7(4):e0094. doi: 10.1097/HC9.0000000000000094 (PMC10503667; doi:10.1097/HC9.0000000000000094)
Supplement: Supplementary file 13 [file hc9-7-e0094-s010.xlsx]

## Sheet: AOOs_vs_EMB_FC_+2_GO_Biol_P
GO analysis of biological processes for DEGs (log2 FC >2) derived from the comparison of AOOs vs EMB organoids
Term	Overlap	P-value	Adjusted P-value	Old P-value	Old Adjusted P-value	Odds Ratio	Combined Score	Genes
steroid metabolic process (GO:0008202)	18/104	9.48618e-11	2.47495e-07	0	0	8.44824	194.974	UGT1A1;AKR1C1;UGT2B15;UGT2B17;AKR1C2;AKR1C4;CYP2C19;CYP3A4;CYP2C8;CYP26B1;STS;SULT1E1;CYP1A1;CYP1B1;UGT1A3;GC;UGT1A8;UGT1A7
cellular response to type I interferon (GO:0071357)	14/65	5.74888e-10	4.99961e-07	0	0	11.0087	234.23	RSAD2;MX2;MX1;HLA-B;IFI6;HLA-C;IFIT1;HLA-F;IFIT3;IFIT2;OAS2;IRF1;GBP2;XAF1
type I interferon signaling pathway (GO:0060337)	14/65	5.74888e-10	4.99961e-07	0	0	11.0087	234.23	RSAD2;MX2;MX1;HLA-B;IFI6;HLA-C;IFIT1;HLA-F;IFIT3;IFIT2;OAS2;IRF1;GBP2;XAF1
retinoid metabolic process (GO:0001523)	16/92	9.78271e-10	6.38077e-07	0	0	8.46682	175.646	UGT1A1;ADH1A;AKR1C1;APOA1;APOA4;AKR1C4;CYP3A4;CYP26B1;CYP2C8;CYP1A1;CYP1B1;UGT1A3;BCO1;APOB;UGT1A8;UGT1A7
estrogen metabolic process (GO:0008210)	10/30	1.64017e-09	8.55843e-07	0	0	19.9192	402.935	CYP2C8;SULT1E1;UGT1A1;UGT2B15;CYP1A1;CYP1B1;UGT2B17;UGT1A3;CYP3A4;UGT1A7
cellular glucuronidation (GO:0052695)	8/19	8.42763e-09	3.23559e-06	0	0	28.8687	536.72	UGT1A1;UGT2B15;UGT1A5;UGT2B17;UGT1A4;UGT1A3;UGT1A8;UGT1A7
cellular response to interferon-gamma (GO:0071346)	17/121	8.68114e-09	3.23559e-06	0	0	6.57814	122.104	HLA-DRB5;CIITA;VCAM1;HLA-B;HLA-C;HLA-F;CX3CL1;OAS2;IRF1;CASP1;HLA-DRA;GBP2;GBP1;HLA-DRB1;GBP4;HLA-DPA1;TLR2
interferon-gamma-mediated signaling pathway (GO:0060333)	13/68	1.11489e-08	3.34591e-06	0	0	9.45746	173.184	CIITA;HLA-DRB5;VCAM1;HLA-B;HLA-C;HLA-F;OAS2;IRF1;HLA-DRA;GBP2;GBP1;HLA-DRB1;HLA-DPA1
innate immune response (GO:0045087)	27/302	1.1542e-08	3.34591e-06	0	0	3.99924	73.0953	APCS;CD40;CIITA;COLEC10;PLA2G1B;CRISP3;IFI6;IFIT1;WFDC2;C3;DMBT1;UBD;PLCG2;CD74;APOBEC3G;NOS2;MX1;APOA4;BPIFB1;SLPI;TLR9;SAA1;LCN2;MASP1;CFB;APOBEC3A;TLR2
flavonoid glucuronidation (GO:0052696)	6/9	1.84518e-08	4.81408e-06	0	0	79.0994	1408.61	UGT1A1;UGT1A5;UGT1A4;UGT1A3;UGT1A8;UGT1A7
cytokine-mediated signaling pathway (GO:0019221)	40/621	4.7685e-08	1.131e-05	0	0	2.83787	47.8426	CNTFR;CIITA;CD40;ITGB2;RORC;IFI6;IFIT1;IFIT3;CX3CL1;TNFSF13B;IFIT2;BCL2L11;CASP1;HMOX1;GBP2;IL6R;GBP1;DUOX2;HLA-DPA1;HLA-DRB5;VCAM1;RSAD2;NOS2;MX2;MX1;HLA-B;HLA-C;HLA-F;IL1A;OAS2;GSTA2;IRF1;LCN2;SAA1;HLA-DRA;LCP1;PLCB1;XAF1;IL17C;HLA-DRB1
defense response to symbiont (GO:0140546)	16/124	8.09908e-08	1.76088e-05	0	0	5.94832	97.1296	APOBEC3D;CD40;RSAD2;APOBEC3G;MX2;MX1;IFI6;IFIT1;IFI44L;IFIT3;IFIT2;OAS2;IRF1;TLR9;APOBEC3A;TLR2
xenobiotic glucuronidation (GO:0052697)	6/11	9.72491e-08	1.95171e-05	0	0	47.4548	766.204	UGT1A1;UGT1A5;UGT1A4;UGT1A3;UGT1A8;UGT1A7
retinoic acid metabolic process (GO:0042573)	8/26	1.49345e-07	2.78315e-05	0	0	17.6357	277.18	CYP26B1;CYP2C8;UGT1A1;ADH1A;UGT1A3;CYP3A4;UGT1A8;UGT1A7
defense response to virus (GO:0051607)	16/133	2.17177e-07	3.77744e-05	0	0	5.48821	84.2031	APOBEC3D;CD40;RSAD2;APOBEC3G;MX2;MX1;IFI6;IFIT1;IFI44L;IFIT3;IFIT2;OAS2;IRF1;TLR9;APOBEC3A;TLR2
pattern recognition receptor signaling pathway (GO:0002221)	11/61	2.83144e-07	4.61701e-05	0	0	8.76889	132.211	FGB;TLR1;FGA;SFTPA2;FGG;TLR9;PLCG2;CD14;APOB;CTSS;TLR2
regulation of immune effector process (GO:0002697)	10/53	6.36237e-07	9.76437e-05	0	0	9.25382	132.031	C4B;C3;C4A;CFH;SERPING1;HLA-DRA;C4BPA;CFB;HLA-DRB1;C2
glucuronate metabolic process (GO:0019585)	6/15	9.67506e-07	0.000140235	0	0	26.3584	365.025	UGT1A1;UGT2B15;UGT2B17;UGT1A4;UGT1A3;UGT1A7
positive regulation of secretion by cell (GO:1903532)	11/72	1.59856e-06	0.000219508	0	0	7.18355	95.8746	FGB;ACHE;FGA;IL1A;NMB;BMP2;P2RX4;PLA2G1B;KCNB1;FGG;ABCG1
regulation of immune response (GO:0050776)	17/179	2.65249e-06	0.000334438	0	0	4.21038	54.0613	CD40;VCAM1;RSAD2;AMBP;CD300A;PLA2G1B;FGL1;ITGB2;HLA-B;HLA-C;HLA-F;HERC5;C3;CLEC2B;IRF1;HLA-DRA;HLA-DRB1
toll-like receptor signaling pathway (GO:0002224)	12/91	2.69191e-06	0.000334438	0	0	6.05786	77.6936	FGB;TLR1;FGA;SFTPA2;ITGB2;FGG;TLR9;PLCG2;CD14;APOB;CTSS;TLR2
regulation of protein secretion (GO:0050708)	14/125	2.94383e-06	0.000349112	0	0	5.04244	64.2196	FGB;SNAP25;ACHE;FGA;RSAD2;NOS2;PLA2G1B;KCNB1;FGG;SLC2A2;SYT7;IL1A;SAA1;ABCG1
lipid transport (GO:0006869)	13/109	3.27833e-06	0.000365995	0	0	5.40691	68.2795	ABCA1;ABCG8;AKR1C1;MTTP;APOA1;APOA4;SLC51A;AKR1C4;SLC51B;ABCA13;FABP2;SLCO2A1;ABCG1
prostanoid metabolic process (GO:0006692)	6/18	3.36677e-06	0.000365995	0	0	19.7657	249.079	HPGD;AKR1C1;GSTA1;AKR1C2;AKR1C4;PTGES
positive regulation of cytokine production (GO:0001819)	24/335	4.10763e-06	0.000428672	0	0	3.11768	38.6676	CD74;CD40;NOS2;PLA2G1B;NFAM1;CXCL17;SORL1;AGT;C3;TLR1;IL1A;DDIT3;IRF1;PLCG2;TLR9;SAA1;CYP1B1;HMOX1;CD14;PLCB1;IL6R;LURAP1;HLA-DPA1;TLR2
response to interferon-gamma (GO:0034341)	11/80	4.63131e-06	0.000464734	0	0	6.34806	77.9712	CD74;CD40;CIITA;UBD;CASP1;GBP2;GBP1;CX3CL1;GBP4;HLA-DPA1;TLR2
regulation of cytokine production (GO:0001817)	15/150	5.4349e-06	0.000525173	0	0	4.44582	53.8952	BTNL8;NOS2;LRRC19;NFAM1;HLA-B;BTNL3;VTCN1;HDAC9;AGT;ACE2;IL1A;SYT11;SAA1;LURAP1;HLA-DRB1
prostaglandin metabolic process (GO:0006693)	7/31	9.02391e-06	0.000840835	0	0	11.5463	134.118	CD74;HPGD;AKR1C1;GSTA1;AKR1C2;AKR1C4;PTGES
cholesterol homeostasis (GO:0042632)	10/71	1.00852e-05	0.000907321	0	0	6.51715	74.9761	ABCA1;ABCG8;AKR1C1;MTTP;APOA1;APOA4;NR1D1;APOB;HDAC9;ABCG1
monocarboxylic acid transport (GO:0015718)	9/57	1.08167e-05	0.000940696	0	0	7.44375	85.1149	AKR1C1;SLCO2A1;SLC16A6;SLC16A7;UGT1A3;SLC51A;AKR1C4;SLC51B;SLC16A14
sterol homeostasis (GO:0055092)	10/72	1.1454e-05	0.000963986	0	0	6.4117	72.947	ABCA1;ABCG8;AKR1C1;MTTP;APOA1;APOA4;NR1D1;APOB;HDAC9;ABCG1
O-glycan processing (GO:0016266)	9/61	1.90882e-05	0.00155628	0	0	6.86974	74.6496	B3GNT8;MUC17;MUC12;MUC13;GCNT3;MUC3A;MUC4;MUC20;MUC21
positive regulation of intracellular signal transduction (GO:1902533)	31/546	2.0239e-05	0.00160011	0	0	2.44198	26.3927	CD40;LRRC19;SECTM1;CX3CL1;RASD2;BCL2L11;PDGFD;UBD;PLCG2;TNFSF10;CASP1;HMOX1;BMF;CD14;LURAP1;CD74;GDF15;AKR1C2;GPR37L1;RUNDC3A;AGT;BMP2;P2RX4;DDIT3;RRAGD;TLR9;TRIB3;NUPR1;CARD16;HLA-DRB1;TLR2
vitamin D metabolic process (GO:0042359)	5/15	2.31342e-05	0.00174509	0	0	19.7277	210.578	CYP1A1;UGT1A4;UGT1A3;CYP3A4;GC
amine metabolic process (GO:0009308)	4/8	2.47484e-05	0.00174509	0	0	39.3879	417.777	AOC3;AOC1;VCAM1;INMT
regulation of apoptotic cell clearance (GO:2000425)	4/8	2.47484e-05	0.00174509	0	0	39.3879	417.777	C4B;C3;C4A;C2
positive regulation of apoptotic cell clearance (GO:2000427)	4/8	2.47484e-05	0.00174509	0	0	39.3879	417.777	C4B;C3;C4A;C2
regulation of complement activation (GO:0030449)	8/50	3.03383e-05	0.00208297	0	0	7.54883	78.5312	C4B;C3;C4A;CFH;SERPING1;C4BPA;CFB;C2
heme catabolic process (GO:0042167)	5/16	3.29611e-05	0.00214989	0	0	17.9334	185.076	UGT1A1;AMBP;GSTA1;HMOX1;UGT1A4
porphyrin-containing compound catabolic process (GO:0006787)	5/16	3.29611e-05	0.00214989	0	0	17.9334	185.076	UGT1A1;AMBP;GSTA1;HMOX1;UGT1A4
defense response to bacterium (GO:0042742)	15/176	3.69397e-05	0.00235063	0	0	3.72286	37.9963	NOS2;PLA2G1B;LPO;WFDC2;LYPD8;DMBT1;SLPI;OAS2;LCN2;TLR9;GBP2;IL6R;HAMP;GBP4;TLR2
plasminogen activation (GO:0031639)	4/9	4.36679e-05	0.00271261	0	0	31.5087	316.312	FGB;FGA;FGG;F11
negative regulation of blood coagulation (GO:0030195)	7/40	5.2692e-05	0.00312391	0	0	8.39345	82.6842	FGB;FGA;PROC;FGG;F11;SERPING1;KNG1
regulation of humoral immune response (GO:0002920)	8/54	5.38811e-05	0.00312391	0	0	6.89099	67.7297	C4B;C3;C4A;CFH;SERPING1;C4BPA;CFB;C2
negative regulation of viral genome replication (GO:0045071)	8/54	5.38811e-05	0.00312391	0	0	6.89099	67.7297	APOBEC3D;RSAD2;SLPI;APOBEC3G;OAS2;MX1;IFIT1;APOBEC3A
lipid catabolic process (GO:0016042)	6/29	6.82273e-05	0.00379874	0	0	10.3067	98.869	STS;PLA2G1B;CYP4F3;APOA4;CYP3A4;PLA1A
inflammatory response (GO:0006954)	17/230	7.01292e-05	0.00379874	0	0	3.19381	30.5494	AOC3;HDAC5;CD40;CIITA;NOS2;NFAM1;ITGB2;PLA2G4C;ADM;HDAC9;CX3CL1;TLR1;IL1A;MMP25;BMP2;CD14;TLR2
chylomicron assembly (GO:0034378)	4/10	7.13447e-05	0.00379874	0	0	26.2559	250.691	MTTP;APOA1;APOA4;APOB
omega-hydroxylase P450 pathway (GO:0097267)	4/10	7.13447e-05	0.00379874	0	0	26.2559	250.691	CYP2C8;CYP1A1;CYP1B1;CYP2C19
positive regulation of protein secretion (GO:0050714)	9/72	7.35156e-05	0.00383604	0	0	5.66706	53.9391	FGB;ACHE;FGA;IL1A;PLA2G1B;FGG;MYRIP;ABCG1;TLR2
arachidonic acid metabolic process (GO:0019369)	8/57	8.0154e-05	0.00410043	0	0	6.4681	61.0043	CYP2C8;PLA2G4C;CYP4F3;CYP1A1;CYP1B1;CYP2C19;ALOXE3;PTGES
regulation of vasoconstriction (GO:0019229)	6/30	8.34996e-05	0.00418943	0	0	9.87677	92.7495	FGB;FGA;ACE2;FGG;ADM;AGT
regulation of interleukin-6 production (GO:0032675)	11/110	9.63294e-05	0.00474195	0	0	4.41758	40.8526	TLR1;IL1A;CD74;NOS2;SYT11;HLA-B;PLCG2;TLR9;IL6R;CX3CL1;TLR2
vitamin transport (GO:0051180)	6/31	0.000101374	0.00489786	0	0	9.48122	87.1959	SLC46A1;TCN1;SLC23A1;SLC2A2;APOA1;GC
cytidine to uridine editing (GO:0016554)	4/11	0.000109904	0.00521345	0	0	22.5039	205.143	APOBEC1;APOBEC3D;APOBEC3G;APOBEC3A
positive regulation of interleukin-8 production (GO:0032757)	8/61	0.000130929	0.00609991	0	0	5.97871	53.4548	TLR1;CD74;NOS2;PLA2G1B;DDIT3;TLR9;CD14;TLR2
sensory perception of pain (GO:0019233)	5/21	0.000138495	0.00633918	0	0	12.326	109.513	P2RX4;OPRL1;ALOXE3;RETREG1;PTGES
bile acid secretion (GO:0032782)	3/5	0.000148712	0.00668946	0	0	58.9688	519.721	UGT1A3;SLC51A;SLC51B
regulation of cholesterol esterification (GO:0010872)	4/12	0.00016161	0.00702735	0	0	19.6899	171.899	APOA1;APOA4;ABCG1;AGT
phospholipid efflux (GO:0033700)	4/12	0.00016161	0.00702735	0	0	19.6899	171.899	ABCA1;APOA1;APOA4;ABCG1
secondary alcohol metabolic process (GO:1902652)	7/49	0.000200073	0.00855724	0	0	6.5918	56.1412	ABCA1;APOA1;UGT1A4;APOA4;UGT1A3;APOB;ABCG1
long-chain fatty acid metabolic process (GO:0001676)	9/83	0.00022293	0.00938106	0	0	4.82192	40.5459	CYP2C8;HPGD;PLA2G4C;CYP4F3;GSTA1;CYP1A1;CYP1B1;CYP3A4;ALOXE3
apoptotic process (GO:0006915)	16/231	0.000239784	0.00983745	0	0	2.97151	24.7698	NGFR;SEMA6A;DAPK2;PRUNE2;ITGB2;MX1;IFI6;IFIT2;IL1A;BCL2L11;CASP5;IRF1;CASP1;BMF;CD14;TLR2
negative regulation of toll-like receptor signaling pathway (GO:0034122)	6/36	0.000241317	0.00983745	0	0	7.89899	65.7938	BPIFB1;CD300A;SARM1;TLR9;CD14;NR1D1
monocarboxylic acid metabolic process (GO:0032787)	12/143	0.000251947	0.0100594	0	0	3.64343	30.1905	CYP2C8;CYP26B1;VNN2;UGT1A1;VNN3;ADH1A;AKR1C1;CYP1A1;UGT1A3;CYP3A4;UGT1A8;UGT1A7
neutrophil mediated immunity (GO:0002446)	26/488	0.000256139	0.0100594	0	0	2.26524	18.7331	PIGR;SNAP25;PLA2G1B;CRISP3;ITGB2;ABCA13;CTSS;C3;PLAC8;MMP25;ANPEP;STBD1;STOM;CD14;PRSS2;AOC1;MGAM;CD300A;NFAM1;HSPA6;HLA-B;HLA-C;SLPI;TCN1;LCN2;TLR2
cholesterol transport (GO:0030301)	7/51	0.00025833	0.0100594	0	0	6.29153	51.976	ABCA1;ABCG8;AKR1C1;APOA1;APOA4;APOB;ABCG1
cholesterol efflux (GO:0033344)	5/24	0.00027195	0.0104341	0	0	10.3782	85.2041	ABCA1;ABCG8;APOA1;APOA4;ABCG1
cellular response to bacterial lipopeptide (GO:0071221)	3/6	0.000291905	0.0108797	0	0	39.3105	319.951	TLR1;CD14;TLR2
induction of bacterial agglutination (GO:0043152)	3/6	0.000291905	0.0108797	0	0	39.3105	319.951	FGB;FGA;DMBT1
intestinal absorption (GO:0050892)	4/14	0.000314085	0.0115415	0	0	15.7503	127.04	FABP2;SLC46A1;SLC2A2;SLC5A1
negative regulation of viral process (GO:0048525)	8/70	0.000345157	0.0125071	0	0	5.10847	40.7222	APCS;RSAD2;SLPI;APOBEC3G;OAS2;MX1;IFIT1;APOBEC3A
positive regulation of multicellular organismal process (GO:0051240)	20/345	0.000452481	0.0161716	0	0	2.46359	18.9716	ABCA1;FGB;ACHE;FGA;NFAM1;FGG;G0S2;SORL1;AGT;GADD45G;PLAC8;IL1A;BMP2;BAMBI;SNAI1;SAA1;LCN2;PLCB1;BMPR1B;LURAP1
neutrophil degranulation (GO:0043312)	25/481	0.00048227	0.016686	0	0	2.20281	16.8229	PIGR;SNAP25;CRISP3;ITGB2;ABCA13;CTSS;C3;PLAC8;MMP25;ANPEP;STBD1;STOM;CD14;PRSS2;AOC1;MGAM;CD300A;NFAM1;HSPA6;HLA-B;HLA-C;SLPI;TCN1;LCN2;TLR2
antigen processing and presentation of endogenous peptide antigen via MHC class I via ER pathway (GO:0002484)	3/7	0.000501368	0.016686	0	0	29.4814	224.004	HLA-B;HLA-C;HLA-F
antigen processing and presentation of endogenous peptide antigen via MHC class I via ER pathway, TAP-independent (GO:0002486)	3/7	0.000501368	0.016686	0	0	29.4814	224.004	HLA-B;HLA-C;HLA-F
lipid hydroxylation (GO:0002933)	3/7	0.000501368	0.016686	0	0	29.4814	224.004	CYP2C8;CYP1A1;CYP3A4
negative regulation of steroid metabolic process (GO:0045939)	3/7	0.000501368	0.016686	0	0	29.4814	224.004	BMP2;UGT1A1;UGT1A8
regulation of peptide hormone secretion (GO:0090276)	8/74	0.000505249	0.016686	0	0	4.79788	36.4181	FGB;SNAP25;FGA;NOS2;KCNB1;FGG;SLC2A2;SYT7
regulation of I-kappaB kinase/NF-kappaB signaling (GO:0043122)	15/224	0.00053037	0.0172967	0	0	2.86073	21.5754	CD74;CD40;SECTM1;HSPB1;NR1D1;CX3CL1;UBD;TNFSF10;PLCG2;TLR9;CASP1;HMOX1;CARD16;LURAP1;HLA-DRB1
neutrophil activation involved in immune response (GO:0002283)	25/485	0.000543967	0.0175211	0	0	2.1832	16.4103	PIGR;SNAP25;CRISP3;ITGB2;ABCA13;CTSS;C3;PLAC8;MMP25;ANPEP;STBD1;STOM;CD14;PRSS2;AOC1;MGAM;CD300A;NFAM1;HSPA6;HLA-B;HLA-C;SLPI;TCN1;LCN2;TLR2
mucosal immune response (GO:0002385)	5/28	0.000579195	0.0184283	0	0	8.57155	63.8913	PIGR;BPIFB1;NOS2;PLA2G1B;APOA4
positive regulation of interleukin-6 production (GO:0032755)	8/76	0.000605306	0.019027	0	0	4.65628	34.502	TLR1;IL1A;CD74;NOS2;TLR9;PLCG2;IL6R;TLR2
organic substance transport (GO:0071702)	11/136	0.000616751	0.019156	0	0	3.49403	25.8246	ABCA1;ABCG8;TCN1;SLC23A1;SLCO2A1;APOA1;APOA4;RHCG;ABCA13;ABCG1;SLC6A3
phospholipid transport (GO:0015914)	7/59	0.000641374	0.0194575	0	0	5.32141	39.1225	ABCA1;ATP8B2;MTTP;APOA1;ATP10B;APOA4;ABCG1
positive regulation of apoptotic signaling pathway (GO:2001235)	7/59	0.000641374	0.0194575	0	0	5.32141	39.1225	BCL2L11;DDIT3;TNFSF10;G0S2;BMF;NUPR1;AGT
positive regulation of tumor necrosis factor production (GO:0032760)	8/77	0.000661014	0.0198228	0	0	4.58857	33.5963	TLR1;IL1A;OAS2;TLR9;PLCG2;HSPB1;CD14;TLR2
regulation of inflammatory response (GO:0050727)	14/206	0.000696111	0.0201745	0	0	2.90299	21.1047	LRRC19;CXCL17;APOA1;NR1D1;CX3CL1;AGT;ACE2;PROC;CASP5;TLR9;SAA1;CASP1;PTGES;TLR2
cellular response to fatty acid (GO:0071398)	4/17	0.00070367	0.0201745	0	0	12.1138	87.9362	AKR1C1;PDK4;AKR1C2;AKR1C4
reverse cholesterol transport (GO:0043691)	4/17	0.00070367	0.0201745	0	0	12.1138	87.9362	ABCA1;APOA1;APOA4;ABCG1
monosaccharide transmembrane transport (GO:0015749)	4/17	0.00070367	0.0201745	0	0	12.1138	87.9362	SLC5A9;SLC23A1;SLC2A2;SLC5A1
antibacterial humoral response (GO:0019731)	6/44	0.000739061	0.0209588	0	0	6.23348	44.9442	FGB;FGA;DMBT1;SLPI;PLA2G1B;WFDC2
antigen processing and presentation of exogenous peptide antigen via MHC class I, TAP-independent (GO:0002480)	3/8	0.000787342	0.0211771	0	0	23.5839	168.55	HLA-B;HLA-C;HLA-F
regulation of activation of Janus kinase activity (GO:0010533)	3/8	0.000787342	0.0211771	0	0	23.5839	168.55	CD300A;IL6R;AGT
regulation of intestinal cholesterol absorption (GO:0030300)	3/8	0.000787342	0.0211771	0	0	23.5839	168.55	ABCG8;APOA1;APOA4
negative regulation of microglial cell activation (GO:1903979)	3/8	0.000787342	0.0211771	0	0	23.5839	168.55	SYT11;NR1D1;CX3CL1
positive regulation of peptide secretion (GO:0002793)	3/8	0.000787342	0.0211771	0	0	23.5839	168.55	FGB;FGA;FGG
long-chain fatty acid biosynthetic process (GO:0042759)	5/30	0.000806077	0.0214597	0	0	7.88502	56.1676	CYP2C8;HPGD;CYP1A1;CYP3A4;ALOXE3
base conversion or substitution editing (GO:0016553)	4/18	0.000886995	0.0229669	0	0	11.2479	79.0466	APOBEC1;APOBEC3D;APOBEC3G;APOBEC3A
carbohydrate derivative transport (GO:1901264)	4/18	0.000886995	0.0229669	0	0	11.2479	79.0466	SLC15A2;SLC15A3;SLC28A1;ABCG1
organic acid transport (GO:0015849)	9/100	0.000889099	0.0229669	0	0	3.91769	27.523	SLC25A48;SLC46A1;SLC6A19;SLC23A1;AKR1C1;SLC3A1;SLC51A;AKR1C4;SLC51B
regulation of interleukin-8 production (GO:0032677)	8/81	0.00092662	0.0232686	0	0	4.33624	30.2842	TLR1;CD74;NOS2;PLA2G1B;DDIT3;TLR9;CD14;TLR2
positive regulation of tumor necrosis factor superfamily cytokine production (GO:1903557)	8/81	0.00092662	0.0232686	0	0	4.33624	30.2842	TLR1;IL1A;OAS2;TLR9;PLCG2;HSPB1;CD14;TLR2
proteolysis (GO:0006508)	17/287	0.000934708	0.0232686	0	0	2.51212	17.5227	CPA2;PRSS1;CPQ;PRSS33;WFDC2;CTSS;CTSO;MMP25;FOLH1;PROC;ANPEP;UBD;PIP;CASP1;REN;CTSF;PRSS2
receptor-mediated endocytosis (GO:0006898)	11/143	0.000936453	0.0232686	0	0	3.30755	23.0649	GRK3;AMBP;MX2;ITGB2;MX1;SAA1;APOA1;ADM;MASP1;APOB;SORL1
amyloid fibril formation (GO:1990000)	7/63	0.000954982	0.0232855	0	0	4.94029	34.3539	FGA;APCS;CALCA;SAA1;APOA1;APOA4;SORL1
epithelial cell differentiation (GO:0030855)	9/101	0.000954982	0.0232855	0	0	3.87491	26.9454	MAF;DMBT1;AKR1C1;GSTA2;CDHR2;GSTA1;AKR1C2;RHCG;PCK1
protein O-linked glycosylation (GO:0006493)	9/102	0.00102477	0.0247558	0	0	3.83305	26.384	B3GNT8;MUC17;MUC12;MUC13;GCNT3;MUC3A;MUC20;MUC4;MUC21
epoxygenase P450 pathway (GO:0019373)	4/19	0.00110153	0.0252026	0	0	10.4975	71.4991	CYP2C8;CYP1A1;CYP1B1;CYP2C19
positive regulation of neutrophil chemotaxis (GO:0090023)	4/19	0.00110153	0.0252026	0	0	10.4975	71.4991	CD74;CAMK1D;DAPK2;THBS4
regulation of tumor necrosis factor production (GO:0032680)	10/124	0.00110236	0.0252026	0	0	3.47774	23.6844	TLR1;IL1A;OAS2;SYT11;PLCG2;TLR9;HSPB1;CD14;CX3CL1;TLR2
positive regulation of protein phosphorylation (GO:0001934)	20/371	0.00111224	0.0252026	0	0	2.27801	15.4936	ACVRL1;CD74;CD40;GDF15;KNDC1;CX3CL1;AGT;THBS4;GDF7;C3;NTF4;EFNA1;BMP3;BMP2;RASSF2;CLDN3;PDGFD;PLCG2;IL6R;HLA-DRB1
regulation of cellular catabolic process (GO:0031329)	7/65	0.00115147	0.0252026	0	0	4.76945	32.2735	DAPK2;DDIT3;RRAGD;HSPB1;RAB39B;TRIB3;NUPR1
acid secretion (GO:0046717)	3/9	0.00115918	0.0252026	0	0	19.6522	132.85	UGT1A3;SLC51A;SLC51B
chylomicron remodeling (GO:0034371)	3/9	0.00115918	0.0252026	0	0	19.6522	132.85	APOA1;APOA4;APOB
DNA cytosine deamination (GO:0070383)	3/9	0.00115918	0.0252026	0	0	19.6522	132.85	APOBEC3D;APOBEC3G;APOBEC3A
lipoprotein metabolic process (GO:0042157)	3/9	0.00115918	0.0252026	0	0	19.6522	132.85	MTTP;APOA1;APOA4
positive regulation of cholesterol esterification (GO:0010873)	3/9	0.00115918	0.0252026	0	0	19.6522	132.85	APOA1;APOA4;AGT
positive regulation of memory T cell differentiation (GO:0043382)	3/9	0.00115918	0.0252026	0	0	19.6522	132.85	HLA-DRA;PCK1;HLA-DRB1
progesterone metabolic process (GO:0042448)	3/9	0.00115918	0.0252026	0	0	19.6522	132.85	AKR1C1;AKR1C2;AKR1C4
positive regulation of I-kappaB kinase/NF-kappaB signaling (GO:0043123)	12/171	0.00124818	0.0269131	0	0	2.99748	20.0414	CD74;CD40;UBD;TNFSF10;CASP1;TLR9;HMOX1;SECTM1;CARD16;LURAP1;HLA-DRB1;CX3CL1
positive regulation of reactive oxygen species metabolic process (GO:2000379)	6/49	0.00131829	0.0281919	0	0	5.50724	36.5208	ACE2;AKR1C1;ITGB2;PLCG2;XDH;AGT
positive regulation of hormone secretion (GO:0046887)	4/20	0.00134999	0.0286352	0	0	9.84091	65.0254	FGB;FGA;NMB;FGG
regulation of viral genome replication (GO:0045069)	7/67	0.00137832	0.0290004	0	0	4.60999	30.3655	RSAD2;SLPI;APOBEC3G;OAS2;MX1;IFIT1;APOBEC3A
response to calcium ion (GO:0051592)	9/107	0.00143837	0.0297916	0	0	3.63655	23.7985	FGB;FGA;CASR;CPNE4;SYT11;FGG;CHP2;PLCG2;SYT7
negative regulation of extrinsic apoptotic signaling pathway via death domain receptors (GO:1902042)	5/34	0.00145019	0.0297916	0	0	6.79604	44.4193	FGB;FGA;FGG;TNFSF10;HMOX1
positive regulation of interleukin-12 production (GO:0032735)	5/34	0.00145019	0.0297916	0	0	6.79604	44.4193	CD40;PLCG2;TLR9;PLCB1;TLR2
regulation of memory T cell differentiation (GO:0043380)	3/10	0.0016254	0.0321446	0	0	16.8439	108.172	HLA-DRA;PCK1;HLA-DRB1
regulation of interleukin-12 production (GO:0032655)	6/51	0.00162816	0.0321446	0	0	5.26193	33.7832	CD40;HLA-B;TLR9;PLCG2;PLCB1;TLR2
regulation of transposition (GO:0010528)	4/21	0.00163505	0.0321446	0	0	9.26156	59.4229	PIWIL2;APOBEC3D;APOBEC3G;APOBEC3A
retinol metabolic process (GO:0042572)	4/21	0.00163505	0.0321446	0	0	9.26156	59.4229	ADH1A;CYP1A1;CYP1B1;CYP3A4
innate immune response in mucosa (GO:0002227)	4/21	0.00163505	0.0321446	0	0	9.26156	59.4229	BPIFB1;NOS2;PLA2G1B;APOA4
positive regulation of protein transport (GO:0051222)	7/69	0.00163865	0.0321446	0	0	4.46082	28.6112	FGB;ACHE;FGA;IL1A;PLA2G1B;FGG;ABCG1
regulation of lipid biosynthetic process (GO:0046890)	5/35	0.00165765	0.0322748	0	0	6.56916	42.0581	C3;PDK4;APOA1;APOA4;PCK1
sterol metabolic process (GO:0016125)	7/70	0.00178237	0.0341927	0	0	4.38979	27.7866	ABCA1;CYP26B1;CYP1B1;APOA1;APOA4;APOB;ABCG1
positive regulation of cell-substrate adhesion (GO:0010811)	7/70	0.00178237	0.0341927	0	0	4.38979	27.7866	FGB;FGA;ECM2;FGG;APOA1;CCL28;CX3CL1
regulated exocytosis (GO:0045055)	12/180	0.00192924	0.03674	0	0	2.83558	17.7242	FGB;SNAP25;FGA;SCIN;SYT11;SELENOP;FGG;SERPING1;APOA1;SYNGR3;KNG1;SYT7
positive regulation of granulocyte chemotaxis (GO:0071624)	4/22	0.00195938	0.0367771	0	0	8.74658	54.536	CD74;CAMK1D;DAPK2;THBS4
positive regulation of neutrophil migration (GO:1902624)	4/22	0.00195938	0.0367771	0	0	8.74658	54.536	CD74;CAMK1D;DAPK2;THBS4
positive regulation of phagocytosis (GO:0050766)	6/53	0.00199045	0.0370935	0	0	5.0375	31.3302	C4B;C3;C4A;CAMK1D;APOA1;C2
positive regulation of transmembrane receptor protein serine/threonine kinase signaling pathway (GO:0090100)	8/92	0.00211478	0.039131	0	0	3.76627	23.1957	ACVRL1;BMP3;BMP2;GDF15;ZNF423;BMPR1B;KIAA0319;GDF7
intestinal lipid absorption (GO:0098856)	3/11	0.00219371	0.0400238	0	0	14.7377	90.2262	FABP2;ABCG8;AKR1C1
skeletal muscle cell differentiation (GO:0035914)	3/11	0.00219371	0.0400238	0	0	14.7377	90.2262	MEGF10;MYOD1;KLHL41
negative regulation of cell adhesion (GO:0007162)	7/73	0.0022728	0.0411787	0	0	4.18961	25.5011	ACVRL1;SEMA6A;CYP1B1;B4GALNT2;CX3CL1;KNG1;MUC21
regulation of steroid metabolic process (GO:0019218)	4/23	0.00232561	0.041845	0	0	8.28581	50.2432	UGT1A1;RORC;UGT1A8;ABCG1
cellular response to cytokine stimulus (GO:0071345)	23/482	0.00243027	0.0434286	0	0	2.00457	12.067	CNTFR;CD40;VCAM1;NOS2;ITGB2;RORC;NR1D1;IFIT1;CX3CL1;IL1A;BCL2L11;IRF1;LCN2;SAA1;CASP1;HMOX1;GBP2;IL6R;GBP1;DUOX2;GBP4;HLA-DPA1;TLR2
positive regulation of immune response (GO:0050778)	7/75	0.00265347	0.0470946	0	0	4.06597	24.1189	CD74;RSAD2;PLA2G1B;ITGB2;HLA-DRA;PCK1;HLA-DRB1
regulation of dendrite development (GO:0050773)	5/39	0.00270953	0.0477646	0	0	5.79513	34.2549	CAMK1D;HECW2;SARM1;KNDC1;KIAA0319
regulation of protein binding (GO:0043393)	9/118	0.0028229	0.0489586	0	0	3.2677	19.1814	HDAC5;BMP2;SLPI;BAMBI;TRIB3;CARD16;IFIT1;SORL1;IFIT2
water-soluble vitamin metabolic process (GO:0006767)	7/76	0.00286126	0.0489586	0	0	4.00683	23.466	PRSS1;SLC46A1;VNN2;VNN3;TCN1;SLC23A1;ALDH1L2
fat-soluble vitamin catabolic process (GO:0042363)	3/12	0.00287109	0.0489586	0	0	13.0995	76.672	CYP26B1;CYP4F3;CYP3A4
regulation of triglyceride catabolic process (GO:0010896)	3/12	0.00287109	0.0489586	0	0	13.0995	76.672	APOA1;APOA4;SORL1
phospholipid homeostasis (GO:0055091)	3/12	0.00287109	0.0489586	0	0	13.0995	76.672	ABCA1;APOA1;ABCG1
icosanoid metabolic process (GO:0006690)	6/57	0.00289409	0.0490303	0	0	4.64145	27.1297	CYP2C8;HPGD;PLA2G4C;CYP4F3;CYP1B1;ALOXE3
organic hydroxy compound transport (GO:0015850)	5/40	0.00303416	0.0510717	0	0	5.62927	32.6375	ABCG8;AKR1C1;AKR1C4;SLC51A;SLC51B
cellular iron ion homeostasis (GO:0006879)	6/58	0.00316139	0.0524118	0	0	4.55196	26.2045	SLC46A1;LCN2;HMOX1;CYBRD1;CP;HAMP
regulation of heterotypic cell-cell adhesion (GO:0034114)	4/25	0.00319413	0.0524118	0	0	7.49591	43.0748	FGB;FGA;FGG;APOA1
regulation of neutrophil chemotaxis (GO:0090022)	4/25	0.00319413	0.0524118	0	0	7.49591	43.0748	CD74;CAMK1D;DAPK2;THBS4
positive regulation of vascular endothelial growth factor production (GO:0010575)	4/25	0.00319413	0.0524118	0	0	7.49591	43.0748	C3;IL1A;CXCL17;CYP1B1
DNA deamination (GO:0045006)	3/13	0.00366376	0.0585276	0	0	11.7889	66.1271	APOBEC3D;APOBEC3G;APOBEC3A
high-density lipoprotein particle assembly (GO:0034380)	3/13	0.00366376	0.0585276	0	0	11.7889	66.1271	ABCA1;APOA1;APOA4
triglyceride-rich lipoprotein particle remodeling (GO:0034370)	3/13	0.00366376	0.0585276	0	0	11.7889	66.1271	APOA1;APOA4;APOB
positive regulation of steroid metabolic process (GO:0045940)	3/13	0.00366376	0.0585276	0	0	11.7889	66.1271	APOA1;APOA4;AGT
negative regulation of transposition (GO:0010529)	4/26	0.00370144	0.0585276	0	0	7.15482	40.0601	PIWIL2;APOBEC3D;APOBEC3G;APOBEC3A
positive regulation of T cell mediated cytotoxicity (GO:0001916)	4/26	0.00370144	0.0585276	0	0	7.15482	40.0601	HLA-B;HLA-DRA;HLA-F;HLA-DRB1
regulation of chemokine production (GO:0032642)	5/42	0.00376609	0.0588367	0	0	5.32443	29.7195	CD74;TLR9;HMOX1;IL6R;TLR2
regulation of extrinsic apoptotic signaling pathway via death domain receptors (GO:1902041)	5/42	0.00376609	0.0588367	0	0	5.32443	29.7195	FGB;FGA;FGG;TNFSF10;HMOX1
negative regulation of extrinsic apoptotic signaling pathway (GO:2001237)	7/80	0.00381943	0.0593149	0	0	3.7865	21.0819	FGB;FGA;IL1A;FGG;TNFSF10;IFI6;HMOX1
iron ion homeostasis (GO:0055072)	6/61	0.0040741	0.0628954	0	0	4.30301	23.6799	SLC46A1;LCN2;HMOX1;CYBRD1;CP;HAMP
positive regulation of leukocyte mediated cytotoxicity (GO:0001912)	5/43	0.00417586	0.0640872	0	0	5.18405	28.4005	NOS2;HLA-B;HLA-DRA;HLA-F;HLA-DRB1
regulation of vascular endothelial growth factor production (GO:0010574)	4/27	0.00426071	0.0643054	0	0	6.84339	37.3534	C3;IL1A;CXCL17;CYP1B1
positive regulation of toll-like receptor signaling pathway (GO:0034123)	4/27	0.00426071	0.0643054	0	0	6.84339	37.3534	TLR1;RSAD2;TLR9;TLR2
antigen processing and presentation of exogenous peptide antigen (GO:0002478)	8/103	0.00426402	0.0643054	0	0	3.32829	18.1643	CD74;HLA-DRB5;HLA-DRA;CTSF;HLA-F;HLA-DRB1;CTSS;HLA-DPA1
regulation of insulin secretion (GO:0050796)	8/104	0.0045213	0.065258	0	0	3.29345	17.7812	SNAP25;NOS2;KCNB1;SLC2A2;NR1D1;MYRIP;SYT7;ADCY5
antigen processing and presentation of endogenous peptide antigen (GO:0002483)	3/14	0.00457731	0.065258	0	0	10.7166	57.7267	HLA-DRA;HLA-F;HLA-DRB1
branching involved in blood vessel morphogenesis (GO:0001569)	3/14	0.00457731	0.065258	0	0	10.7166	57.7267	DLL4;SEMA3E;NRARP
carbohydrate transport (GO:0008643)	3/14	0.00457731	0.065258	0	0	10.7166	57.7267	SLC23A1;SLC2A2;SLC5A1
defense response to protozoan (GO:0042832)	3/14	0.00457731	0.065258	0	0	10.7166	57.7267	CD40;GBP2;GBP4
detection of bacterium (GO:0016045)	3/14	0.00457731	0.065258	0	0	10.7166	57.7267	DMBT1;HLA-B;HLA-DRB1
retinal metabolic process (GO:0042574)	3/14	0.00457731	0.065258	0	0	10.7166	57.7267	AKR1C1;CYP1B1;BCO1
steroid catabolic process (GO:0006706)	3/14	0.00457731	0.065258	0	0	10.7166	57.7267	STS;SULT1E1;CYP3A4
low-density lipoprotein particle remodeling (GO:0034374)	3/14	0.00457731	0.065258	0	0	10.7166	57.7267	APOB;AGT;ABCG1
negative regulation of neuroinflammatory response (GO:0150079)	3/14	0.00457731	0.065258	0	0	10.7166	57.7267	SYT11;NR1D1;CX3CL1
homotypic cell-cell adhesion (GO:0034109)	5/44	0.00461648	0.0654586	0	0	5.05087	27.1642	FGB;FGA;MEGF10;FGG;HSPB1
regulation of defense response (GO:0031347)	7/83	0.00468463	0.0660659	0	0	3.63647	19.5041	HERC5;ACE2;CASP5;LRRC19;IRF1;CASP1;PTGES
negative regulation of endopeptidase activity (GO:0010951)	6/63	0.00478219	0.0670792	0	0	4.1516	22.1814	SERPING1;SERPINA6;SERPINB7;SORL1;KNG1;AGT
bile acid and bile salt transport (GO:0015721)	4/28	0.0048743	0.0676439	0	0	6.55791	34.9129	AKR1C1;AKR1C4;SLC51A;SLC51B
negative regulation of axonogenesis (GO:0050771)	4/28	0.0048743	0.0676439	0	0	6.55791	34.9129	NGFR;LINGO1;MAP2;KIAA0319
diterpenoid metabolic process (GO:0016101)	6/64	0.00516832	0.0713447	0	0	4.07981	21.481	AKR1C1;APOA1;APOA4;AKR1C4;BCO1;APOB
regulation of response to external stimulus (GO:0032101)	9/130	0.00535794	0.0717133	0	0	2.94181	15.3832	HERC5;ACE2;P2RX4;CASP5;LRRC19;IRF1;CASP1;CX3CL1;PTGES
regulation of fatty acid biosynthetic process (GO:0042304)	4/29	0.00554449	0.0717133	0	0	6.29527	32.7036	PDK4;APOA1;APOA4;TRIB3
regulation of T cell mediated cytotoxicity (GO:0001914)	4/29	0.00554449	0.0717133	0	0	6.29527	32.7036	HLA-B;HLA-DRA;HLA-F;HLA-DRB1
intrinsic apoptotic signaling pathway in response to endoplasmic reticulum stress (GO:0070059)	4/29	0.00554449	0.0717133	0	0	6.29527	32.7036	DDIT3;TRIB3;CHAC1;RNF186
negative regulation of interferon-gamma production (GO:0032689)	4/29	0.00554449	0.0717133	0	0	6.29527	32.7036	DDIT3;LGALS9C;HLA-DRB1;LGALS9B
negative regulation of wound healing (GO:0061045)	4/29	0.00554449	0.0717133	0	0	6.29527	32.7036	APCS;PROC;CLDN3;KNG1
positive regulation of cell differentiation (GO:0045597)	14/258	0.00556123	0.0717133	0	0	2.27816	11.8281	ACVRL1;AGT;PCP4;BMP2;SULT1E1;BAMBI;MYOD1;SNAI1;ASB4;APOB;PLCB1;BMPR1B;IL6R;ATOH1
regulation of B cell proliferation (GO:0030888)	5/46	0.00559511	0.0717133	0	0	4.80399	24.9128	CD74;CD40;CD300A;TLR9;TNFSF13B
acute-phase response (GO:0006953)	3/15	0.00561668	0.0717133	0	0	9.82308	50.9034	APCS;SAA1;IL6R
regulation of microglial cell activation (GO:1903978)	3/15	0.00561668	0.0717133	0	0	9.82308	50.9034	SYT11;NR1D1;CX3CL1
fibrinolysis (GO:0042730)	3/15	0.00561668	0.0717133	0	0	9.82308	50.9034	FGB;FGA;FGG
macrophage migration (GO:1905517)	3/15	0.00561668	0.0717133	0	0	9.82308	50.9034	P2RX4;CXCL17;SAA1
negative regulation of single stranded viral RNA replication via double stranded DNA intermediate (GO:0045869)	3/15	0.00561668	0.0717133	0	0	9.82308	50.9034	APOBEC3D;APOBEC3G;APOBEC3A
positive regulation of heterotypic cell-cell adhesion (GO:0034116)	3/15	0.00561668	0.0717133	0	0	9.82308	50.9034	FGB;FGA;FGG
regulation of interferon-gamma production (GO:0032649)	7/86	0.00568986	0.0717133	0	0	3.49784	18.0806	DDIT3;TLR9;CD14;LGALS9C;HLA-DRB1;HLA-DPA1;LGALS9B
regulation of intestinal lipid absorption (GO:1904729)	2/5	0.00590968	0.0717133	0	0	26.1543	134.202	APOA1;APOA4
ciliary neurotrophic factor-mediated signaling pathway (GO:0070120)	2/5	0.00590968	0.0717133	0	0	26.1543	134.202	CNTFR;IL6R
regulation of myoblast proliferation (GO:2000291)	2/5	0.00590968	0.0717133	0	0	26.1543	134.202	MEGF10;KLHL41
vitamin D3 metabolic process (GO:0070640)	2/5	0.00590968	0.0717133	0	0	26.1543	134.202	UGT1A4;UGT1A3
positive regulation of amine transport (GO:0051954)	2/5	0.00590968	0.0717133	0	0	26.1543	134.202	ACE2;KCNB1
positive regulation of CD4-positive, CD25-positive, alpha-beta regulatory T cell differentiation (GO:0032831)	2/5	0.00590968	0.0717133	0	0	26.1543	134.202	HLA-DRA;HLA-DRB1
positive regulation of interleukin-18 production (GO:0032741)	2/5	0.00590968	0.0717133	0	0	26.1543	134.202	TLR9;TLR2
positive regulation of leukocyte mediated immunity (GO:0002705)	2/5	0.00590968	0.0717133	0	0	26.1543	134.202	NOS2;PLCG2
postsynaptic endocytosis (GO:0140239)	2/5	0.00590968	0.0717133	0	0	26.1543	134.202	MX2;MX1
postsynaptic neurotransmitter receptor internalization (GO:0098884)	2/5	0.00590968	0.0717133	0	0	26.1543	134.202	MX2;MX1
prostaglandin transport (GO:0015732)	2/5	0.00590968	0.0717133	0	0	26.1543	134.202	NOS2;SLCO2A1
negative regulation of cytokine production (GO:0001818)	11/182	0.00612502	0.0734293	0	0	2.54805	12.9833	HERC5;SYT11;DDIT3;TLR9;APOA1;HDAC9;GBP1;LGALS9C;HLA-DRB1;CX3CL1;LGALS9B
positive regulation of cell-cell adhesion (GO:0022409)	5/47	0.00613553	0.0734293	0	0	4.68937	23.886	FGB;FGA;MEGF10;FGG;CX3CL1
positive regulation of pathway-restricted SMAD protein phosphorylation (GO:0010862)	5/47	0.00613553	0.0734293	0	0	4.68937	23.886	ACVRL1;BMP3;BMP2;GDF15;GDF7
transmembrane receptor protein serine/threonine kinase signaling pathway (GO:0007178)	9/133	0.00620594	0.0739329	0	0	2.87019	14.587	ACVRL1;BMP2;HPGD;BAMBI;GDF15;APOA1;BMPR1B;DUSP15;GDF7
positive regulation of B cell proliferation (GO:0030890)	4/30	0.00627348	0.0743977	0	0	6.05284	30.6965	CD74;CD40;TLR9;TNFSF13B
response to endoplasmic reticulum stress (GO:0034976)	8/110	0.00632399	0.0746574	0	0	3.09876	15.6903	BCL2L11;DDIT3;ERP27;TRIB3;CHAC1;RNF186;ATF3;THBS4
positive regulation of blood vessel endothelial cell migration (GO:0043536)	5/48	0.0067116	0.0776541	0	0	4.58008	22.9183	CD40;P2RX4;HSPB1;HMOX1;HDAC9
regulation of blood vessel endothelial cell proliferation involved in sprouting angiogenesis (GO:1903587)	3/16	0.00678617	0.0776541	0	0	9.067	45.2703	DLL4;NGFR;HMOX1
regulation of cholesterol storage (GO:0010885)	3/16	0.00678617	0.0776541	0	0	9.067	45.2703	ABCA1;APOB;ABCG1
regulation of monocyte differentiation (GO:0045655)	3/16	0.00678617	0.0776541	0	0	9.067	45.2703	APCS;CD74;HLA-DRB1
response to organophosphorus (GO:0046683)	3/16	0.00678617	0.0776541	0	0	9.067	45.2703	P2RX4;AKR1C1;DUOX2
negative regulation of macrophage activation (GO:0043031)	3/16	0.00678617	0.0776541	0	0	9.067	45.2703	SYT11;NR1D1;CX3CL1
positive regulation of vasoconstriction (GO:0045907)	3/16	0.00678617	0.0776541	0	0	9.067	45.2703	FGB;FGA;FGG
transforming growth factor beta receptor signaling pathway (GO:0007179)	7/89	0.00684832	0.078023	0	0	3.36935	16.792	ACVRL1;HPGD;GDF15;BAMBI;APOA1;DUSP15;FMOD
regulation of macrophage derived foam cell differentiation (GO:0010743)	4/31	0.00706339	0.0797765	0	0	5.82836	28.8669	ABCA1;APOB;AGT;ABCG1
negative regulation of axon extension (GO:0030517)	4/31	0.00706339	0.0797765	0	0	5.82836	28.8669	SEMA6A;MAP2;SEMA3E;KIAA0319
negative regulation of inflammatory response (GO:0050728)	12/212	0.00716471	0.0805721	0	0	2.37795	11.7437	APCS;CALCA;PROC;ADM2;PLCG2;SAA1;CXCL17;APOA1;ADM;NR1D1;HLA-DRB1;ADCY5
sodium ion transport (GO:0006814)	7/90	0.00727082	0.0814144	0	0	3.32858	16.3896	SLC6A19;SLC5A9;SLC24A3;SLC23A1;SLC5A1;SLC6A3;SLC17A4
receptor internalization (GO:0031623)	5/49	0.00732447	0.0816647	0	0	4.47575	22.0052	GRK3;MX2;ITGB2;MX1;ADM
negative regulation of multicellular organismal process (GO:0051241)	12/214	0.00769601	0.0854421	0	0	2.35416	11.4578	EFNA1;BMP2;PROC;GDF15;SYT11;DDIT3;APOA1;ADM;APOA4;NR1D1;ZNF423;HDAC9
regulation of cell migration involved in sprouting angiogenesis (GO:0090049)	4/32	0.00791625	0.086162	0	0	5.61991	27.1938	DLL4;HDAC5;HMOX1;HDAC9
cell surface receptor signaling pathway involved in heart development (GO:0061311)	3/17	0.00808957	0.086162	0	0	8.41892	40.5555	DLL4;BMP2;SNAI1
negative regulation of phagocytosis (GO:0050765)	3/17	0.00808957	0.086162	0	0	8.41892	40.5555	CD300A;SYT11;TLR2
regulation of peptidyl-tyrosine phosphorylation (GO:0050730)	7/92	0.00817328	0.086162	0	0	3.24993	15.622	EFNA1;CD74;ITGB2;PLCG2;IL6R;THBS4;AGT
cellular response to lectin (GO:1990858)	8/115	0.00820404	0.086162	0	0	2.95319	14.1846	MUC17;PLCG2;MUC12;MUC13;MUC3A;MUC20;MUC4;MUC21
stimulatory C-type lectin receptor signaling pathway (GO:0002223)	8/115	0.00820404	0.086162	0	0	2.95319	14.1846	MUC17;PLCG2;MUC12;MUC13;MUC3A;MUC20;MUC4;MUC21
response to metal ion (GO:0010038)	6/71	0.00853827	0.086162	0	0	3.63913	17.3339	FGB;FGA;IL1A;SLC30A2;FGG;HAMP
ion transport (GO:0006811)	8/116	0.00862553	0.086162	0	0	2.9257	13.9059	PANX2;SLC15A2;SLC24A3;TMEM63C;SLC17A8;SLC15A3;SLC26A3;SLC17A4
regulation of substrate adhesion-dependent cell spreading (GO:1900024)	5/51	0.00866521	0.086162	0	0	4.28072	20.3267	FGB;FGA;FGG;APOA1;GBP1
sensory perception (GO:0007600)	5/51	0.00866521	0.086162	0	0	4.28072	20.3267	P2RX4;OPRL1;ALOXE3;RETREG1;PTGES
extracellular matrix organization (GO:0030198)	15/300	0.00869301	0.086162	0	0	2.0896	9.91567	FGB;FGA;PRSS1;ECM2;VCAM1;ITGB2;FGG;CTSS;FBLN5;MMP25;COL5A3;CYP1B1;COL9A2;LCP1;PRSS2
blood vessel endothelial cell proliferation involved in sprouting angiogenesis (GO:0002043)	2/6	0.00871858	0.086162	0	0	19.6147	93.0187	ACVRL1;NRARP
cellular response to lipoteichoic acid (GO:0071223)	2/6	0.00871858	0.086162	0	0	19.6147	93.0187	CD14;TLR2
coumarin metabolic process (GO:0009804)	2/6	0.00871858	0.086162	0	0	19.6147	93.0187	UGT1A8;UGT1A7
dehydroascorbic acid transport (GO:0070837)	2/6	0.00871858	0.086162	0	0	19.6147	93.0187	SLC23A1;SLC2A2
regulation of T-helper cell differentiation (GO:0045622)	2/6	0.00871858	0.086162	0	0	19.6147	93.0187	HLA-DRA;HLA-DRB1
glomerular epithelial cell differentiation (GO:0072311)	2/6	0.00871858	0.086162	0	0	19.6147	93.0187	PROM1;KLF15
regulation of type B pancreatic cell proliferation (GO:0061469)	2/6	0.00871858	0.086162	0	0	19.6147	93.0187	NUPR1;NR1D1
renal filtration cell differentiation (GO:0061318)	2/6	0.00871858	0.086162	0	0	19.6147	93.0187	PROM1;KLF15
response to lipoteichoic acid (GO:0070391)	2/6	0.00871858	0.086162	0	0	19.6147	93.0187	CD14;TLR2
monoterpenoid metabolic process (GO:0016098)	2/6	0.00871858	0.086162	0	0	19.6147	93.0187	CYP3A4;CYP2C19
negative regulation of blood vessel endothelial cell proliferation involved in sprouting angiogenesis (GO:1903588)	2/6	0.00871858	0.086162	0	0	19.6147	93.0187	DLL4;NGFR
negative regulation of cellular extravasation (GO:0002692)	2/6	0.00871858	0.086162	0	0	19.6147	93.0187	PLCB1;CCL28
peptide antigen assembly with MHC protein complex (GO:0002501)	2/6	0.00871858	0.086162	0	0	19.6147	93.0187	HLA-DRA;HLA-DRB1
positive regulation of endoplasmic reticulum stress-induced intrinsic apoptotic signaling pathway (GO:1902237)	2/6	0.00871858	0.086162	0	0	19.6147	93.0187	BCL2L11;DDIT3
positive regulation of gap junction assembly (GO:1903598)	2/6	0.00871858	0.086162	0	0	19.6147	93.0187	ACE2;AGT
positive regulation of I-kappaB phosphorylation (GO:1903721)	2/6	0.00871858	0.086162	0	0	19.6147	93.0187	PLCG2;CX3CL1
positive regulation of microglial cell migration (GO:1904141)	2/6	0.00871858	0.086162	0	0	19.6147	93.0187	P2RX4;CX3CL1
protein insertion into mitochondrial membrane involved in apoptotic signaling pathway (GO:0001844)	2/6	0.00871858	0.086162	0	0	19.6147	93.0187	BCL2L11;BMF
primary alcohol metabolic process (GO:0034308)	4/33	0.00883401	0.0869734	0	0	5.42584	25.6596	ADH1A;CYP1A1;CYP1B1;CYP3A4
positive regulation of MAPK cascade (GO:0043410)	14/274	0.009233	0.090087	0	0	2.13619	10.008	FGB;CD74;FGA;CD40;GDF15;FGG;GPR37L1;SLC30A10;CX3CL1;BMP2;PDGFD;PLCG2;TLR9;HLA-DRB1
regulation of intrinsic apoptotic signaling pathway (GO:2001242)	5/52	0.0093953	0.090087	0	0	4.18942	19.5543	BCL2L11;DAPK2;DDIT3;BMF;NUPR1
negative regulation of response to external stimulus (GO:0032102)	8/118	0.00951683	0.090087	0	0	2.87221	13.3693	APCS;CLDN3;PROC;CXCL17;SAA1;APOA1;CARD16;NR1D1
regulation of cartilage development (GO:0061035)	3/18	0.00953009	0.090087	0	0	7.85726	36.5622	BMP2;SCIN;BMPR1B
endothelial cell proliferation (GO:0001935)	3/18	0.00953009	0.090087	0	0	7.85726	36.5622	ACVRL1;HMOX1;NRARP
epithelial structure maintenance (GO:0010669)	3/18	0.00953009	0.090087	0	0	7.85726	36.5622	TLR9;MUC13;MUC4
regulation of single stranded viral RNA replication via double stranded DNA intermediate (GO:0045091)	3/18	0.00953009	0.090087	0	0	7.85726	36.5622	APOBEC3D;APOBEC3G;APOBEC3A
high-density lipoprotein particle remodeling (GO:0034375)	3/18	0.00953009	0.090087	0	0	7.85726	36.5622	APOA1;APOA4;ABCG1
maintenance of gastrointestinal epithelium (GO:0030277)	3/18	0.00953009	0.090087	0	0	7.85726	36.5622	TLR9;MUC13;MUC4
phosphatidylinositol acyl-chain remodeling (GO:0036149)	3/18	0.00953009	0.090087	0	0	7.85726	36.5622	PLA2G1B;PLA2G4C;PLBD1
positive regulation of cartilage development (GO:0061036)	3/18	0.00953009	0.090087	0	0	7.85726	36.5622	ACVRL1;BMP2;BMPR1B
nitrogen compound transport (GO:0071705)	9/143	0.00979353	0.0921458	0	0	2.65463	12.2804	SLC25A48;SLC6A19;SLC15A2;TCN1;SLC23A1;SLC3A1;RHCG;SLC15A3;SLC6A3
regulation of transmembrane transport (GO:0034762)	4/34	0.00981853	0.0921458	0	0	5.24471	24.2489	ACE2;KCNJ9;TRIB3;KCNJ3
innate immune response activating cell surface receptor signaling pathway (GO:0002220)	8/119	0.00998737	0.0933944	0	0	2.84619	13.1108	MUC17;PLCG2;MUC12;MUC13;MUC3A;MUC20;MUC4;MUC21
positive regulation of chemokine production (GO:0032722)	5/53	0.0101666	0.0947313	0	0	4.10193	18.8223	CD74;TLR9;HMOX1;IL6R;TLR2
cellular transition metal ion homeostasis (GO:0046916)	7/96	0.0102218	0.0949062	0	0	3.10322	14.2228	SLC46A1;LCN2;HMOX1;CYBRD1;SLC30A10;CP;HAMP
negative regulation of protein binding (GO:0032091)	6/74	0.0103795	0.0960288	0	0	3.47805	15.8874	SLPI;MAP2;CARD16;IFIT1;SORL1;IFIT2
unsaturated fatty acid metabolic process (GO:0033559)	5/54	0.0109803	0.100071	0	0	4.01801	18.1279	PLA2G4C;CYP4F3;GSTA1;CYP1B1;ALOXE3
positive regulation of lymphocyte proliferation (GO:0050671)	6/75	0.0110513	0.100071	0	0	3.42746	15.4414	CD74;CD40;VCAM1;TLR9;TNFSF13B;HLA-DPA1
regulation of glucose transmembrane transport (GO:0010827)	3/19	0.0111105	0.100071	0	0	7.3658	33.1451	C3;PLA2G1B;TRIB3
positive regulation of macrophage migration (GO:1905523)	3/19	0.0111105	0.100071	0	0	7.3658	33.1451	P2RX4;CXCL17;CX3CL1
antigen processing and presentation of exogenous peptide antigen via MHC class II (GO:0019886)	7/98	0.0113756	0.100071	0	0	3.03471	13.5842	CD74;HLA-DRB5;HLA-DRA;CTSF;HLA-DRB1;CTSS;HLA-DPA1
epithelium development (GO:0060429)	8/122	0.0115028	0.100071	0	0	2.77086	12.3723	BMP2;DMBT1;AKR1C1;GSTA2;CDHR2;GSTA1;AKR1C2;RHCG
positive regulation of apoptotic process (GO:0043065)	15/310	0.0115034	0.100071	0	0	2.01772	9.00934	NGFR;DAPK2;KNG1;IFIT2;GADD45G;BMP2;RASSF2;BCL2L11;SCIN;DDIT3;UBD;TNFSF10;CYP1B1;BMF;NUPR1
regulation of BMP signaling pathway (GO:0030510)	6/76	0.0117533	0.100071	0	0	3.37833	15.012	ACVRL1;BMP2;BAMBI;ZNF423;BMPR1B;SORL1
triglyceride metabolic process (GO:0006641)	5/55	0.0118373	0.100071	0	0	3.93745	17.4685	FABP2;MOGAT2;FABP6;APOBR;APOB
positive regulation of stress-activated MAPK cascade (GO:0032874)	7/99	0.0119866	0.100071	0	0	3.00157	13.2788	BMP2;RASSF2;TLR9;DUSP15;PLCB1;XDH;GADD45G
aortic valve development (GO:0003176)	4/36	0.0119947	0.100071	0	0	4.91641	21.7467	DLL4;EFNA1;BMP2;SNAI1
retina homeostasis (GO:0001895)	4/36	0.0119947	0.100071	0	0	4.91641	21.7467	PIGR;ZG16B;PIP;HSPB1
macrophage activation (GO:0042116)	4/36	0.0119947	0.100071	0	0	4.91641	21.7467	TLR1;ITGB2;PLCG2;CX3CL1
platelet aggregation (GO:0070527)	4/36	0.0119947	0.100071	0	0	4.91641	21.7467	FGB;FGA;FGG;HSPB1
positive regulation of interferon-beta production (GO:0032728)	4/36	0.0119947	0.100071	0	0	4.91641	21.7467	OAS2;IRF1;TLR9;TLR2
positive regulation of substrate adhesion-dependent cell spreading (GO:1900026)	4/36	0.0119947	0.100071	0	0	4.91641	21.7467	FGB;FGA;FGG;APOA1
positive regulation of T cell mediated immunity (GO:0002711)	4/36	0.0119947	0.100071	0	0	4.91641	21.7467	HLA-B;HLA-DRA;HLA-F;HLA-DRB1
regulation of I-kappaB phosphorylation (GO:1903719)	2/7	0.0120055	0.100071	0	0	15.6909	69.3915	PLCG2;CX3CL1
complement activation, alternative pathway (GO:0006957)	2/7	0.0120055	0.100071	0	0	15.6909	69.3915	C3;CFB
regulation of microglial cell migration (GO:1904139)	2/7	0.0120055	0.100071	0	0	15.6909	69.3915	P2RX4;CX3CL1
detection of molecule of bacterial origin (GO:0032490)	2/7	0.0120055	0.100071	0	0	15.6909	69.3915	C4B;DMBT1
dorsal aorta development (GO:0035907)	2/7	0.0120055	0.100071	0	0	15.6909	69.3915	ACVRL1;DLL4
dorsal aorta morphogenesis (GO:0035912)	2/7	0.0120055	0.100071	0	0	15.6909	69.3915	ACVRL1;DLL4
regulation of striated muscle cell differentiation (GO:0051153)	2/7	0.0120055	0.100071	0	0	15.6909	69.3915	HDAC5;HDAC9
regulation of systemic arterial blood pressure by renin-angiotensin (GO:0003081)	2/7	0.0120055	0.100071	0	0	15.6909	69.3915	ACE2;AGT
synaptic vesicle budding from presynaptic endocytic zone membrane (GO:0016185)	2/7	0.0120055	0.100071	0	0	15.6909	69.3915	MX2;MX1
terpenoid metabolic process (GO:0006721)	2/7	0.0120055	0.100071	0	0	15.6909	69.3915	CYP3A4;CYP2C19
negative regulation of dendritic spine development (GO:0061000)	2/7	0.0120055	0.100071	0	0	15.6909	69.3915	EFNA1;GRIN3A
negative regulation of MyD88-independent toll-like receptor signaling pathway (GO:0034128)	2/7	0.0120055	0.100071	0	0	15.6909	69.3915	SARM1;CD14
pantothenate metabolic process (GO:0015939)	2/7	0.0120055	0.100071	0	0	15.6909	69.3915	VNN2;VNN3
positive regulation of activation of Janus kinase activity (GO:0010536)	2/7	0.0120055	0.100071	0	0	15.6909	69.3915	IL6R;AGT
phosphatidylcholine metabolic process (GO:0046470)	6/77	0.0124862	0.103747	0	0	3.33057	14.5983	ACHE;PLA2G1B;PLA2G4C;APOA1;PLBD1;APOA4
antigen processing and presentation of peptide antigen via MHC class II (GO:0002495)	7/100	0.0126209	0.104202	0	0	2.96914	12.9823	CD74;HLA-DRB5;HLA-DRA;CTSF;HLA-DRB1;CTSS;HLA-DPA1
cell-matrix adhesion (GO:0007160)	7/100	0.0126209	0.104202	0	0	2.96914	12.9823	FGB;FGA;VCAM1;ECM2;ITGB2;FGG;FBLN5
cardiac epithelial to mesenchymal transition (GO:0060317)	3/20	0.0128329	0.105618	0	0	6.93216	30.1947	ACVRL1;BMP2;SNAI1
positive regulation of programmed cell death (GO:0043068)	14/286	0.0130713	0.10688	0	0	2.04068	8.85109	NGFR;NOS2;DAPK2;KNG1;IFIT2;GADD45G;BMP2;RASSF2;BCL2L11;SCIN;UBD;TNFSF10;CYP1B1;BMF
cellular response to organic cyclic compound (GO:0071407)	9/150	0.013109	0.10688	0	0	2.52193	10.9312	AOC1;P2RX4;MYOD1;RORC;CYP1A1;PDE3A;CYP1B1;SLC26A3;ADCY5
response to cytokine (GO:0034097)	9/150	0.013109	0.10688	0	0	2.52193	10.9312	CD74;CD40;CIITA;UBD;MX2;MX1;CASP1;XAF1;IL6R
negative regulation of epithelial cell apoptotic process (GO:1904036)	4/37	0.0131896	0.107202	0	0	4.76719	20.6339	FGB;FGA;FGG;NUPR1
carboxylic acid transport (GO:0046942)	5/57	0.0136851	0.11054	0	0	3.78562	16.2458	SLC23A1;SLC16A6;SLC16A7;SLC16A14;SLC17A4
regulation of reactive oxygen species metabolic process (GO:2000377)	5/57	0.0136851	0.11054	0	0	3.78562	16.2458	ACE2;AKR1C1;CYP1B1;XDH;AGT
intrinsic apoptotic signaling pathway (GO:0097193)	7/102	0.0139614	0.112423	0	0	2.90633	12.4143	BCL2L11;DDIT3;IFI6;CYP1B1;TRIB3;CHAC1;RNF186
receptor metabolic process (GO:0043112)	5/58	0.0146779	0.115862	0	0	3.714	15.6783	GRK3;MX2;ITGB2;MX1;ADM
regulation of pathway-restricted SMAD protein phosphorylation (GO:0060393)	5/58	0.0146779	0.115862	0	0	3.714	15.6783	ACVRL1;BMP3;BMP2;GDF15;GDF7
regulation of phagocytosis (GO:0050764)	5/58	0.0146779	0.115862	0	0	3.714	15.6783	CAMK1D;SYT11;APOA1;SYT7;TLR2
purinergic nucleotide receptor signaling pathway (GO:0035590)	3/21	0.0146992	0.115862	0	0	6.54671	27.6269	C3;P2RX4;CASP1
regulation of lipoprotein lipase activity (GO:0051004)	3/21	0.0146992	0.115862	0	0	6.54671	27.6269	APOA1;APOA4;HDAC9
sterol transport (GO:0015918)	3/21	0.0146992	0.115862	0	0	6.54671	27.6269	ABCG8;APOA1;APOB
positive regulation of phosphatase activity (GO:0010922)	3/21	0.0146992	0.115862	0	0	6.54671	27.6269	BMP2;CD300A;CHP2
glycerophospholipid metabolic process (GO:0006650)	6/80	0.0148763	0.11645	0	0	3.19506	13.4447	PLA2G1B;PLA2G4C;APOA1;APOA4;PLCB1;PLA1A
negative regulation of cellular process (GO:0048523)	23/566	0.0156041	0.11645	0	0	1.68699	7.01826	PIWIL2;ACVRL1;APOBEC3D;APOBEC3G;HPGD;SUSD2;APOA1;KNG1;IFIT3;DLL4;IL1A;BMP2;CLDN3;SCIN;FABP6;SYT11;IRF1;CYP1B1;SCGB3A1;NUPR1;CRYAB;APOBEC3A;TLR2
proximal/distal pattern formation (GO:0009954)	2/8	0.0157449	0.11645	0	0	13.0751	54.278	CYP26B1;HOXB9
regulation of CD4-positive, alpha-beta T cell activation (GO:2000514)	2/8	0.0157449	0.11645	0	0	13.0751	54.278	HLA-DRA;HLA-DRB1
regulation of Cdc42 protein signal transduction (GO:0032489)	2/8	0.0157449	0.11645	0	0	13.0751	54.278	ABCA1;APOA1
regulation of interleukin-18 production (GO:0032661)	2/8	0.0157449	0.11645	0	0	13.0751	54.278	TLR9;TLR2
regulation of microvillus organization (GO:0032530)	2/8	0.0157449	0.11645	0	0	13.0751	54.278	CDHR2;CDHR5
regulation of MyD88-independent toll-like receptor signaling pathway (GO:0034127)	2/8	0.0157449	0.11645	0	0	13.0751	54.278	SARM1;CD14
dynamin family protein polymerization involved in membrane fission (GO:0003373)	2/8	0.0157449	0.11645	0	0	13.0751	54.278	MX2;MX1
dynamin family protein polymerization involved in mitochondrial fission (GO:0003374)	2/8	0.0157449	0.11645	0	0	13.0751	54.278	MX2;MX1
elastic fiber assembly (GO:0048251)	2/8	0.0157449	0.11645	0	0	13.0751	54.278	TNXB;FBLN5
regulation of skeletal muscle fiber development (GO:0048742)	2/8	0.0157449	0.11645	0	0	13.0751	54.278	MYOD1;HDAC9
synaptic vesicle budding (GO:0070142)	2/8	0.0157449	0.11645	0	0	13.0751	54.278	MX2;MX1
myoblast migration (GO:0051451)	2/8	0.0157449	0.11645	0	0	13.0751	54.278	MEGF10;THBS4
negative regulation of CD4-positive, alpha-beta T cell proliferation (GO:2000562)	2/8	0.0157449	0.11645	0	0	13.0751	54.278	LGALS9C;LGALS9B
negative regulation of muscle hypertrophy (GO:0014741)	2/8	0.0157449	0.11645	0	0	13.0751	54.278	MLIP;P2RX4
positive regulation of CD4-positive, alpha-beta T cell differentiation (GO:0043372)	2/8	0.0157449	0.11645	0	0	13.0751	54.278	HLA-DRA;HLA-DRB1
positive regulation of glial cell migration (GO:1903977)	2/8	0.0157449	0.11645	0	0	13.0751	54.278	P2RX4;CX3CL1
positive regulation of lipoprotein lipase activity (GO:0051006)	2/8	0.0157449	0.11645	0	0	13.0751	54.278	APOA1;APOA4
positive regulation of steroid biosynthetic process (GO:0010893)	2/8	0.0157449	0.11645	0	0	13.0751	54.278	ADM;NR1D1
positive regulation of triglyceride catabolic process (GO:0010898)	2/8	0.0157449	0.11645	0	0	13.0751	54.278	APOA1;APOA4
regulation of intracellular transport (GO:0032386)	4/39	0.0158004	0.11645	0	0	4.49431	18.6412	MAP2;MX2;LCP1;CRYAB
regulation of viral entry into host cell (GO:0046596)	4/39	0.0158004	0.11645	0	0	4.49431	18.6412	APCS;CD74;CIITA;HLA-DRB1
exogenous drug catabolic process (GO:0042738)	3/22	0.0167108	0.122476	0	0	6.20183	25.376	CYP2C8;CYP3A4;CYP2C19
regulation of ERK1 and ERK2 cascade (GO:0070372)	12/238	0.0167783	0.122476	0	0	2.10154	8.59042	FGB;CD74;FGA;BMP2;SEMA6A;PDGFD;CNKSR3;FGG;SLC30A10;GBP1;HLA-DRB1;CX3CL1
adenylate cyclase-inhibiting G protein-coupled receptor signaling pathway (GO:0007193)	5/60	0.0168058	0.122476	0	0	3.57858	14.6222	CHRM4;OPRL1;OXER1;GPR37L1;ADCY5
Notch signaling pathway (GO:0007219)	5/60	0.0168058	0.122476	0	0	3.57858	14.6222	DLL4;BMP2;SNAI1;NRARP;ZNF423
cellular response to peptide hormone stimulus (GO:0071375)	7/106	0.0169426	0.123129	0	0	2.78833	11.3706	HDAC5;PLA2G1B;TRIB3;SLC30A10;PCK1;HDAC9;ADCY5
negative regulation of signal transduction (GO:0009968)	13/267	0.0170738	0.123737	0	0	2.02692	8.24999	SEMA6A;GDF15;NRARP;CXXC4;CX3CL1;AGT;DLL4;BMP2;CYP26B1;TLR9;CHAC1;CARD16;XDH
positive regulation of intrinsic apoptotic signaling pathway (GO:2001244)	4/40	0.0172189	0.124443	0	0	4.36925	17.7468	BCL2L11;DDIT3;BMF;NUPR1
B cell differentiation (GO:0030183)	5/61	0.0179426	0.129315	0	0	3.5145	14.1303	HDAC5;VCAM1;NFAM1;PLCG2;HDAC9
lymphocyte differentiation (GO:0030098)	6/84	0.0185333	0.133205	0	0	3.03058	12.0865	DLL4;HDAC5;VCAM1;NFAM1;PLCG2;HDAC9
negative regulation of cell-cell adhesion (GO:0022408)	4/41	0.0187143	0.133769	0	0	4.25094	16.9122	BMP2;APOA1;B4GALNT2;MUC21
positive regulation of cation transmembrane transport (GO:1904064)	4/41	0.0187143	0.133769	0	0	4.25094	16.9122	ACE2;KCNJ9;CTSS;KCNJ3
drug catabolic process (GO:0042737)	3/23	0.0188685	0.133772	0	0	5.89143	23.3905	CYP2C8;CYP3A4;CYP2C19
hexose transmembrane transport (GO:0008645)	3/23	0.0188685	0.133772	0	0	5.89143	23.3905	SLC5A9;SLC2A2;SLC5A1
negative regulation of G protein-coupled receptor signaling pathway (GO:0045744)	3/23	0.0188685	0.133772	0	0	5.89143	23.3905	GRK3;GPRASP1;MRAP2
B cell activation (GO:0042113)	6/85	0.0195354	0.136354	0	0	2.99207	11.7754	HDAC5;CD40;VCAM1;NFAM1;PLCG2;HDAC9
anoikis (GO:0043276)	2/9	0.0199122	0.136354	0	0	11.2067	43.89	DAPK2;BMF
regulation of aspartic-type endopeptidase activity involved in amyloid precursor protein catabolic process (GO:1902959)	2/9	0.0199122	0.136354	0	0	11.2067	43.89	EFNA1;SORL1
regulation of gap junction assembly (GO:1903596)	2/9	0.0199122	0.136354	0	0	11.2067	43.89	ACE2;AGT
response to type I interferon (GO:0034340)	2/9	0.0199122	0.136354	0	0	11.2067	43.89	MX1;IFIT1
intestinal cholesterol absorption (GO:0030299)	2/9	0.0199122	0.136354	0	0	11.2067	43.89	ABCG8;AKR1C1
synapse pruning (GO:0098883)	2/9	0.0199122	0.136354	0	0	11.2067	43.89	C3;CX3CL1
very-low-density lipoprotein particle remodeling (GO:0034372)	2/9	0.0199122	0.136354	0	0	11.2067	43.89	APOA1;APOA4
negative regulation of leukocyte degranulation (GO:0043301)	2/9	0.0199122	0.136354	0	0	11.2067	43.89	CD300A;HLA-F
organic cyclic compound catabolic process (GO:1901361)	2/9	0.0199122	0.136354	0	0	11.2067	43.89	STS;CYP3A4
pericardium development (GO:0060039)	2/9	0.0199122	0.136354	0	0	11.2067	43.89	DLL4;BMP2
positive regulation of macrophage cytokine production (GO:0060907)	2/9	0.0199122	0.136354	0	0	11.2067	43.89	CD74;PLCG2
positive regulation of triglyceride lipase activity (GO:0061365)	2/9	0.0199122	0.136354	0	0	11.2067	43.89	APOA1;APOA4
negative regulation of peptidase activity (GO:0010466)	5/63	0.0203658	0.139095	0	0	3.39296	13.2118	SERPING1;SERPINA6;SERPINB7;KNG1;AGT
positive regulation of DNA-binding transcription factor activity (GO:0051091)	12/246	0.0211299	0.142373	0	0	2.02885	7.82542	HDAC5;CD40;CAMK1D;PLA2G1B;DDIT3;NFAM1;PLCG2;TLR9;CARD16;CX3CL1;AGT;TLR2
regulation of cardiac muscle hypertrophy (GO:0010611)	3/24	0.0211731	0.142373	0	0	5.6106	21.629	MLIP;P2RX4;AGT
C21-steroid hormone metabolic process (GO:0008207)	3/24	0.0211731	0.142373	0	0	5.6106	21.629	AKR1C1;AKR1C2;AKR1C4
lipid translocation (GO:0034204)	3/24	0.0211731	0.142373	0	0	5.6106	21.629	ABCA1;ATP8B2;ATP10B
positive regulation of p38MAPK cascade (GO:1900745)	3/24	0.0211731	0.142373	0	0	5.6106	21.629	BMP2;XDH;GADD45G
positive regulation of protein targeting to membrane (GO:0090314)	3/24	0.0211731	0.142373	0	0	5.6106	21.629	KCNB1;ITGB2;SLC51B
anion transport (GO:0006820)	4/43	0.0219403	0.146026	0	0	4.03253	15.402	SLC13A2;SLC17A8;SLC26A3;SLC17A4
cellular glucose homeostasis (GO:0001678)	4/43	0.0219403	0.146026	0	0	4.03253	15.402	NGFR;KCNB1;NR1D1;PCK1
negative regulation of proteolysis (GO:0045861)	4/43	0.0219403	0.146026	0	0	4.03253	15.402	EFNA1;TM4SF20;CHAC1;KNG1
positive regulation of peptide hormone secretion (GO:0090277)	4/43	0.0219403	0.146026	0	0	4.03253	15.402	FGB;FGA;FGG;MYRIP
adenylate cyclase-modulating G protein-coupled receptor signaling pathway (GO:0007188)	9/165	0.0229182	0.152146	0	0	2.27767	8.60008	ABCA1;CALCA;ADGRG7;CNR1;OPRL1;OXER1;ADM;GPR37L1;ADCY5
BMP signaling pathway (GO:0030509)	5/65	0.0229934	0.152259	0	0	3.27952	12.3721	ACVRL1;BMP2;GDF15;BMPR1B;GDF7
regulation of cholesterol transport (GO:0032374)	3/25	0.0236248	0.153554	0	0	5.3553	20.058	APOA1;APOA4;ABCA13
fat-soluble vitamin metabolic process (GO:0006775)	3/25	0.0236248	0.153554	0	0	5.3553	20.058	CYP1A1;CYP3A4;GC
peptide catabolic process (GO:0043171)	3/25	0.0236248	0.153554	0	0	5.3553	20.058	CPQ;ANPEP;CHAC1
positive regulation of release of cytochrome c from mitochondria (GO:0090200)	3/25	0.0236248	0.153554	0	0	5.3553	20.058	BCL2L11;TNFSF10;BMF
branching morphogenesis of an epithelial tube (GO:0048754)	4/44	0.0236727	0.153554	0	0	3.93152	14.7174	DLL4;BMP2;SEMA3E;NRARP
regulation of endothelial cell apoptotic process (GO:2000351)	4/44	0.0236727	0.153554	0	0	3.93152	14.7174	FGB;FGA;CD40;FGG
regulation of MAPK cascade (GO:0043408)	9/166	0.0237191	0.153554	0	0	2.26304	8.46712	CD74;BMP2;GDF15;PLCG2;TLR9;REN;GPR37L1;HLA-DRB1;CX3CL1
cellular response to transforming growth factor beta stimulus (GO:0071560)	7/114	0.0242022	0.153554	0	0	2.57879	9.59649	ACVRL1;HPGD;BAMBI;GDF15;PDE3A;APOA1;DUSP15
complement activation, lectin pathway (GO:0001867)	2/10	0.0244839	0.153554	0	0	9.80533	36.3752	COLEC10;MASP1
regulation of phagocytosis, engulfment (GO:0060099)	2/10	0.0244839	0.153554	0	0	9.80533	36.3752	C3;CD300A
I-kappaB phosphorylation (GO:0007252)	2/10	0.0244839	0.153554	0	0	9.80533	36.3752	TLR9;TLR2
muscle cell migration (GO:0014812)	2/10	0.0244839	0.153554	0	0	9.80533	36.3752	MEGF10;THBS4
negative regulation of alpha-beta T cell proliferation (GO:0046642)	2/10	0.0244839	0.153554	0	0	9.80533	36.3752	LGALS9C;LGALS9B
negative regulation of cholesterol storage (GO:0010887)	2/10	0.0244839	0.153554	0	0	9.80533	36.3752	ABCA1;ABCG1
negative regulation of leukocyte migration (GO:0002686)	2/10	0.0244839	0.153554	0	0	9.80533	36.3752	CD300A;HMOX1
negative regulation of toll-like receptor 4 signaling pathway (GO:0034144)	2/10	0.0244839	0.153554	0	0	9.80533	36.3752	BPIFB1;NR1D1
negative regulation of vascular endothelial growth factor signaling pathway (GO:1900747)	2/10	0.0244839	0.153554	0	0	9.80533	36.3752	SEMA6A;XDH
neuron remodeling (GO:0016322)	2/10	0.0244839	0.153554	0	0	9.80533	36.3752	C3;CX3CL1
positive regulation by symbiont of entry into host (GO:0075294)	2/10	0.0244839	0.153554	0	0	9.80533	36.3752	CD74;HLA-DRB1
positive regulation of monocyte differentiation (GO:0045657)	2/10	0.0244839	0.153554	0	0	9.80533	36.3752	CD74;HLA-DRB1
positive regulation of myoblast fusion (GO:1901741)	2/10	0.0244839	0.153554	0	0	9.80533	36.3752	MYOD1;SCGB3A1
positive regulation of viral entry into host cell (GO:0046598)	2/10	0.0244839	0.153554	0	0	9.80533	36.3752	CD74;HLA-DRB1
zymogen activation (GO:0031638)	4/45	0.0254858	0.159454	0	0	3.83543	14.0746	FGB;FGA;FGG;F11
regulation of chondrocyte differentiation (GO:0032330)	3/26	0.0262235	0.162898	0	0	5.12219	18.6504	ACVRL1;SCIN;BMPR1B
negative regulation of interleukin-1 beta production (GO:0032691)	3/26	0.0262235	0.162898	0	0	5.12219	18.6504	APOA1;CARD16;CX3CL1
phosphatidylethanolamine acyl-chain remodeling (GO:0036152)	3/26	0.0262235	0.162898	0	0	5.12219	18.6504	PLA2G1B;PLA2G4C;PLBD1
regulation of fibroblast proliferation (GO:0048145)	4/46	0.0273801	0.169679	0	0	3.74392	13.4704	CD74;PLA2G1B;CD300A;AGT
cellular response to calcium ion (GO:0071277)	5/69	0.0288831	0.174154	0	0	3.07392	10.8955	CPNE4;SYT11;CHP2;PLCG2;SYT7
positive regulation of ERK1 and ERK2 cascade (GO:0070374)	9/172	0.0289478	0.174154	0	0	2.17907	7.71882	FGB;FGA;CD74;BMP2;PDGFD;FGG;SLC30A10;HLA-DRB1;CX3CL1
acute inflammatory response (GO:0002526)	3/27	0.0289689	0.174154	0	0	4.90852	17.3837	APCS;SAA1;IL6R
calcium-ion regulated exocytosis (GO:0017156)	3/27	0.0289689	0.174154	0	0	4.90852	17.3837	SCIN;SYT11;SYT7
regulation of toll-like receptor signaling pathway (GO:0034121)	3/27	0.0289689	0.174154	0	0	4.90852	17.3837	IRF1;TLR9;TLR2
negative regulation of endothelial cell apoptotic process (GO:2000352)	3/27	0.0289689	0.174154	0	0	4.90852	17.3837	FGB;FGA;FGG
positive regulation of BMP signaling pathway (GO:0030513)	3/27	0.0289689	0.174154	0	0	4.90852	17.3837	ACVRL1;ZNF423;BMPR1B
positive regulation of neuron death (GO:1901216)	4/47	0.0293564	0.174154	0	0	3.65666	12.9016	DDIT3;ITGB2;SARM1;NUPR1
regulation of CD4-positive, alpha-beta T cell proliferation (GO:2000561)	2/11	0.0294373	0.174154	0	0	8.7154	30.7261	LGALS9C;LGALS9B
columnar/cuboidal epithelial cell differentiation (GO:0002065)	2/11	0.0294373	0.174154	0	0	8.7154	30.7261	CDX2;ENAM
desensitization of G protein-coupled receptor signaling pathway (GO:0002029)	2/11	0.0294373	0.174154	0	0	8.7154	30.7261	GRK3;ADM
regulation of toll-like receptor 9 signaling pathway (GO:0034163)	2/11	0.0294373	0.174154	0	0	8.7154	30.7261	RSAD2;TLR9
glucocorticoid biosynthetic process (GO:0006704)	2/11	0.0294373	0.174154	0	0	8.7154	30.7261	HSD11B2;SERPINA6
glucocorticoid metabolic process (GO:0008211)	2/11	0.0294373	0.174154	0	0	8.7154	30.7261	HSD11B2;SERPINA6
negative regulation of steroid biosynthetic process (GO:0010894)	2/11	0.0294373	0.174154	0	0	8.7154	30.7261	BMP2;SNAI1
Notch signaling involved in heart development (GO:0061314)	2/11	0.0294373	0.174154	0	0	8.7154	30.7261	DLL4;SNAI1
positive regulation of chondrocyte differentiation (GO:0032332)	2/11	0.0294373	0.174154	0	0	8.7154	30.7261	ACVRL1;BMPR1B
positive regulation of lipid localization (GO:1905954)	2/11	0.0294373	0.174154	0	0	8.7154	30.7261	C3;APOB
positive regulation of nitric-oxide synthase biosynthetic process (GO:0051770)	2/11	0.0294373	0.174154	0	0	8.7154	30.7261	TLR9;TLR2
positive regulation of transcription from RNA polymerase II promoter in response to endoplasmic reticulum stress (GO:1990440)	2/11	0.0294373	0.174154	0	0	8.7154	30.7261	DDIT3;ATF3
negative regulation of MAPK cascade (GO:0043409)	6/94	0.0302471	0.17854	0	0	2.68481	9.39243	SEMA6A;CD300A;CNKSR3;GBP1;SORL1;AGT
defense response to Gram-positive bacterium (GO:0050830)	5/70	0.030491	0.179574	0	0	3.02647	10.5634	DMBT1;PLA2G1B;GBP2;GBP4;TLR2
cation transport (GO:0006812)	9/174	0.0308572	0.181321	0	0	2.15243	7.48698	PANX2;SLC5A9;TMEM63C;SLC23A1;SLC5A1;RHCG;SLC6A3;KCNJ3;SLC17A4
supramolecular fiber organization (GO:0097435)	15/351	0.0310288	0.181919	0	0	1.76773	6.13904	APCS;FGA;CALCA;TNXB;PLA2G1B;APOA1;APOA4;KRT20;SORL1;KLHL41;FBLN5;COL5A3;SAA1;CYP1B1;COL9A2
positive regulation of cytosolic calcium ion concentration (GO:0007204)	8/147	0.0313303	0.183275	0	0	2.26957	7.85991	CALCA;P2RX4;PLA2G1B;OPRL1;SAA1;BDKRB1;KNG1;ADCY5
regulation of calcium-mediated signaling (GO:0050848)	3/28	0.0318602	0.184719	0	0	4.71194	16.2392	P2RX4;PLCG2;GBP1
regulation of insulin secretion involved in cellular response to glucose stimulus (GO:0061178)	3/28	0.0318602	0.184719	0	0	4.71194	16.2392	NR1D1;HLA-DRB1;ADCY5
leukocyte cell-cell adhesion (GO:0007159)	3/28	0.0318602	0.184719	0	0	4.71194	16.2392	VCAM1;ITGB2;APOA4
positive regulation of fibroblast proliferation (GO:0048146)	3/28	0.0318602	0.184719	0	0	4.71194	16.2392	CD74;PLA2G1B;AGT
regulation of endopeptidase activity (GO:0052548)	5/71	0.0321541	0.185188	0	0	2.98046	10.2445	SERPING1;SERPINA6;SERPINB7;KNG1;AGT
cellular response to BMP stimulus (GO:0071773)	5/71	0.0321541	0.185188	0	0	2.98046	10.2445	ACVRL1;BMP2;GDF15;BMPR1B;GDF7
fatty acid biosynthetic process (GO:0006633)	5/71	0.0321541	0.185188	0	0	2.98046	10.2445	CYP2C8;HPGD;PLA2G1B;CYP1A1;CYP3A4
cellular response to oxygen-containing compound (GO:1901701)	14/323	0.0328665	0.188874	0	0	1.79287	6.12318	AOC1;RORC;NR1D1;IL1A;P2RX4;MYOD1;RRAGD;PDK4;PDE3A;CASP1;CD14;CARD16;SLC26A3;TLR2
cellular response to mechanical stimulus (GO:0071260)	4/49	0.0335564	0.190472	0	0	3.49378	11.8597	CD40;CASP5;IRF1;CASP1
regulation of interferon-beta production (GO:0032648)	4/49	0.0335564	0.190472	0	0	3.49378	11.8597	OAS2;IRF1;TLR9;TLR2
response to unfolded protein (GO:0006986)	4/49	0.0335564	0.190472	0	0	3.49378	11.8597	HSPB8;DDIT3;HSPA6;HSPB1
positive regulation of gene expression (GO:0010628)	19/482	0.0343346	0.190472	0	0	1.62762	5.48768	PIWIL2;CD74;SLC24A3;NFAM1;POU3F1;AGT;LGALS9C;LGALS9B;DLL4;IL1A;BMP2;CLDN3;ADM2;PIP;PLCG2;TLR9;SAA1;LURAP1;TLR2
regulation of MAP kinase activity (GO:0043405)	6/97	0.0345299	0.190472	0	0	2.5959	8.73763	CD40;CD300A;PDGFD;TRIB3;SORL1;AGT
angiotensin maturation (GO:0002003)	2/12	0.0347506	0.190472	0	0	7.84346	26.3506	ACE2;REN
regulation of angiotensin levels in blood (GO:0002002)	2/12	0.0347506	0.190472	0	0	7.84346	26.3506	ACE2;REN
regulation of CD4-positive, alpha-beta T cell differentiation (GO:0043370)	2/12	0.0347506	0.190472	0	0	7.84346	26.3506	HLA-DRA;HLA-DRB1
regulation of dendritic cell differentiation (GO:2001198)	2/12	0.0347506	0.190472	0	0	7.84346	26.3506	TMEM176A;HLA-B
regulation of myoblast fusion (GO:1901739)	2/12	0.0347506	0.190472	0	0	7.84346	26.3506	MYOD1;SCGB3A1
glomerular visceral epithelial cell differentiation (GO:0072112)	2/12	0.0347506	0.190472	0	0	7.84346	26.3506	PROM1;KLF15
macrophage chemotaxis (GO:0048246)	2/12	0.0347506	0.190472	0	0	7.84346	26.3506	SAA1;CXCL17
thyroid hormone generation (GO:0006590)	2/12	0.0347506	0.190472	0	0	7.84346	26.3506	CPQ;DUOX2
very-low-density lipoprotein particle assembly (GO:0034379)	2/12	0.0347506	0.190472	0	0	7.84346	26.3506	MTTP;APOB
negative regulation of cardiac muscle hypertrophy (GO:0010614)	2/12	0.0347506	0.190472	0	0	7.84346	26.3506	MLIP;P2RX4
negative regulation of cellular response to vascular endothelial growth factor stimulus (GO:1902548)	2/12	0.0347506	0.190472	0	0	7.84346	26.3506	SEMA6A;XDH
negative regulation of complement activation (GO:0045916)	2/12	0.0347506	0.190472	0	0	7.84346	26.3506	SERPING1;C4BPA
negative regulation of hemostasis (GO:1900047)	2/12	0.0347506	0.190472	0	0	7.84346	26.3506	PROC;KNG1
organic hydroxy compound catabolic process (GO:1901616)	2/12	0.0347506	0.190472	0	0	7.84346	26.3506	CYP4F3;CYP3A4
regulation of protein targeting to membrane (GO:0090313)	3/29	0.0348967	0.190472	0	0	4.53047	15.2014	KCNB1;ITGB2;SLC51B
regulation of response to biotic stimulus (GO:0002831)	3/29	0.0348967	0.190472	0	0	4.53047	15.2014	HERC5;IRF1;CX3CL1
transition metal ion homeostasis (GO:0055076)	3/29	0.0348967	0.190472	0	0	4.53047	15.2014	HMOX1;CYBRD1;CP
MyD88-dependent toll-like receptor signaling pathway (GO:0002755)	3/29	0.0348967	0.190472	0	0	4.53047	15.2014	TLR1;CD14;TLR2
positive regulation of extrinsic apoptotic signaling pathway (GO:2001238)	3/29	0.0348967	0.190472	0	0	4.53047	15.2014	TNFSF10;G0S2;AGT
regulation of protein phosphorylation (GO:0001932)	12/266	0.0356042	0.192955	0	0	1.86716	6.22753	C3;EFNA1;CD74;CD40;BMP2;CLDN3;ITGB2;HSPB1;KNDC1;XDH;ATF3;HLA-DRB1
defense response to Gram-negative bacterium (GO:0050829)	5/73	0.0356475	0.192955	0	0	2.8925	9.64383	DMBT1;NOS2;TLR9;IL6R;LYPD8
response to molecule of bacterial origin (GO:0002237)	5/73	0.0356475	0.192955	0	0	2.8925	9.64383	C4B;SLPI;NOS2;TLR9;CD14
positive regulation of JNK cascade (GO:0046330)	5/73	0.0356475	0.192955	0	0	2.8925	9.64383	RASSF2;TLR9;DUSP15;PLCB1;GADD45G
positive regulation of cell morphogenesis involved in differentiation (GO:0010770)	4/50	0.0357808	0.193276	0	0	3.41765	11.382	FGB;FGA;FGG;APOA1
regulation of neuron apoptotic process (GO:0043523)	6/98	0.03604	0.194273	0	0	2.56755	8.53231	NTF4;KCNB1;DDIT3;NUPR1;SLC30A10;RETREG1
platelet degranulation (GO:0002576)	7/125	0.0373127	0.200719	0	0	2.33707	7.68527	FGB;FGA;SELENOP;FGG;SERPING1;APOA1;KNG1
regulation of catecholamine secretion (GO:0050433)	3/30	0.038077	0.201978	0	0	4.36246	14.2571	KCNB1;SYT11;SYT7
synaptic vesicle cycle (GO:0099504)	3/30	0.038077	0.201978	0	0	4.36246	14.2571	SNAP25;SLC17A8;SYT7
negative regulation of interleukin-1 production (GO:0032692)	3/30	0.038077	0.201978	0	0	4.36246	14.2571	APOA1;CARD16;CX3CL1
negative regulation of Notch signaling pathway (GO:0045746)	3/30	0.038077	0.201978	0	0	4.36246	14.2571	DLL4;NRARP;CHAC1
phosphatidylcholine acyl-chain remodeling (GO:0036151)	3/30	0.038077	0.201978	0	0	4.36246	14.2571	PLA2G1B;PLA2G4C;PLBD1
blood circulation (GO:0008015)	4/51	0.0380885	0.201978	0	0	3.34477	10.9302	ACVRL1;DLL4;ACE2;SERPING1
negative regulation of transport (GO:0051051)	4/51	0.0380885	0.201978	0	0	3.34477	10.9302	SYT11;CRYAB;HAMP;TLR2
regulation of protein exit from endoplasmic reticulum (GO:0070861)	2/13	0.0404027	0.207896	0	0	7.13005	22.8793	SLC51B;SORL1
icosanoid secretion (GO:0032309)	2/13	0.0404027	0.207896	0	0	7.13005	22.8793	NOS2;PLA2G1B
intracellular sterol transport (GO:0032366)	2/13	0.0404027	0.207896	0	0	7.13005	22.8793	ABCA1;ABCG1
mitochondrial outer membrane permeabilization (GO:0097345)	2/13	0.0404027	0.207896	0	0	7.13005	22.8793	BCL2L11;BMF
UDP-N-acetylglucosamine metabolic process (GO:0006047)	2/13	0.0404027	0.207896	0	0	7.13005	22.8793	RENBP;B4GALNT2
negative regulation of autophagosome assembly (GO:1902902)	2/13	0.0404027	0.207896	0	0	7.13005	22.8793	FEZ1;NUPR1
negative regulation of CD4-positive, alpha-beta T cell activation (GO:2000515)	2/13	0.0404027	0.207896	0	0	7.13005	22.8793	LGALS9C;LGALS9B
negative regulation of macrophage derived foam cell differentiation (GO:0010745)	2/13	0.0404027	0.207896	0	0	7.13005	22.8793	ABCA1;ABCG1
pathway-restricted SMAD protein phosphorylation (GO:0060389)	2/13	0.0404027	0.207896	0	0	7.13005	22.8793	BMP2;GDF7
plasma membrane repair (GO:0001778)	2/13	0.0404027	0.207896	0	0	7.13005	22.8793	SYT11;SYT7
positive regulation of calcium-mediated signaling (GO:0050850)	2/13	0.0404027	0.207896	0	0	7.13005	22.8793	P2RX4;PLCG2
positive regulation of CD4-positive, alpha-beta T cell activation (GO:2000516)	2/13	0.0404027	0.207896	0	0	7.13005	22.8793	HLA-DRA;HLA-DRB1
positive regulation of fatty acid biosynthetic process (GO:0045723)	2/13	0.0404027	0.207896	0	0	7.13005	22.8793	APOA1;APOA4
positive regulation of protein exit from endoplasmic reticulum (GO:0070863)	2/13	0.0404027	0.207896	0	0	7.13005	22.8793	SLC51B;SORL1
positive regulation of reactive oxygen species biosynthetic process (GO:1903428)	2/13	0.0404027	0.207896	0	0	7.13005	22.8793	DUOXA2;PLCG2
negative regulation of BMP signaling pathway (GO:0030514)	4/52	0.0404796	0.207896	0	0	3.27492	10.5025	BMP2;BAMBI;BMPR1B;SORL1
regulation of calcium ion-dependent exocytosis (GO:0017158)	3/31	0.0413999	0.211375	0	0	4.20644	13.3953	KCNB1;SYT11;SYT7
negative regulation of interleukin-6 production (GO:0032715)	3/31	0.0413999	0.211375	0	0	4.20644	13.3953	SYT11;TLR9;CX3CL1
phospholipid translocation (GO:0045332)	3/31	0.0413999	0.211375	0	0	4.20644	13.3953	ABCA1;ATP8B2;ATP10B
positive regulation of vasculature development (GO:1904018)	6/102	0.0425007	0.216571	0	0	2.46007	7.76947	IL1A;CD40;ADM2;CYP1B1;HMOX1;HSPB1
antigen receptor-mediated signaling pathway (GO:0050851)	9/185	0.0429379	0.217607	0	0	2.01676	6.34875	BTNL8;HLA-DRB5;NFAM1;PLCG2;HLA-DRA;BTNL3;VTCN1;HLA-DRB1;HLA-DPA1
positive regulation of B cell activation (GO:0050871)	4/53	0.0429542	0.217607	0	0	3.20792	10.0973	CD74;CD40;TLR9;TNFSF13B
positive regulation of NIK/NF-kappaB signaling (GO:1901224)	4/53	0.0429542	0.217607	0	0	3.20792	10.0973	LRRC19;TLR9;CD14;TLR2
cellular response to insulin stimulus (GO:0032869)	7/129	0.0430504	0.217672	0	0	2.25998	7.1085	HDAC5;PLA2G1B;PDK4;TRIB3;PCK1;ATP6V0D2;HDAC9
cholesterol metabolic process (GO:0008203)	5/77	0.0433125	0.218151	0	0	2.73125	8.57424	ABCA1;APOA1;APOA4;APOB;ABCG1
positive regulation of type I interferon production (GO:0032481)	5/77	0.0433125	0.218151	0	0	2.73125	8.57424	OAS2;IRF1;TLR9;CD14;TLR2
aortic valve morphogenesis (GO:0003180)	3/32	0.0448638	0.222816	0	0	4.06118	12.6064	DLL4;EFNA1;SNAI1
regulation of dendrite morphogenesis (GO:0048814)	3/32	0.0448638	0.222816	0	0	4.06118	12.6064	HECW2;SARM1;KNDC1
superoxide metabolic process (GO:0006801)	3/32	0.0448638	0.222816	0	0	4.06118	12.6064	NOS2;APOA4;DUOX2
negative regulation of developmental growth (GO:0048640)	3/32	0.0448638	0.222816	0	0	4.06118	12.6064	MAP2;GDF15;KIAA0319
positive regulation of immune effector process (GO:0002699)	3/32	0.0448638	0.222816	0	0	4.06118	12.6064	HLA-DRA;PCK1;HLA-DRB1
T cell receptor signaling pathway (GO:0050852)	8/158	0.0448941	0.222816	0	0	2.10194	6.52327	BTNL8;HLA-DRB5;PLCG2;HLA-DRA;BTNL3;VTCN1;HLA-DRB1;HLA-DPA1
extracellular structure organization (GO:0043062)	10/216	0.0451192	0.222816	0	0	1.91544	5.93489	FGB;FGA;MMP25;ECM2;VCAM1;COL5A3;ITGB2;FGG;COL9A2;FBLN5
cellular response to metal ion (GO:0071248)	7/131	0.0461217	0.222816	0	0	2.2233	6.83992	AOC1;P2RX4;CPNE4;SYT11;CHP2;PLCG2;SYT7
external encapsulating structure organization (GO:0045229)	10/217	0.046297	0.222816	0	0	1.90609	5.8568	FGB;FGA;MMP25;ECM2;VCAM1;COL5A3;ITGB2;FGG;COL9A2;FBLN5
antiviral innate immune response (GO:0140374)	2/14	0.0463736	0.222816	0	0	6.53555	20.0708	MX1;IFIT1
bone morphogenesis (GO:0060349)	2/14	0.0463736	0.222816	0	0	6.53555	20.0708	CYP26B1;BMPR1B
cellular response to low-density lipoprotein particle stimulus (GO:0071404)	2/14	0.0463736	0.222816	0	0	6.53555	20.0708	ABCA1;ITGB2
regulation of macrophage cytokine production (GO:0010935)	2/14	0.0463736	0.222816	0	0	6.53555	20.0708	CD74;PLCG2
regulation of nitric-oxide synthase biosynthetic process (GO:0051769)	2/14	0.0463736	0.222816	0	0	6.53555	20.0708	TLR9;TLR2
regulation of vasculogenesis (GO:2001212)	2/14	0.0463736	0.222816	0	0	6.53555	20.0708	ASB4;XDH
immune response-regulating cell surface receptor signaling pathway (GO:0002768)	2/14	0.0463736	0.222816	0	0	6.53555	20.0708	PIGR;CD40
negative regulation of cell migration involved in sprouting angiogenesis (GO:0090051)	2/14	0.0463736	0.222816	0	0	6.53555	20.0708	DLL4;HDAC5
negative regulation of coagulation (GO:0050819)	2/14	0.0463736	0.222816	0	0	6.53555	20.0708	PROC;KNG1
negative regulation of DNA damage response, signal transduction by p53 class mediator (GO:0043518)	2/14	0.0463736	0.222816	0	0	6.53555	20.0708	CD74;SNAI1
neurotransmitter biosynthetic process (GO:0042136)	2/14	0.0463736	0.222816	0	0	6.53555	20.0708	ACHE;SLC6A3
positive regulation of glycoprotein biosynthetic process (GO:0010560)	2/14	0.0463736	0.222816	0	0	6.53555	20.0708	SLC51B;PLCB1
positive regulation of leukocyte degranulation (GO:0043302)	2/14	0.0463736	0.222816	0	0	6.53555	20.0708	ITGB2;HLA-F
positive regulation of regulatory T cell differentiation (GO:0045591)	2/14	0.0463736	0.222816	0	0	6.53555	20.0708	HLA-DRA;HLA-DRB1
positive regulation of type 2 immune response (GO:0002830)	2/14	0.0463736	0.222816	0	0	6.53555	20.0708	CD74;RSAD2
potassium ion export across plasma membrane (GO:0097623)	2/14	0.0463736	0.222816	0	0	6.53555	20.0708	KCNT2;KCNE4
regulation of ion transport (GO:0043269)	5/79	0.047488	0.22775	0	0	2.65716	8.09709	P2RX4;KCNJ9;SYT11;SYT7;KCNJ3
regulation of JNK cascade (GO:0046328)	6/105	0.0477946	0.228381	0	0	2.38515	7.25286	RASSF2;AMBP;TLR9;DUSP15;PLCB1;GADD45G
positive regulation of cellular metabolic process (GO:0031325)	6/105	0.0477946	0.228381	0	0	2.38515	7.25286	ACE2;AKR1C1;APOA1;APOA4;XDH;AGT
regulation of blood vessel endothelial cell migration (GO:0043535)	4/55	0.0481532	0.229674	0	0	3.0818	9.34823	ACVRL1;CD40;P2RX4;HSPB1
antigen processing and presentation of peptide antigen via MHC class I (GO:0002474)	3/33	0.0484668	0.230327	0	0	3.9256	11.8823	HLA-B;HLA-C;HLA-F
negative chemotaxis (GO:0050919)	3/33	0.0484668	0.230327	0	0	3.9256	11.8823	SEMA6A;APOA1;SEMA3E
regulation of fat cell differentiation (GO:0045598)	5/80	0.0496621	0.234301	0	0	2.62159	7.87136	BMP2;SULT1E1;RORC;TRIB3;NR1D1
regulation of NIK/NF-kappaB signaling (GO:1901222)	5/80	0.0496621	0.234301	0	0	2.62159	7.87136	RASSF2;LRRC19;TLR9;CD14;TLR2
negative regulation of cellular component organization (GO:0051129)	5/80	0.0496621	0.234301	0	0	2.62159	7.87136	SYT11;APOA1;APOA4;CRYAB;SORL1
negative regulation of cellular response to growth factor stimulus (GO:0090288)	5/80	0.0496621	0.234301	0	0	2.62159	7.87136	BMP2;BAMBI;BMPR1B;SORL1;AGT
positive regulation of peptidyl-tyrosine phosphorylation (GO:0050731)	7/134	0.0509857	0.238866	0	0	2.17044	6.4597	EFNA1;CD74;CD40;PLCG2;IL6R;THBS4;AGT
activation of cysteine-type endopeptidase activity involved in apoptotic process (GO:0006919)	5/81	0.0518939	0.238866	0	0	2.58696	7.65367	NGFR;CASP5;CASP1;TNFSF10;XDH
post-translational protein modification (GO:0043687)	14/345	0.0519208	0.238866	0	0	1.67178	4.9452	FGA;FGG;APOA1;FBXO32;CP;KLHL41;KNG1;C3;C4A;PROC;ENAM;UBD;ASB4;APOB
regulation of amyloid-beta formation (GO:1902003)	3/34	0.0522069	0.238866	0	0	3.79878	11.216	EFNA1;SORL1;ABCG1
cellular response to vascular endothelial growth factor stimulus (GO:0035924)	3/34	0.0522069	0.238866	0	0	3.79878	11.216	DLL4;SEMA6A;HSPB1
regulation of myoblast differentiation (GO:0045661)	3/34	0.0522069	0.238866	0	0	3.79878	11.216	MYOD1;PLCB1;KLHL41
negative regulation of blood vessel endothelial cell migration (GO:0043537)	3/34	0.0522069	0.238866	0	0	3.79878	11.216	ACVRL1;DLL4;HDAC5
positive regulation of calcium ion transport into cytosol (GO:0010524)	3/34	0.0522069	0.238866	0	0	3.79878	11.216	P2RX4;PLA2G1B;CX3CL1
regulation of endothelial cell chemotaxis (GO:2001026)	2/15	0.052644	0.238866	0	0	6.0325	17.7609	P2RX4;HSPB1
regulation of secretion (GO:0051046)	2/15	0.052644	0.238866	0	0	6.0325	17.7609	SCIN;OAS2
glucan catabolic process (GO:0009251)	2/15	0.052644	0.238866	0	0	6.0325	17.7609	MGAM;STBD1
glucosamine-containing compound metabolic process (GO:1901071)	2/15	0.052644	0.238866	0	0	6.0325	17.7609	RENBP;CHST5
icosanoid biosynthetic process (GO:0046456)	2/15	0.052644	0.238866	0	0	6.0325	17.7609	CYP2C8;PLA2G1B
interleukin-27-mediated signaling pathway (GO:0070106)	2/15	0.052644	0.238866	0	0	6.0325	17.7609	OAS2;MX1
intracellular cholesterol transport (GO:0032367)	2/15	0.052644	0.238866	0	0	6.0325	17.7609	ABCA1;ABCG1
lipoxygenase pathway (GO:0019372)	2/15	0.052644	0.238866	0	0	6.0325	17.7609	HPGD;ALOXE3
negative regulation of blood pressure (GO:0045776)	2/15	0.052644	0.238866	0	0	6.0325	17.7609	NOS2;GPR37L1
neurotrophin TRK receptor signaling pathway (GO:0048011)	2/15	0.052644	0.238866	0	0	6.0325	17.7609	NTF4;NGFR
nitric oxide biosynthetic process (GO:0006809)	2/15	0.052644	0.238866	0	0	6.0325	17.7609	NOS2;CYP1B1
positive regulation of endothelial cell chemotaxis (GO:2001028)	2/15	0.052644	0.238866	0	0	6.0325	17.7609	P2RX4;HSPB1
positive regulation of pattern recognition receptor signaling pathway (GO:0062208)	2/15	0.052644	0.238866	0	0	6.0325	17.7609	TLR9;TLR2
prostanoid biosynthetic process (GO:0046457)	2/15	0.052644	0.238866	0	0	6.0325	17.7609	CD74;PTGES
dicarboxylic acid metabolic process (GO:0043648)	4/57	0.0536844	0.243164	0	0	2.9652	8.67212	SLC46A1;TAT;PCK1;ALDH1L2
regulation of muscle cell differentiation (GO:0051147)	3/35	0.0560821	0.252709	0	0	3.67988	10.6015	MEGF10;MYOD1;HDAC9
regulation of trans-synaptic signaling (GO:0099177)	3/35	0.0560821	0.252709	0	0	3.67988	10.6015	NTF4;NLGN4Y;LRRC4
negative regulation of neurogenesis (GO:0050768)	3/35	0.0560821	0.252709	0	0	3.67988	10.6015	NGFR;LINGO1;SORL1
regulation of interleukin-1 beta production (GO:0032651)	5/83	0.0565307	0.254046	0	0	2.52037	7.24096	CASP1;HSPB1;APOA1;CARD16;CX3CL1
negative regulation of neuron projection development (GO:0010977)	4/58	0.0565738	0.254046	0	0	2.91014	8.35853	EFNA1;LINGO1;NGFR;KIAA0319
response to tumor necrosis factor (GO:0034612)	6/110	0.0574864	0.257701	0	0	2.26989	6.48329	CD40;UBD;NR1D1;GBP2;GBP1;CX3CL1
response to insulin (GO:0032868)	5/84	0.0589356	0.26	0	0	2.48834	7.04527	HDAC5;PLA2G1B;TRIB3;PCK1;HDAC9
regulation of cellular carbohydrate metabolic process (GO:0010675)	2/16	0.0591951	0.26	0	0	5.60132	15.8345	RORC;PDK4
cellular polysaccharide catabolic process (GO:0044247)	2/16	0.0591951	0.26	0	0	5.60132	15.8345	MGAM;STBD1
regulation of systemic arterial blood pressure (GO:0003073)	2/16	0.0591951	0.26	0	0	5.60132	15.8345	ADM;GPR37L1
transepithelial transport (GO:0070633)	2/16	0.0591951	0.26	0	0	5.60132	15.8345	SLC23A1;RHCG
N-acetylglucosamine metabolic process (GO:0006044)	2/16	0.0591951	0.26	0	0	5.60132	15.8345	RENBP;CHST5
negative regulation of natural killer cell mediated cytotoxicity (GO:0045953)	2/16	0.0591951	0.26	0	0	5.60132	15.8345	HLA-B;HLA-F
neuron cell-cell adhesion (GO:0007158)	2/16	0.0591951	0.26	0	0	5.60132	15.8345	NLGN4Y;NRXN3
nitric oxide metabolic process (GO:0046209)	2/16	0.0591951	0.26	0	0	5.60132	15.8345	NOS2;CYP1B1
nucleoside diphosphate metabolic process (GO:0009132)	2/16	0.0591951	0.26	0	0	5.60132	15.8345	ENTPD8;CMPK2
positive regulation of myeloid leukocyte cytokine production involved in immune response (GO:0061081)	2/16	0.0591951	0.26	0	0	5.60132	15.8345	CD74;PLCG2
positive regulation of syncytium formation by plasma membrane fusion (GO:0060143)	2/16	0.0591951	0.26	0	0	5.60132	15.8345	MYOD1;SCGB3A1
cellular response to heat (GO:0034605)	3/36	0.0600901	0.263045	0	0	3.56818	10.0334	IL1A;HSPA6;HMOX1
positive regulation of myeloid leukocyte differentiation (GO:0002763)	3/36	0.0600901	0.263045	0	0	3.56818	10.0334	CD74;EVI2B;HLA-DRB1
negative regulation of defense response (GO:0031348)	5/85	0.0613981	0.268321	0	0	2.45711	6.85626	PROC;CXCL17;SAA1;APOA1;NR1D1
cellular protein catabolic process (GO:0044257)	4/60	0.0625979	0.273107	0	0	2.80592	7.77526	CPA2;CTSO;CTSF;CTSS
positive regulation of metabolic process (GO:0009893)	6/113	0.063827	0.276978	0	0	2.20591	6.06974	PLAC8;ACHE;CAMK1D;LCN2;G0S2;GADD45G
glucose homeostasis (GO:0042593)	5/86	0.0639181	0.276978	0	0	2.42665	6.67366	NGFR;KCNB1;PDK4;NR1D1;PCK1
response to interleukin-1 (GO:0070555)	5/86	0.0639181	0.276978	0	0	2.42665	6.67366	CD40;NR1D1;GBP2;GBP1;CX3CL1
regulation of p38MAPK cascade (GO:1900744)	3/37	0.0642283	0.276978	0	0	3.46306	9.50717	BMP2;XDH;GADD45G
glutamate receptor signaling pathway (GO:0007215)	3/37	0.0642283	0.276978	0	0	3.46306	9.50717	GRIN3A;KCNB1;PLCB1
negative regulation of endothelial cell proliferation (GO:0001937)	3/37	0.0642283	0.276978	0	0	3.46306	9.50717	DLL4;NGFR;XDH
positive regulation of exocytosis (GO:0045921)	3/37	0.0642283	0.276978	0	0	3.46306	9.50717	FGB;FGA;FGG
aorta morphogenesis (GO:0035909)	2/17	0.0660092	0.279656	0	0	5.22763	14.2085	ACVRL1;DLL4
regulation of metal ion transport (GO:0010959)	2/17	0.0660092	0.279656	0	0	5.22763	14.2085	CASR;SLC30A10
response to purine-containing compound (GO:0014074)	2/17	0.0660092	0.279656	0	0	5.22763	14.2085	P2RX4;DUOX2
sulfation (GO:0051923)	2/17	0.0660092	0.279656	0	0	5.22763	14.2085	SULT1E1;CHST5
mesenchyme morphogenesis (GO:0072132)	2/17	0.0660092	0.279656	0	0	5.22763	14.2085	ACVRL1;BMP2
negative regulation of ATPase activity (GO:0032780)	2/17	0.0660092	0.279656	0	0	5.22763	14.2085	TLR9;IFIT1
negative regulation of cytokine production involved in immune response (GO:0002719)	2/17	0.0660092	0.279656	0	0	5.22763	14.2085	APOA1;HLA-F
negative regulation of fatty acid metabolic process (GO:0045922)	2/17	0.0660092	0.279656	0	0	5.22763	14.2085	TRIB3;UGT1A8
negative regulation of viral entry into host cell (GO:0046597)	2/17	0.0660092	0.279656	0	0	5.22763	14.2085	APCS;CIITA
protein autoprocessing (GO:0016540)	2/17	0.0660092	0.279656	0	0	5.22763	14.2085	CASP1;MYRFL
negative regulation of cell motility (GO:2000146)	6/114	0.0660283	0.279656	0	0	2.18537	5.93913	ACVRL1;NGFR;CD74;CLDN3;CYP1B1;CX3CL1
cellular response to molecule of bacterial origin (GO:0071219)	6/115	0.0682736	0.288694	0	0	2.16521	5.81193	IL1A;CASP1;CARD16;CD14;NR1D1;TLR2
regulation of apoptotic signaling pathway (GO:2001233)	3/38	0.0684944	0.288694	0	0	3.36394	9.01873	DEPTOR;DAPK2;CX3CL1
synaptic vesicle endocytosis (GO:0048488)	3/38	0.0684944	0.288694	0	0	3.36394	9.01873	NLGN4Y;MX2;MX1
regulation of angiogenesis (GO:0045765)	9/203	0.0688902	0.289894	0	0	1.82793	4.89015	IL1A;CD40;SEMA6A;ADM2;CYP1B1;HMOX1;HSPB1;SEMA3E;THBS4
negative regulation of binding (GO:0051100)	5/88	0.06913	0.290435	0	0	2.36793	6.32656	SLPI;CARD16;IFIT1;SORL1;IFIT2
negative regulation of cell migration (GO:0030336)	7/144	0.0694683	0.291387	0	0	2.01098	5.36305	ACVRL1;NGFR;CD74;CLDN3;CYP1B1;HMOX1;CX3CL1
positive regulation of angiogenesis (GO:0045766)	6/116	0.0705628	0.29374	0	0	2.14542	5.68804	IL1A;CD40;ADM2;CYP1B1;HMOX1;HSPB1
regulation of cysteine-type endopeptidase activity involved in apoptotic process (GO:0043281)	5/89	0.0718216	0.29374	0	0	2.33962	6.16156	NGFR;CASP1;TNFSF10;IFI6;CARD16
positive regulation of inflammatory response (GO:0050729)	5/89	0.0718216	0.29374	0	0	2.33962	6.16156	TLR9;NUPR1;CX3CL1;AGT;TLR2
anterior/posterior pattern specification (GO:0009952)	4/63	0.0722392	0.29374	0	0	2.66283	6.99732	BMP2;HOXB9;CDX2;DDIT3
organonitrogen compound catabolic process (GO:1901565)	4/63	0.0722392	0.29374	0	0	2.66283	6.99732	CPQ;ANPEP;CYP3A4;RENBP
cellular response to ketone (GO:1901655)	3/39	0.0728856	0.29374	0	0	3.27033	8.56455	AKR1C2;PCK1;ADCY5
negative regulation of lymphocyte proliferation (GO:0050672)	3/39	0.0728856	0.29374	0	0	3.27033	8.56455	CD300A;VTCN1;HLA-DRB1
amyloid precursor protein metabolic process (GO:0042982)	2/18	0.0730691	0.29374	0	0	4.90065	12.8218	ACHE;ABCG1
cellular response to glucocorticoid stimulus (GO:0071385)	2/18	0.0730691	0.29374	0	0	4.90065	12.8218	BCL2L11;PCK1
regulation of fatty acid metabolic process (GO:0019217)	2/18	0.0730691	0.29374	0	0	4.90065	12.8218	PDK4;UGT1A8
G protein-coupled acetylcholine receptor signaling pathway (GO:0007213)	2/18	0.0730691	0.29374	0	0	4.90065	12.8218	CHRM4;PLCB1
response to axon injury (GO:0048678)	2/18	0.0730691	0.29374	0	0	4.90065	12.8218	P2RX4;SARM1
triglyceride biosynthetic process (GO:0019432)	2/18	0.0730691	0.29374	0	0	4.90065	12.8218	MOGAT2;PCK1
mitochondrial fission (GO:0000266)	2/18	0.0730691	0.29374	0	0	4.90065	12.8218	MX2;MX1
negative regulation of biosynthetic process (GO:0009890)	2/18	0.0730691	0.29374	0	0	4.90065	12.8218	CIITA;SLC30A10
negative regulation of leukocyte cell-cell adhesion (GO:1903038)	2/18	0.0730691	0.29374	0	0	4.90065	12.8218	FGL1;VTCN1
negative regulation of signal transduction by p53 class mediator (GO:1901797)	2/18	0.0730691	0.29374	0	0	4.90065	12.8218	CD74;SNAI1
negative regulation of tumor necrosis factor-mediated signaling pathway (GO:0010804)	2/18	0.0730691	0.29374	0	0	4.90065	12.8218	APOA1;CARD16
neuron maturation (GO:0042551)	2/18	0.0730691	0.29374	0	0	4.90065	12.8218	C3;CX3CL1
nitric oxide mediated signal transduction (GO:0007263)	2/18	0.0730691	0.29374	0	0	4.90065	12.8218	NOS2;AGT
positive regulation of amyloid-beta formation (GO:1902004)	2/18	0.0730691	0.29374	0	0	4.90065	12.8218	EFNA1;ABCG1
positive regulation of cell migration involved in sprouting angiogenesis (GO:0090050)	2/18	0.0730691	0.29374	0	0	4.90065	12.8218	HMOX1;HDAC9
positive regulation of fatty acid metabolic process (GO:0045923)	2/18	0.0730691	0.29374	0	0	4.90065	12.8218	APOA1;APOA4
positive regulation of macrophage derived foam cell differentiation (GO:0010744)	2/18	0.0730691	0.29374	0	0	4.90065	12.8218	APOB;AGT
positive regulation of myoblast differentiation (GO:0045663)	2/18	0.0730691	0.29374	0	0	4.90065	12.8218	MYOD1;PLCB1
positive regulation of phosphoprotein phosphatase activity (GO:0032516)	2/18	0.0730691	0.29374	0	0	4.90065	12.8218	CD300A;PPP1R14D
positive regulation of response to endoplasmic reticulum stress (GO:1905898)	2/18	0.0730691	0.29374	0	0	4.90065	12.8218	BCL2L11;DDIT3
adenylate cyclase-activating G protein-coupled receptor signaling pathway (GO:0007189)	6/118	0.0752724	0.302099	0	0	2.10689	5.44977	ABCA1;CALCA;ADGRG7;CNR1;ADM;ADCY5
protein secretion (GO:0009306)	4/64	0.0756116	0.302099	0	0	2.61832	6.76088	ABCA1;FGG;MTTP;FAM3B
regulation of extrinsic apoptotic signaling pathway (GO:2001236)	4/64	0.0756116	0.302099	0	0	2.61832	6.76088	DEPTOR;TNFSF10;G0S2;AGT
lipid homeostasis (GO:0055088)	4/64	0.0756116	0.302099	0	0	2.61832	6.76088	ABCA1;APOA1;APOA4;ABCG1
detection of chemical stimulus involved in sensory perception of bitter taste (GO:0001580)	3/40	0.0773991	0.307827	0	0	3.18178	8.14147	PIGR;PIP;LPO
negative regulation of cell-substrate adhesion (GO:0010812)	3/40	0.0773991	0.307827	0	0	3.18178	8.14147	SEMA3E;GBP1;CX3CL1
negative regulation of protein kinase B signaling (GO:0051898)	3/40	0.0773991	0.307827	0	0	3.18178	8.14147	DDIT3;TRIB3;XDH
negative regulation of immune response (GO:0050777)	8/178	0.0783296	0.31014	0	0	1.85274	4.71861	CALCA;AMBP;CD300A;ADM2;PLCG2;ADM;HLA-DRB1;ADCY5
regulation of apoptotic process (GO:0042981)	25/742	0.0799468	0.31014	0	0	1.38175	3.49085	IFI6;HSPB1;VTCN1;KNG1;IFIT3;CX3CL1;IFIT2;BCL2L11;RASSF2;SCIN;UBD;TNFSF10;CASP1;CYP1B1;BMF;NGFR;CD74;DAPK2;AGT;GADD45G;BMP2;PROC;NUPR1;EVI2B;CRYAB
regulation of endothelial cell proliferation (GO:0001936)	5/92	0.0802356	0.31014	0	0	2.2586	5.69796	ACVRL1;BMP2;NRARP;XDH;THBS4
atrioventricular valve morphogenesis (GO:0003181)	2/19	0.0803583	0.31014	0	0	4.61214	11.6284	EFNA1;BMP2
regulation of bicellular tight junction assembly (GO:2000810)	2/19	0.0803583	0.31014	0	0	4.61214	11.6284	CLDN3;SNAI1
cardiac atrium morphogenesis (GO:0003209)	2/19	0.0803583	0.31014	0	0	4.61214	11.6284	DLL4;BMP2
regulation of leukocyte chemotaxis (GO:0002688)	2/19	0.0803583	0.31014	0	0	4.61214	11.6284	CAMK1D;IL6R
regulation of neuroinflammatory response (GO:0150077)	2/19	0.0803583	0.31014	0	0	4.61214	11.6284	NR1D1;NUPR1
endocardial cushion morphogenesis (GO:0003203)	2/19	0.0803583	0.31014	0	0	4.61214	11.6284	ACVRL1;BMP2
ethanol metabolic process (GO:0006067)	2/19	0.0803583	0.31014	0	0	4.61214	11.6284	SULT1E1;ADH1A
folic acid metabolic process (GO:0046655)	2/19	0.0803583	0.31014	0	0	4.61214	11.6284	SLC46A1;ALDH1L2
regulation of vascular endothelial growth factor signaling pathway (GO:1900746)	2/19	0.0803583	0.31014	0	0	4.61214	11.6284	SEMA6A;XDH
synaptic transmission, cholinergic (GO:0007271)	2/19	0.0803583	0.31014	0	0	4.61214	11.6284	ACHE;CHRNE
negative regulation of immune system process (GO:0002683)	2/19	0.0803583	0.31014	0	0	4.61214	11.6284	AMBP;HMOX1
negative regulation of nervous system development (GO:0051961)	2/19	0.0803583	0.31014	0	0	4.61214	11.6284	SORL1;TLR2
negative regulation of striated muscle cell differentiation (GO:0051154)	2/19	0.0803583	0.31014	0	0	4.61214	11.6284	HDAC5;BMP2
positive regulation of G protein-coupled receptor signaling pathway (GO:0045745)	2/19	0.0803583	0.31014	0	0	4.61214	11.6284	C3;MRAP2
positive regulation of triglyceride metabolic process (GO:0090208)	2/19	0.0803583	0.31014	0	0	4.61214	11.6284	APOA1;APOA4
postsynaptic membrane organization (GO:0001941)	2/19	0.0803583	0.31014	0	0	4.61214	11.6284	NLGN4Y;LRRC4
prostaglandin biosynthetic process (GO:0001516)	2/19	0.0803583	0.31014	0	0	4.61214	11.6284	CD74;PTGES
carboxylic acid transmembrane transport (GO:1905039)	3/41	0.0820321	0.315201	0	0	3.09789	7.74672	SLC13A2;SLC23A1;SLC16A7
regulation of release of cytochrome c from mitochondria (GO:0090199)	3/41	0.0820321	0.315201	0	0	3.09789	7.74672	BCL2L11;TNFSF10;BMF
sensory perception of bitter taste (GO:0050913)	3/41	0.0820321	0.315201	0	0	3.09789	7.74672	PIGR;PIP;LPO
cellular component disassembly (GO:0022411)	4/66	0.0825894	0.316411	0	0	2.53359	6.31846	PRSS1;LCP1;PRSS2;CTSS
extracellular matrix disassembly (GO:0022617)	4/66	0.0825894	0.316411	0	0	2.53359	6.31846	PRSS1;LCP1;PRSS2;CTSS
skeletal system morphogenesis (GO:0048705)	3/42	0.0867817	0.328881	0	0	3.0183	7.37781	CYP26B1;HOXB9;RFLNA
monocyte chemotaxis (GO:0002548)	3/42	0.0867817	0.328881	0	0	3.0183	7.37781	CALCA;IL6R;CX3CL1
positive regulation of epithelial to mesenchymal transition (GO:0010718)	3/42	0.0867817	0.328881	0	0	3.0183	7.37781	BMP2;BAMBI;SNAI1
regulation of anatomical structure morphogenesis (GO:0022603)	6/123	0.0878073	0.328881	0	0	2.01633	4.90495	CLDN3;CDX2;HECW2;SARM1;HMOX1;KNDC1
adaptive immune response based on somatic recombination of immune receptors built from immunoglobulin superfamily domains (GO:0002460)	2/20	0.0878611	0.328881	0	0	4.35569	10.593	BACH2;HLA-DRB1
regulation of acute inflammatory response (GO:0002673)	2/20	0.0878611	0.328881	0	0	4.35569	10.593	APCS;PTGES
regulation of granulocyte chemotaxis (GO:0071622)	2/20	0.0878611	0.328881	0	0	4.35569	10.593	CAMK1D;CXCL17
folic acid-containing compound metabolic process (GO:0006760)	2/20	0.0878611	0.328881	0	0	4.35569	10.593	SLC46A1;ALDH1L2
regulation of tissue remodeling (GO:0034103)	2/20	0.0878611	0.328881	0	0	4.35569	10.593	THBS4;SYT7
glucose transmembrane transport (GO:1904659)	2/20	0.0878611	0.328881	0	0	4.35569	10.593	SLC2A2;SLC5A1
toll-like receptor 4 signaling pathway (GO:0034142)	2/20	0.0878611	0.328881	0	0	4.35569	10.593	ITGB2;CD14
myeloid cell development (GO:0061515)	2/20	0.0878611	0.328881	0	0	4.35569	10.593	EVI2B;TLR2
negative regulation of axon extension involved in axon guidance (GO:0048843)	2/20	0.0878611	0.328881	0	0	4.35569	10.593	SEMA6A;SEMA3E
negative regulation of lipid storage (GO:0010888)	2/20	0.0878611	0.328881	0	0	4.35569	10.593	ABCA1;ABCG1
negative regulation of viral life cycle (GO:1903901)	2/20	0.0878611	0.328881	0	0	4.35569	10.593	APCS;CIITA
positive regulation of alpha-beta T cell activation (GO:0046635)	2/20	0.0878611	0.328881	0	0	4.35569	10.593	HLA-DRA;HLA-DRB1
positive regulation of protein modification process (GO:0031401)	9/214	0.0887352	0.331676	0	0	1.72886	4.18747	C3;EFNA1;CD74;CD40;BMP2;CLDN3;KNDC1;SLC51B;HLA-DRB1
regulation of cell-cell adhesion (GO:0022407)	3/43	0.0916448	0.340115	0	0	2.94269	7.03255	MEGF10;B4GALNT2;MUC21
glutathione metabolic process (GO:0006749)	3/43	0.0916448	0.340115	0	0	2.94269	7.03255	GSTA2;GSTA1;CHAC1
lipid modification (GO:0030258)	3/43	0.0916448	0.340115	0	0	2.94269	7.03255	CYP2C8;CYP1A1;CYP3A4
positive regulation of neuron differentiation (GO:0045666)	3/43	0.0916448	0.340115	0	0	2.94269	7.03255	BMP2;PCP4;ATOH1
positive regulation of T cell differentiation (GO:0045582)	3/43	0.0916448	0.340115	0	0	2.94269	7.03255	HLA-DRA;PCK1;HLA-DRB1
synapse assembly (GO:0007416)	4/69	0.0936253	0.344368	0	0	2.41629	5.72286	NLGN4Y;ACHE;DNER;LRRC4
cellular response to interleukin-1 (GO:0071347)	7/155	0.0938706	0.344368	0	0	1.86046	4.40154	IL1A;CD40;NR1D1;PLCB1;GBP2;GBP1;CX3CL1
positive regulation of NF-kappaB transcription factor activity (GO:0051092)	7/155	0.0938706	0.344368	0	0	1.86046	4.40154	CD40;PLA2G1B;TLR9;CARD16;CX3CL1;AGT;TLR2
negative regulation of cell population proliferation (GO:0008285)	14/379	0.0944015	0.344368	0	0	1.51337	3.57185	ACVRL1;CD300A;IFIT3;DLL4;IL1A;BMP2;CLDN3;SCIN;FABP6;IRF1;CYP1B1;HMOX1;NUPR1;BMPR1B
positive regulation of cold-induced thermogenesis (GO:0120162)	5/97	0.0953698	0.344368	0	0	2.1353	5.01794	PLAC8;ACHE;LCN2;G0S2;GADD45G
acetylcholine receptor signaling pathway (GO:0095500)	2/21	0.0955624	0.344368	0	0	4.12623	9.68829	CHRM4;PLCB1
androgen metabolic process (GO:0008209)	2/21	0.0955624	0.344368	0	0	4.12623	9.68829	AKR1C4;CYP3A4
anterior/posterior axis specification (GO:0009948)	2/21	0.0955624	0.344368	0	0	4.12623	9.68829	CDX2;DDIT3
cobalamin metabolic process (GO:0009235)	2/21	0.0955624	0.344368	0	0	4.12623	9.68829	PRSS1;TCN1
regulation of lipopolysaccharide-mediated signaling pathway (GO:0031664)	2/21	0.0955624	0.344368	0	0	4.12623	9.68829	CARD16;CX3CL1
cyclic purine nucleotide metabolic process (GO:0052652)	2/21	0.0955624	0.344368	0	0	4.12623	9.68829	GUCY2C;ADCY5
endocardial cushion development (GO:0003197)	2/21	0.0955624	0.344368	0	0	4.12623	9.68829	ACVRL1;BMP2
linoleic acid metabolic process (GO:0043651)	2/21	0.0955624	0.344368	0	0	4.12623	9.68829	GSTA1;ALOXE3
zinc ion transport (GO:0006829)	2/21	0.0955624	0.344368	0	0	4.12623	9.68829	SLC30A2;SLC30A10
negative regulation of peptidyl-serine phosphorylation (GO:0033137)	2/21	0.0955624	0.344368	0	0	4.12623	9.68829	RASSF2;CNKSR3
negative regulation of protein localization to cell periphery (GO:1904376)	2/21	0.0955624	0.344368	0	0	4.12623	9.68829	GBP1;MRAP2
negative regulation of protein localization to plasma membrane (GO:1903077)	2/21	0.0955624	0.344368	0	0	4.12623	9.68829	GBP1;MRAP2
negative regulation of response to wounding (GO:1903035)	2/21	0.0955624	0.344368	0	0	4.12623	9.68829	APCS;CLDN3
neurotrophin signaling pathway (GO:0038179)	2/21	0.0955624	0.344368	0	0	4.12623	9.68829	NTF4;NGFR
positive regulation of immune system process (GO:0002684)	2/21	0.0955624	0.344368	0	0	4.12623	9.68829	RSAD2;PLA2G1B
positive regulation of lipid storage (GO:0010884)	2/21	0.0955624	0.344368	0	0	4.12623	9.68829	C3;APOB
synapse organization (GO:0050808)	6/126	0.0958437	0.344905	0	0	1.96562	4.60945	ACHE;DNER;LRRC4;RAB39B;SEMA3E;CX3CL1
regulation of cell differentiation (GO:0045595)	7/156	0.0962989	0.345785	0	0	1.84787	4.32458	NTF4;SCIN;MEGF10;RORC;NR1D1;BMPR1B;KLHL41
detection of chemical stimulus involved in sensory perception of taste (GO:0050912)	3/44	0.0966183	0.345785	0	0	2.87077	6.70895	PIGR;PIP;LPO
positive regulation of biosynthetic process (GO:0009891)	3/44	0.0966183	0.345785	0	0	2.87077	6.70895	PLCG2;APOA1;APOA4
positive regulation of osteoblast differentiation (GO:0045669)	3/44	0.0966183	0.345785	0	0	2.87077	6.70895	BMP2;BMPR1B;IL6R
carbohydrate homeostasis (GO:0033500)	4/70	0.0974516	0.347813	0	0	2.37955	5.54055	NGFR;KCNB1;PDK4;PCK1
neutrophil chemotaxis (GO:0030593)	4/70	0.0974516	0.347813	0	0	2.37955	5.54055	PLA2G1B;ITGB2;SAA1;CX3CL1
negative regulation of neuron death (GO:1901215)	5/98	0.0985595	0.351287	0	0	2.11223	4.89423	NTF4;HLA-F;SLC30A10;RETREG1;SORL1
cellular response to lipid (GO:0071396)	9/219	0.0987682	0.35155	0	0	1.68726	3.90597	IL1A;MYOD1;PDK4;RORC;CASP1;CD14;NR1D1;CARD16;ADCY5
cellular response to growth factor stimulus (GO:0071363)	7/158	0.101259	0.351729	0	0	1.82321	4.17529	ACVRL1;DLL4;BMP2;SEMA6A;PDE3A;HSPB1;BMPR1B
negative regulation of neuron apoptotic process (GO:0043524)	4/71	0.10135	0.351729	0	0	2.34392	5.36564	NTF4;SLC30A10;RETREG1;CX3CL1
negative regulation of T cell activation (GO:0050868)	3/45	0.101699	0.351729	0	0	2.80228	6.40526	FGL1;VTCN1;HLA-DRB1
positive regulation of chemotaxis (GO:0050921)	3/45	0.101699	0.351729	0	0	2.80228	6.40526	P2RX4;HSPB1;IL6R
organic anion transport (GO:0015711)	5/99	0.101802	0.351729	0	0	2.08965	4.77427	CA3;SLC23A1;SLCO2A1;CA4;SLC2A2
positive regulation of macromolecule metabolic process (GO:0010604)	14/384	0.10207	0.351729	0	0	1.49253	3.40609	CD74;SLC24A3;POU3F1;LGALS9C;LGALS9B;DLL4;IL1A;BMP2;CLDN3;ADM2;PIP;PLCG2;TLR9;TLR2
regulation of endoplasmic reticulum stress-induced intrinsic apoptotic signaling pathway (GO:1902235)	2/22	0.103448	0.351729	0	0	3.91972	8.89263	BCL2L11;DDIT3
regulation of lipid storage (GO:0010883)	2/22	0.103448	0.351729	0	0	3.91972	8.89263	C3;APOB
glutathione derivative biosynthetic process (GO:1901687)	2/22	0.103448	0.351729	0	0	3.91972	8.89263	GSTA2;GSTA1
glutathione derivative metabolic process (GO:1901685)	2/22	0.103448	0.351729	0	0	3.91972	8.89263	GSTA2;GSTA1
limb morphogenesis (GO:0035108)	2/22	0.103448	0.351729	0	0	3.91972	8.89263	CYP26B1;BMPR1B
tetrapyrrole metabolic process (GO:0033013)	2/22	0.103448	0.351729	0	0	3.91972	8.89263	PRSS1;TCN1
membrane lipid metabolic process (GO:0006643)	2/22	0.103448	0.351729	0	0	3.91972	8.89263	CYP1B1;ALOXE3
microglial cell activation (GO:0001774)	2/22	0.103448	0.351729	0	0	3.91972	8.89263	ITGB2;CX3CL1
zinc ion transmembrane transport (GO:0071577)	2/22	0.103448	0.351729	0	0	3.91972	8.89263	SLC30A2;SLC30A10
negative regulation of lipid biosynthetic process (GO:0051055)	2/22	0.103448	0.351729	0	0	3.91972	8.89263	BMP2;TRIB3
negative regulation of lymphocyte activation (GO:0051250)	2/22	0.103448	0.351729	0	0	3.91972	8.89263	FGL1;VTCN1
phosphatidylserine acyl-chain remodeling (GO:0036150)	2/22	0.103448	0.351729	0	0	3.91972	8.89263	PLA2G1B;PLA1A
positive regulation of amyloid precursor protein catabolic process (GO:1902993)	2/22	0.103448	0.351729	0	0	3.91972	8.89263	EFNA1;ABCG1
positive regulation of lipid catabolic process (GO:0050996)	2/22	0.103448	0.351729	0	0	3.91972	8.89263	APOA1;APOA4
positive regulation of neural precursor cell proliferation (GO:2000179)	2/22	0.103448	0.351729	0	0	3.91972	8.89263	DLL4;CX3CL1
response to lipopolysaccharide (GO:0032496)	7/159	0.10379	0.351729	0	0	1.81112	4.10289	IL1A;SLPI;NOS2;CASP1;CARD16;CD14;NR1D1
establishment of protein localization to extracellular region (GO:0035592)	3/46	0.106884	0.351729	0	0	2.73697	6.11988	ABCA1;MTTP;FGG
interleukin-12-mediated signaling pathway (GO:0035722)	3/46	0.106884	0.351729	0	0	2.73697	6.11988	GSTA2;LCP1;PLCB1
positive regulation of smooth muscle cell proliferation (GO:0048661)	3/46	0.106884	0.351729	0	0	2.73697	6.11988	HMOX1;IL6R;CX3CL1
granulocyte chemotaxis (GO:0071621)	4/73	0.109358	0.351729	0	0	2.27574	5.03651	PLA2G1B;ITGB2;SAA1;CX3CL1
regulation of B cell receptor signaling pathway (GO:0050855)	2/23	0.111503	0.351729	0	0	3.73287	8.18883	CD300A;NFAM1
regulation of interleukin-4 production (GO:0032673)	2/23	0.111503	0.351729	0	0	3.73287	8.18883	DDIT3;HLA-DRB1
regulation of toll-like receptor 4 signaling pathway (GO:0034143)	2/23	0.111503	0.351729	0	0	3.73287	8.18883	BPIFB1;NR1D1
response to copper ion (GO:0046688)	2/23	0.111503	0.351729	0	0	3.73287	8.18883	IL1A;AOC1
triglyceride catabolic process (GO:0019433)	2/23	0.111503	0.351729	0	0	3.73287	8.18883	FABP2;FABP6
negative regulation of extrinsic apoptotic signaling pathway in absence of ligand (GO:2001240)	2/23	0.111503	0.351729	0	0	3.73287	8.18883	IL1A;IFI6
negative regulation of signal transduction in absence of ligand (GO:1901099)	2/23	0.111503	0.351729	0	0	3.73287	8.18883	IL1A;IFI6
positive regulation of epithelial cell apoptotic process (GO:1904037)	2/23	0.111503	0.351729	0	0	3.73287	8.18883	CD40;PLA2G1B
positive regulation of protein autophosphorylation (GO:0031954)	2/23	0.111503	0.351729	0	0	3.73287	8.18883	RASSF2;PDGFD
regulation of cellular metabolic process (GO:0031323)	3/47	0.11217	0.351729	0	0	2.67462	5.85137	PDK4;CYP1B1;ABCG1
regulation of T cell activation (GO:0050863)	3/47	0.11217	0.351729	0	0	2.67462	5.85137	FGL1;VTCN1;HLA-DPA1
regulation of wound healing (GO:0061041)	3/47	0.11217	0.351729	0	0	2.67462	5.85137	APCS;CLDN3;DUOX2
negative regulation of cold-induced thermogenesis (GO:0120163)	3/47	0.11217	0.351729	0	0	2.67462	5.85137	DDIT3;NR1D1;ZNF423
proteolysis involved in cellular protein catabolic process (GO:0051603)	4/74	0.113466	0.351729	0	0	2.24312	4.8816	CTSO;CTSF;NR1D1;CTSS
negative regulation of macromolecule metabolic process (GO:0010605)	8/194	0.113523	0.351729	0	0	1.69196	3.68129	ACVRL1;APOBEC1;DLL4;BMP2;CLDN3;SLC24A3;NOS2;XDH
cellular response to organonitrogen compound (GO:0071417)	5/103	0.115295	0.351729	0	0	2.00395	4.32904	AOC1;P2RX4;RRAGD;PDE3A;SLC26A3
cellular response to interleukin-12 (GO:0071349)	3/48	0.117554	0.351729	0	0	2.61505	5.59846	GSTA2;LCP1;PLCB1
regulation of interleukin-10 production (GO:0032653)	3/48	0.117554	0.351729	0	0	2.61505	5.59846	PLCG2;TLR9;HLA-DRB1
regulation of interleukin-2 production (GO:0032663)	3/48	0.117554	0.351729	0	0	2.61505	5.59846	IL1A;PLCG2;GBP1
negative regulation of MAP kinase activity (GO:0043407)	3/48	0.117554	0.351729	0	0	2.61505	5.59846	CD300A;SORL1;AGT
protein retention in Golgi apparatus (GO:0045053)	1/5	0.118689	0.351729	0	0	9.78765	20.8599	SORL1
aggresome assembly (GO:0070842)	1/5	0.118689	0.351729	0	0	9.78765	20.8599	UBD
alditol phosphate metabolic process (GO:0052646)	1/5	0.118689	0.351729	0	0	9.78765	20.8599	GPD1
alkaloid metabolic process (GO:0009820)	1/5	0.118689	0.351729	0	0	9.78765	20.8599	CYP3A4
alpha-beta T cell differentiation (GO:0046632)	1/5	0.118689	0.351729	0	0	9.78765	20.8599	RSAD2
amine transport (GO:0015837)	1/5	0.118689	0.351729	0	0	9.78765	20.8599	RHCG
pyrimidine deoxyribonucleotide biosynthetic process (GO:0009221)	1/5	0.118689	0.351729	0	0	9.78765	20.8599	CMPK2
pyrimidine nucleoside transport (GO:0015864)	1/5	0.118689	0.351729	0	0	9.78765	20.8599	SLC28A1
quinone catabolic process (GO:1901662)	1/5	0.118689	0.351729	0	0	9.78765	20.8599	CYP4F3
anion homeostasis (GO:0055081)	1/5	0.118689	0.351729	0	0	9.78765	20.8599	CYBRD1
receptor-mediated virion attachment to host cell (GO:0046813)	1/5	0.118689	0.351729	0	0	9.78765	20.8599	ACE2
regulation of adenylate cyclase-activating G protein-coupled receptor signaling pathway (GO:0106070)	1/5	0.118689	0.351729	0	0	9.78765	20.8599	MRAP2
regulation of astrocyte activation (GO:0061888)	1/5	0.118689	0.351729	0	0	9.78765	20.8599	NR1D1
atrial cardiac muscle cell membrane repolarization (GO:0099624)	1/5	0.118689	0.351729	0	0	9.78765	20.8599	KCNJ3
regulation of blood coagulation, intrinsic pathway (GO:2000266)	1/5	0.118689	0.351729	0	0	9.78765	20.8599	SERPING1
BMP signaling pathway involved in heart development (GO:0061312)	1/5	0.118689	0.351729	0	0	9.78765	20.8599	BMP2
C-terminal protein deglutamylation (GO:0035609)	1/5	0.118689	0.351729	0	0	9.78765	20.8599	FOLH1
camera-type eye photoreceptor cell differentiation (GO:0060219)	1/5	0.118689	0.351729	0	0	9.78765	20.8599	PROM1
cannabinoid signaling pathway (GO:0038171)	1/5	0.118689	0.351729	0	0	9.78765	20.8599	CNR1
regulation of circadian sleep/wake cycle (GO:0042749)	1/5	0.118689	0.351729	0	0	9.78765	20.8599	NR1D1
CD4-positive, alpha-beta T cell activation (GO:0035710)	1/5	0.118689	0.351729	0	0	9.78765	20.8599	RSAD2
regulation of dendritic cell cytokine production (GO:0002730)	1/5	0.118689	0.351729	0	0	9.78765	20.8599	PLCG2
cellular response to cGMP (GO:0071321)	1/5	0.118689	0.351729	0	0	9.78765	20.8599	PDE3A
cellular response to heparin (GO:0071504)	1/5	0.118689	0.351729	0	0	9.78765	20.8599	AOC1
regulation of fever generation (GO:0031620)	1/5	0.118689	0.351729	0	0	9.78765	20.8599	PTGES
regulation of glomerular mesangial cell proliferation (GO:0072124)	1/5	0.118689	0.351729	0	0	9.78765	20.8599	IL6R
regulation of glycoprotein metabolic process (GO:1903018)	1/5	0.118689	0.351729	0	0	9.78765	20.8599	APCS
regulation of growth hormone receptor signaling pathway (GO:0060398)	1/5	0.118689	0.351729	0	0	9.78765	20.8599	GDF15
regulation of guanylate cyclase activity (GO:0031282)	1/5	0.118689	0.351729	0	0	9.78765	20.8599	NOS2
regulation of hippocampal neuron apoptotic process (GO:0110089)	1/5	0.118689	0.351729	0	0	9.78765	20.8599	CX3CL1
regulation of hydrogen peroxide biosynthetic process (GO:0010728)	1/5	0.118689	0.351729	0	0	9.78765	20.8599	DUOXA2
cerebellar granule cell differentiation (GO:0021707)	1/5	0.118689	0.351729	0	0	9.78765	20.8599	KNDC1
regulation of interleukin-1 alpha production (GO:0032650)	1/5	0.118689	0.351729	0	0	9.78765	20.8599	CX3CL1
copper ion import (GO:0015677)	1/5	0.118689	0.351729	0	0	9.78765	20.8599	STEAP4
regulation of neutrophil activation (GO:1902563)	1/5	0.118689	0.351729	0	0	9.78765	20.8599	CD300A
regulation of neutrophil degranulation (GO:0043313)	1/5	0.118689	0.351729	0	0	9.78765	20.8599	ITGB2
regulation of nucleotide-binding oligomerization domain containing signaling pathway (GO:0070424)	1/5	0.118689	0.351729	0	0	9.78765	20.8599	SLC15A2
dorsal/ventral axis specification (GO:0009950)	1/5	0.118689	0.351729	0	0	9.78765	20.8599	CXXC4
drug transport (GO:0015893)	1/5	0.118689	0.351729	0	0	9.78765	20.8599	SLC46A1
regulation of ribonuclease activity (GO:0060700)	1/5	0.118689	0.351729	0	0	9.78765	20.8599	OAS2
regulation of sequestering of zinc ion (GO:0061088)	1/5	0.118689	0.351729	0	0	9.78765	20.8599	SLC30A2
exocyst localization (GO:0051601)	1/5	0.118689	0.351729	0	0	9.78765	20.8599	EXOC3L1
regulation of skeletal muscle tissue development (GO:0048641)	1/5	0.118689	0.351729	0	0	9.78765	20.8599	MEGF10
regulation of snRNA transcription by RNA polymerase II (GO:1905380)	1/5	0.118689	0.351729	0	0	9.78765	20.8599	MYOD1
regulation of sterol transport (GO:0032371)	1/5	0.118689	0.351729	0	0	9.78765	20.8599	APOA4
folate transmembrane transport (GO:0098838)	1/5	0.118689	0.351729	0	0	9.78765	20.8599	SLC46A1
forebrain regionalization (GO:0021871)	1/5	0.118689	0.351729	0	0	9.78765	20.8599	BMP2
fructose catabolic process (GO:0006001)	1/5	0.118689	0.351729	0	0	9.78765	20.8599	ALDOB
fructose catabolic process to hydroxyacetone phosphate and glyceraldehyde-3-phosphate (GO:0061624)	1/5	0.118689	0.351729	0	0	9.78765	20.8599	ALDOB
fructose transmembrane transport (GO:0015755)	1/5	0.118689	0.351729	0	0	9.78765	20.8599	SLC2A2
G protein-coupled opioid receptor signaling pathway (GO:0038003)	1/5	0.118689	0.351729	0	0	9.78765	20.8599	OPRL1
glial cell-derived neurotrophic factor receptor signaling pathway (GO:0035860)	1/5	0.118689	0.351729	0	0	9.78765	20.8599	GDF15
regulation of triglyceride metabolic process (GO:0090207)	1/5	0.118689	0.351729	0	0	9.78765	20.8599	C3
glucose import across plasma membrane (GO:0098708)	1/5	0.118689	0.351729	0	0	9.78765	20.8599	SLC5A1
glycerol biosynthetic process (GO:0006114)	1/5	0.118689	0.351729	0	0	9.78765	20.8599	PCK1
response to cGMP (GO:0070305)	1/5	0.118689	0.351729	0	0	9.78765	20.8599	PDE3A
response to denervation involved in regulation of muscle adaptation (GO:0014894)	1/5	0.118689	0.351729	0	0	9.78765	20.8599	FBXO32
retina vasculature development in camera-type eye (GO:0061298)	1/5	0.118689	0.351729	0	0	9.78765	20.8599	ACVRL1
inosine metabolic process (GO:0046102)	1/5	0.118689	0.351729	0	0	9.78765	20.8599	XDH
sialic acid transport (GO:0015739)	1/5	0.118689	0.351729	0	0	9.78765	20.8599	SLC17A4
leukotriene B4 metabolic process (GO:0036102)	1/5	0.118689	0.351729	0	0	9.78765	20.8599	CYP4F3
membrane repolarization during atrial cardiac muscle cell action potential (GO:0098914)	1/5	0.118689	0.351729	0	0	9.78765	20.8599	KCNJ3
menaquinone metabolic process (GO:0009233)	1/5	0.118689	0.351729	0	0	9.78765	20.8599	CYP4F3
uridine transport (GO:0015862)	1/5	0.118689	0.351729	0	0	9.78765	20.8599	SLC28A1
zymogen inhibition (GO:0097341)	1/5	0.118689	0.351729	0	0	9.78765	20.8599	CARD16
negative regulation of blood coagulation, intrinsic pathway (GO:2000267)	1/5	0.118689	0.351729	0	0	9.78765	20.8599	SERPING1
negative regulation of CREB transcription factor activity (GO:0032792)	1/5	0.118689	0.351729	0	0	9.78765	20.8599	DDIT3
negative regulation of dendritic cell differentiation (GO:2001199)	1/5	0.118689	0.351729	0	0	9.78765	20.8599	TMEM176A
negative regulation of heterochromatin assembly (GO:0031452)	1/5	0.118689	0.351729	0	0	9.78765	20.8599	APOBEC1
negative regulation of insulin-like growth factor receptor signaling pathway (GO:0043569)	1/5	0.118689	0.351729	0	0	9.78765	20.8599	BMP2
negative regulation of leukocyte adhesion to vascular endothelial cell (GO:1904995)	1/5	0.118689	0.351729	0	0	9.78765	20.8599	CCL28
negative regulation of leukocyte differentiation (GO:1902106)	1/5	0.118689	0.351729	0	0	9.78765	20.8599	TMEM176A
negative regulation of mast cell activation involved in immune response (GO:0033007)	1/5	0.118689	0.351729	0	0	9.78765	20.8599	CD300A
negative regulation of protein acetylation (GO:1901984)	1/5	0.118689	0.351729	0	0	9.78765	20.8599	KLF15
negative regulation of regulatory T cell differentiation (GO:0045590)	1/5	0.118689	0.351729	0	0	9.78765	20.8599	IRF1
negative regulation of RNA polymerase II regulatory region sequence-specific DNA binding (GO:1903026)	1/5	0.118689	0.351729	0	0	9.78765	20.8599	DDIT3
negative regulation of synapse organization (GO:1905809)	1/5	0.118689	0.351729	0	0	9.78765	20.8599	TLR2
negative regulation of vitamin D biosynthetic process (GO:0010957)	1/5	0.118689	0.351729	0	0	9.78765	20.8599	SNAI1
nucleoside transport (GO:0015858)	1/5	0.118689	0.351729	0	0	9.78765	20.8599	SLC28A1
oxaloacetate metabolic process (GO:0006107)	1/5	0.118689	0.351729	0	0	9.78765	20.8599	PCK1
peptidyl-cysteine S-nitrosylation (GO:0018119)	1/5	0.118689	0.351729	0	0	9.78765	20.8599	NOS2
polyphosphate catabolic process (GO:0006798)	1/5	0.118689	0.351729	0	0	9.78765	20.8599	PRUNE2
positive regulation of amino acid transport (GO:0051957)	1/5	0.118689	0.351729	0	0	9.78765	20.8599	ACE2
positive regulation of anion transmembrane transport (GO:1903961)	1/5	0.118689	0.351729	0	0	9.78765	20.8599	ACE2
positive regulation of bicellular tight junction assembly (GO:1903348)	1/5	0.118689	0.351729	0	0	9.78765	20.8599	CLDN3
positive regulation of endothelial cell chemotaxis by VEGF-activated vascular endothelial growth factor receptor signaling pathway (GO:0038033)	1/5	0.118689	0.351729	0	0	9.78765	20.8599	HSPB1
positive regulation of long-term synaptic depression (GO:1900454)	1/5	0.118689	0.351729	0	0	9.78765	20.8599	KCNB1
positive regulation of metallopeptidase activity (GO:1905050)	1/5	0.118689	0.351729	0	0	9.78765	20.8599	CLDN3
positive regulation of MHC class I biosynthetic process (GO:0045345)	1/5	0.118689	0.351729	0	0	9.78765	20.8599	CIITA
positive regulation of myoblast proliferation (GO:2000288)	1/5	0.118689	0.351729	0	0	9.78765	20.8599	MEGF10
positive regulation of nucleotide-binding oligomerization domain containing signaling pathway (GO:0070426)	1/5	0.118689	0.351729	0	0	9.78765	20.8599	SLC15A3
positive regulation of phospholipase A2 activity (GO:0032430)	1/5	0.118689	0.351729	0	0	9.78765	20.8599	PLA2G1B
positive regulation of prostaglandin biosynthetic process (GO:0031394)	1/5	0.118689	0.351729	0	0	9.78765	20.8599	CD74
positive regulation of prostaglandin secretion (GO:0032308)	1/5	0.118689	0.351729	0	0	9.78765	20.8599	P2RX4
positive regulation of toll-like receptor 9 signaling pathway (GO:0034165)	1/5	0.118689	0.351729	0	0	9.78765	20.8599	RSAD2
postsynaptic density protein 95 clustering (GO:0097119)	1/5	0.118689	0.351729	0	0	9.78765	20.8599	LRRC4
regulation of axon extension involved in axon guidance (GO:0048841)	2/24	0.119715	0.351729	0	0	3.56301	7.56302	SEMA6A;SEMA3E
dorsal/ventral pattern formation (GO:0009953)	2/24	0.119715	0.351729	0	0	3.56301	7.56302	ACVRL1;BMPR1B
extracellular matrix assembly (GO:0085029)	2/24	0.119715	0.351729	0	0	3.56301	7.56302	TNXB;FBLN5
leukotriene metabolic process (GO:0006691)	2/24	0.119715	0.351729	0	0	3.56301	7.56302	PLA2G1B;CYP4F3
lymphocyte activation involved in immune response (GO:0002285)	2/24	0.119715	0.351729	0	0	3.56301	7.56302	CD74;LCP1
wound healing, spreading of cells (GO:0044319)	2/24	0.119715	0.351729	0	0	3.56301	7.56302	ACVRL1;LCP1
negative regulation of lipid metabolic process (GO:0045833)	2/24	0.119715	0.351729	0	0	3.56301	7.56302	UGT1A1;UGT1A8
negative regulation of synaptic transmission (GO:0050805)	2/24	0.119715	0.351729	0	0	3.56301	7.56302	ACHE;SYT11
phospholipid catabolic process (GO:0009395)	2/24	0.119715	0.351729	0	0	3.56301	7.56302	PLA2G4C;PLBD1
positive regulation of neuron apoptotic process (GO:0043525)	2/24	0.119715	0.351729	0	0	3.56301	7.56302	DDIT3;NUPR1
positive regulation of transcription from RNA polymerase II promoter in response to stress (GO:0036003)	2/24	0.119715	0.351729	0	0	3.56301	7.56302	DDIT3;ATF3
positive regulation of viral life cycle (GO:1903902)	2/24	0.119715	0.351729	0	0	3.56301	7.56302	CD74;HLA-DRB1
protein insertion into mitochondrial membrane (GO:0051204)	2/24	0.119715	0.351729	0	0	3.56301	7.56302	BCL2L11;BMF
regulation of epithelial to mesenchymal transition (GO:0010717)	4/76	0.121881	0.356887	0	0	2.18058	4.5895	EFNA1;BMP2;BAMBI;SNAI1
cellular response to hormone stimulus (GO:0032870)	4/76	0.121881	0.356887	0	0	2.18058	4.5895	AKR1C1;AKR1C2;AKR1C4;CTSS
regulation of T cell proliferation (GO:0042129)	4/76	0.121881	0.356887	0	0	2.18058	4.5895	VCAM1;VTCN1;HLA-DRB1;HLA-DPA1
regulation of cellular localization (GO:0060341)	3/49	0.123032	0.359452	0	0	2.55807	5.35996	MAP2;NR1D1;ADCY5
regulation of smooth muscle cell proliferation (GO:0048660)	3/49	0.123032	0.359452	0	0	2.55807	5.35996	HMOX1;IL6R;CX3CL1
negative regulation of inflammatory response to antigenic stimulus (GO:0002862)	6/136	0.125326	0.365217	0	0	1.81348	3.7663	CALCA;ADM2;PLCG2;ADM;HLA-DRB1;ADCY5
regulation of autophagy (GO:0010506)	9/231	0.125389	0.365217	0	0	1.59506	3.31188	DAPK2;DDIT3;RRAGD;RAB39B;HSPB1;TRIB3;BMF;NUPR1;ATP6V0D2
neutrophil migration (GO:1990266)	4/77	0.126186	0.365217	0	0	2.1506	4.45175	PLA2G1B;ITGB2;SAA1;CX3CL1
positive regulation of endothelial cell proliferation (GO:0001938)	4/77	0.126186	0.365217	0	0	2.1506	4.45175	BMP2;HMOX1;NRARP;THBS4
acylglycerol homeostasis (GO:0055090)	2/25	0.12807	0.365217	0	0	3.40793	7.00389	APOA1;APOA4
regulation of cAMP-mediated signaling (GO:0043949)	2/25	0.12807	0.365217	0	0	3.40793	7.00389	RASD2;PDE3A
regulation of dopamine secretion (GO:0014059)	2/25	0.12807	0.365217	0	0	3.40793	7.00389	SYT11;SYT7
cellular response to hexose stimulus (GO:0071331)	2/25	0.12807	0.365217	0	0	3.40793	7.00389	KCNB1;PCK1
regulation of myotube differentiation (GO:0010830)	2/25	0.12807	0.365217	0	0	3.40793	7.00389	HDAC5;HDAC9
negative regulation of antigen receptor-mediated signaling pathway (GO:0050858)	2/25	0.12807	0.365217	0	0	3.40793	7.00389	CD300A;GBP1
negative regulation of cell junction assembly (GO:1901889)	2/25	0.12807	0.365217	0	0	3.40793	7.00389	ACVRL1;TLR2
negative regulation of endocytosis (GO:0045806)	2/25	0.12807	0.365217	0	0	3.40793	7.00389	CD300A;SYT11
positive regulation of lipid metabolic process (GO:0045834)	2/25	0.12807	0.365217	0	0	3.40793	7.00389	APOA1;APOA4
regulation of inflammatory response to antigenic stimulus (GO:0002861)	6/137	0.128494	0.365217	0	0	1.79954	3.69244	CALCA;ADM2;PLCG2;ADM;HLA-DRB1;ADCY5
amino acid transport (GO:0006865)	3/50	0.128601	0.365217	0	0	2.50352	5.13481	SLC25A48;SLC6A19;SLC3A1
negative regulation of ERK1 and ERK2 cascade (GO:0070373)	3/50	0.128601	0.365217	0	0	2.50352	5.13481	SEMA6A;CNKSR3;GBP1
potassium ion transmembrane transport (GO:0071805)	6/139	0.134944	0.365217	0	0	1.7723	3.54973	SLC24A3;KCNT2;KCNE4;KCNJ9;KCNB1;KCNJ3
regulation of neuron differentiation (GO:0045664)	4/79	0.134984	0.365217	0	0	2.09304	4.19151	NTF4;PCP4;BMP2;ATOH1
proteoglycan metabolic process (GO:0006029)	2/26	0.136557	0.365217	0	0	3.26576	6.50216	CHST8;BMPR1B
negative regulation of cell development (GO:0010721)	2/26	0.136557	0.365217	0	0	3.26576	6.50216	SORL1;RFLNA
negative regulation of intrinsic apoptotic signaling pathway in response to DNA damage (GO:1902230)	2/26	0.136557	0.365217	0	0	3.26576	6.50216	CD74;SNAI1
negative regulation of macroautophagy (GO:0016242)	2/26	0.136557	0.365217	0	0	3.26576	6.50216	FEZ1;NUPR1
negative regulation of protein localization to membrane (GO:1905476)	2/26	0.136557	0.365217	0	0	3.26576	6.50216	GBP1;MRAP2
organelle fission (GO:0048285)	2/26	0.136557	0.365217	0	0	3.26576	6.50216	MX2;MX1
positive regulation of interleukin-2 production (GO:0032743)	2/26	0.136557	0.365217	0	0	3.26576	6.50216	IL1A;PLCG2
positive regulation of cell adhesion (GO:0045785)	4/80	0.139475	0.365217	0	0	2.06539	4.06855	ECM2;MEGF10;SAA1;PRSS2
regulation of exocytosis (GO:0017157)	3/52	0.14	0.365217	0	0	2.40109	4.72081	FGB;FGA;FGG
sprouting angiogenesis (GO:0002040)	3/52	0.14	0.365217	0	0	2.40109	4.72081	ACVRL1;NRARP;SEMA3E
protein sulfation (GO:0006477)	1/6	0.140683	0.365217	0	0	7.82972	15.356	CHST5
proton-transporting V-type ATPase complex assembly (GO:0070070)	1/6	0.140683	0.365217	0	0	7.82972	15.356	ALDOB
purine nucleobase transport (GO:0006863)	1/6	0.140683	0.365217	0	0	7.82972	15.356	SLC28A1
purine ribonucleoside catabolic process (GO:0046130)	1/6	0.140683	0.365217	0	0	7.82972	15.356	XDH
amylin receptor signaling pathway (GO:0097647)	1/6	0.140683	0.365217	0	0	7.82972	15.356	ADM
regulation of adipose tissue development (GO:1904177)	1/6	0.140683	0.365217	0	0	7.82972	15.356	SORL1
regulation of cardiac muscle hypertrophy in response to stress (GO:1903242)	1/6	0.140683	0.365217	0	0	7.82972	15.356	MLIP
cell junction disassembly (GO:0150146)	1/6	0.140683	0.365217	0	0	7.82972	15.356	CX3CL1
cellular heat acclimation (GO:0070370)	1/6	0.140683	0.365217	0	0	7.82972	15.356	HSPA6
cellular phosphate ion homeostasis (GO:0030643)	1/6	0.140683	0.365217	0	0	7.82972	15.356	SLC34A2
regulation of glucagon secretion (GO:0070092)	1/6	0.140683	0.365217	0	0	7.82972	15.356	SYT7
regulation of glutamate receptor signaling pathway (GO:1900449)	1/6	0.140683	0.365217	0	0	7.82972	15.356	CX3CL1
regulation of immature T cell proliferation in thymus (GO:0033084)	1/6	0.140683	0.365217	0	0	7.82972	15.356	IL1A
cellular trivalent inorganic anion homeostasis (GO:0072502)	1/6	0.140683	0.365217	0	0	7.82972	15.356	SLC34A2
cholesterol import (GO:0070508)	1/6	0.140683	0.365217	0	0	7.82972	15.356	APOA1
choline catabolic process (GO:0042426)	1/6	0.140683	0.365217	0	0	7.82972	15.356	DMGDH
chondrocyte development (GO:0002063)	1/6	0.140683	0.365217	0	0	7.82972	15.356	BMPR1B
cobalamin transport (GO:0015889)	1/6	0.140683	0.365217	0	0	7.82972	15.356	TCN1
contact inhibition (GO:0060242)	1/6	0.140683	0.365217	0	0	7.82972	15.356	CDHR2
regulation of microtubule motor activity (GO:2000574)	1/6	0.140683	0.365217	0	0	7.82972	15.356	MAP2
regulation of NK T cell activation (GO:0051133)	1/6	0.140683	0.365217	0	0	7.82972	15.356	CD300A
regulation of nuclease activity (GO:0032069)	1/6	0.140683	0.365217	0	0	7.82972	15.356	OAS2
regulation of nucleotide-binding oligomerization domain containing 2 signaling pathway (GO:0070432)	1/6	0.140683	0.365217	0	0	7.82972	15.356	SLC15A3
regulation of response to reactive oxygen species (GO:1901031)	1/6	0.140683	0.365217	0	0	7.82972	15.356	FBLN5
regulation of superoxide metabolic process (GO:0090322)	1/6	0.140683	0.365217	0	0	7.82972	15.356	FBLN5
glandular epithelial cell differentiation (GO:0002067)	1/6	0.140683	0.365217	0	0	7.82972	15.356	BMP2
regulation of type 2 immune response (GO:0002828)	1/6	0.140683	0.365217	0	0	7.82972	15.356	CD74
regulation of very-low-density lipoprotein particle remodeling (GO:0010901)	1/6	0.140683	0.365217	0	0	7.82972	15.356	APOA1
glycerol-3-phosphate metabolic process (GO:0006072)	1/6	0.140683	0.365217	0	0	7.82972	15.356	GPD1
regulation of vitamin D biosynthetic process (GO:0060556)	1/6	0.140683	0.365217	0	0	7.82972	15.356	SNAI1
response to angiotensin (GO:1990776)	1/6	0.140683	0.365217	0	0	7.82972	15.356	SLC30A10
heat acclimation (GO:0010286)	1/6	0.140683	0.365217	0	0	7.82972	15.356	HSPA6
response to heparin (GO:0071503)	1/6	0.140683	0.365217	0	0	7.82972	15.356	AOC1
hepatocyte differentiation (GO:0070365)	1/6	0.140683	0.365217	0	0	7.82972	15.356	PCK1
hexose import across plasma membrane (GO:0140271)	1/6	0.140683	0.365217	0	0	7.82972	15.356	SLC5A1
hydrogen peroxide biosynthetic process (GO:0050665)	1/6	0.140683	0.365217	0	0	7.82972	15.356	DUOX2
inclusion body assembly (GO:0070841)	1/6	0.140683	0.365217	0	0	7.82972	15.356	UBD
intracellular pH elevation (GO:0051454)	1/6	0.140683	0.365217	0	0	7.82972	15.356	SLC26A3
ISG15-protein conjugation (GO:0032020)	1/6	0.140683	0.365217	0	0	7.82972	15.356	HERC5
spinal cord dorsal/ventral patterning (GO:0021513)	1/6	0.140683	0.365217	0	0	7.82972	15.356	DLL4
sterol import (GO:0035376)	1/6	0.140683	0.365217	0	0	7.82972	15.356	APOA1
lipoxin metabolic process (GO:2001300)	1/6	0.140683	0.365217	0	0	7.82972	15.356	HPGD
succinate transmembrane transport (GO:0071422)	1/6	0.140683	0.365217	0	0	7.82972	15.356	SLC13A2
tyrosine catabolic process (GO:0006572)	1/6	0.140683	0.365217	0	0	7.82972	15.356	TAT
vesicle localization (GO:0051648)	1/6	0.140683	0.365217	0	0	7.82972	15.356	SYT11
morphogenesis of an endothelium (GO:0003159)	1/6	0.140683	0.365217	0	0	7.82972	15.356	ACVRL1
N-acetylneuraminate catabolic process (GO:0019262)	1/6	0.140683	0.365217	0	0	7.82972	15.356	RENBP
negative regulation of actin filament depolymerization (GO:0030835)	1/6	0.140683	0.365217	0	0	7.82972	15.356	SCIN
negative regulation of astrocyte differentiation (GO:0048712)	1/6	0.140683	0.365217	0	0	7.82972	15.356	NR1D1
negative regulation of B cell receptor signaling pathway (GO:0050859)	1/6	0.140683	0.365217	0	0	7.82972	15.356	CD300A
negative regulation of cardiac muscle cell apoptotic process (GO:0010667)	1/6	0.140683	0.365217	0	0	7.82972	15.356	NUPR1
negative regulation of cardiac muscle cell differentiation (GO:2000726)	1/6	0.140683	0.365217	0	0	7.82972	15.356	BMP2
negative regulation of cell size (GO:0045792)	1/6	0.140683	0.365217	0	0	7.82972	15.356	DEPTOR
negative regulation of lipoprotein lipase activity (GO:0051005)	1/6	0.140683	0.365217	0	0	7.82972	15.356	HDAC9
negative regulation of mast cell activation (GO:0033004)	1/6	0.140683	0.365217	0	0	7.82972	15.356	CD300A
negative regulation of myeloid leukocyte mediated immunity (GO:0002887)	1/6	0.140683	0.365217	0	0	7.82972	15.356	CD300A
negative regulation of neuron migration (GO:2001223)	1/6	0.140683	0.365217	0	0	7.82972	15.356	CX3CL1
negative regulation of triglyceride metabolic process (GO:0090209)	1/6	0.140683	0.365217	0	0	7.82972	15.356	SORL1
negative regulation of vitamin metabolic process (GO:0046137)	1/6	0.140683	0.365217	0	0	7.82972	15.356	SNAI1
neurotransmitter loading into synaptic vesicle (GO:0098700)	1/6	0.140683	0.365217	0	0	7.82972	15.356	SLC17A8
norepinephrine transport (GO:0015874)	1/6	0.140683	0.365217	0	0	7.82972	15.356	SLC6A3
peroxisome proliferator activated receptor signaling pathway (GO:0035357)	1/6	0.140683	0.365217	0	0	7.82972	15.356	ALOXE3
piRNA biosynthetic process (GO:1990511)	1/6	0.140683	0.365217	0	0	7.82972	15.356	PIWIL2
polyphosphate metabolic process (GO:0006797)	1/6	0.140683	0.365217	0	0	7.82972	15.356	PRUNE2
positive regulation of animal organ morphogenesis (GO:0110110)	1/6	0.140683	0.365217	0	0	7.82972	15.356	BMP2
positive regulation of cholesterol metabolic process (GO:0090205)	1/6	0.140683	0.365217	0	0	7.82972	15.356	ABCG1
positive regulation of cholesterol storage (GO:0010886)	1/6	0.140683	0.365217	0	0	7.82972	15.356	APOB
positive regulation of endothelial cell development (GO:1901552)	1/6	0.140683	0.365217	0	0	7.82972	15.356	PROC
positive regulation of epithelial cell differentiation involved in kidney development (GO:2000698)	1/6	0.140683	0.365217	0	0	7.82972	15.356	PROM1
positive regulation of establishment of endothelial barrier (GO:1903142)	1/6	0.140683	0.365217	0	0	7.82972	15.356	PROC
positive regulation of extrinsic apoptotic signaling pathway via death domain receptors (GO:1902043)	1/6	0.140683	0.365217	0	0	7.82972	15.356	ATF3
positive regulation of granulocyte differentiation (GO:0030854)	1/6	0.140683	0.365217	0	0	7.82972	15.356	EVI2B
positive regulation of immune response to tumor cell (GO:0002839)	1/6	0.140683	0.365217	0	0	7.82972	15.356	HLA-DRB1
positive regulation of killing of cells of other organism (GO:0051712)	1/6	0.140683	0.365217	0	0	7.82972	15.356	NOS2
positive regulation of osteoblast proliferation (GO:0033690)	1/6	0.140683	0.365217	0	0	7.82972	15.356	BMP2
positive regulation of protein glycosylation (GO:0060050)	1/6	0.140683	0.365217	0	0	7.82972	15.356	SLC51B
positive regulation of skeletal muscle fiber development (GO:0048743)	1/6	0.140683	0.365217	0	0	7.82972	15.356	MYOD1
positive regulation of sterol transport (GO:0032373)	1/6	0.140683	0.365217	0	0	7.82972	15.356	ABCA13
positive regulation of T cell mediated immune response to tumor cell (GO:0002842)	1/6	0.140683	0.365217	0	0	7.82972	15.356	HLA-DRB1
positive regulation of toll-like receptor 2 signaling pathway (GO:0034137)	1/6	0.140683	0.365217	0	0	7.82972	15.356	TLR1
positive regulation of toll-like receptor 7 signaling pathway (GO:0034157)	1/6	0.140683	0.365217	0	0	7.82972	15.356	RSAD2
positive regulation of tooth mineralization (GO:0070172)	1/6	0.140683	0.365217	0	0	7.82972	15.356	ENAM
protection from natural killer cell mediated cytotoxicity (GO:0042270)	1/6	0.140683	0.365217	0	0	7.82972	15.356	HLA-B
protein K29-linked ubiquitination (GO:0035519)	1/6	0.140683	0.365217	0	0	7.82972	15.356	RNF186
positive regulation of nucleic acid-templated transcription (GO:1903508)	17/511	0.141364	0.366619	0	0	1.35703	2.65491	ACVRL1;CD74;CIITA;RORC;MYRFL;NR1D1;POU3F1;AGT;GDF7;BMP2;BAMBI;DDIT3;IRF1;SNAI1;PLCB1;ZNF423;HLA-DRB1
cellular divalent inorganic cation homeostasis (GO:0072503)	5/111	0.144649	0.373137	0	0	1.85194	3.58062	CASR;CD40;SLC24A3;ATP13A4;SLC30A10
protein localization to organelle (GO:0033365)	6/142	0.1449	0.373137	0	0	1.73294	3.34753	HMOX1;ZNF423;RNF186;GBP2;GBP1;SORL1
regulation of blood coagulation (GO:0030193)	2/27	0.145164	0.373137	0	0	3.13497	6.05014	PROC;KNG1
regulation of cell junction assembly (GO:1901888)	2/27	0.145164	0.373137	0	0	3.13497	6.05014	CLDN3;SNAI1
cellular lipid catabolic process (GO:0044242)	2/27	0.145164	0.373137	0	0	3.13497	6.05014	CYP1B1;PLBD1
cellular response to unfolded protein (GO:0034620)	2/27	0.145164	0.373137	0	0	3.13497	6.05014	HSPB8;HSPA6
monocarboxylic acid catabolic process (GO:0072329)	2/27	0.145164	0.373137	0	0	3.13497	6.05014	CYP26B1;CYP4F3
peptide hormone secretion (GO:0030072)	2/27	0.145164	0.373137	0	0	3.13497	6.05014	EXOC3L1;FAM3B
positive regulation of cellular component movement (GO:0051272)	2/27	0.145164	0.373137	0	0	3.13497	6.05014	DUOXA2;DUOX2
negative regulation of cysteine-type endopeptidase activity (GO:2000117)	3/53	0.145823	0.37446	0	0	2.35294	4.53027	NGFR;IFI6;CARD16
regulation of cell population proliferation (GO:0042127)	24/764	0.147249	0.377676	0	0	1.28098	2.45388	ACVRL1;EGR4;PLA2G1B;AKR1C2;DUSP15;AGT;IFIT3;CX3CL1;KLHL41;DLL4;ACE2;IL1A;BMP2;CLDN3;SCIN;FABP6;BAMBI;PDGFD;IRF1;CHP2;CYP1B1;SCGB3A1;NUPR1;IL6R
regulation of protein kinase B signaling (GO:0051896)	8/207	0.147454	0.377676	0	0	1.58037	3.0252	RASD2;P2RX4;GDF15;DDIT3;AKR1C2;TRIB3;XDH;CX3CL1
phosphatidylinositol metabolic process (GO:0046488)	5/112	0.148527	0.377676	0	0	1.83454	3.49845	PLA2G1B;PLA2G4C;PLCG2;PLBD1;PLCB1
regulation of G protein-coupled receptor signaling pathway (GO:0008277)	4/82	0.148632	0.377676	0	0	2.01222	3.83587	C3;PLCB1;MRAP2;RGS6
sulfur compound biosynthetic process (GO:0044272)	5/113	0.152448	0.377676	0	0	1.81746	3.41851	GSTA2;GSTA1;CHAC1;FMOD;CHST5
regulation of osteoblast differentiation (GO:0045667)	4/83	0.153295	0.377676	0	0	1.98665	3.72575	BMP2;BAMBI;BMPR1B;IL6R
peptide metabolic process (GO:0006518)	4/83	0.153295	0.377676	0	0	1.98665	3.72575	CPQ;ANPEP;GSTA2;GSTA1
amide transport (GO:0042886)	2/28	0.15388	0.377676	0	0	3.01424	5.64139	SLC46A1;ABCA13
receptor clustering (GO:0043113)	2/28	0.15388	0.377676	0	0	3.01424	5.64139	PIGR;ITGB2
regulation of calcineurin-NFAT signaling cascade (GO:0070884)	2/28	0.15388	0.377676	0	0	3.01424	5.64139	CHP2;PLCG2
regulation of DNA damage response, signal transduction by p53 class mediator (GO:0043516)	2/28	0.15388	0.377676	0	0	3.01424	5.64139	CD74;SNAI1
regulation of extrinsic apoptotic signaling pathway in absence of ligand (GO:2001239)	2/28	0.15388	0.377676	0	0	3.01424	5.64139	IL1A;IFI6
regulation of neuron migration (GO:2001222)	2/28	0.15388	0.377676	0	0	3.01424	5.64139	SEMA6A;CX3CL1
regulation of phosphatase activity (GO:0010921)	2/28	0.15388	0.377676	0	0	3.01424	5.64139	BMP2;CHP2
regulation of protein transport (GO:0051223)	2/28	0.15388	0.377676	0	0	3.01424	5.64139	SAA1;LCP1
regulation of reactive oxygen species biosynthetic process (GO:1903426)	2/28	0.15388	0.377676	0	0	3.01424	5.64139	PLCG2;SLC30A10
regulation of small molecule metabolic process (GO:0062012)	2/28	0.15388	0.377676	0	0	3.01424	5.64139	RORC;PDK4
glycogen metabolic process (GO:0005977)	2/28	0.15388	0.377676	0	0	3.01424	5.64139	STBD1;NR1D1
response to interferon-beta (GO:0035456)	2/28	0.15388	0.377676	0	0	3.01424	5.64139	IRF1;XAF1
keratan sulfate biosynthetic process (GO:0018146)	2/28	0.15388	0.377676	0	0	3.01424	5.64139	FMOD;CHST5
T cell activation involved in immune response (GO:0002286)	2/28	0.15388	0.377676	0	0	3.01424	5.64139	CD74;LCP1
negative regulation of oxidative stress-induced cell death (GO:1903202)	2/28	0.15388	0.377676	0	0	3.01424	5.64139	HSPB1;GPR37L1
positive regulation of cytosolic calcium ion concentration involved in phospholipase C-activating G protein-coupled signaling pathway (GO:0051482)	2/28	0.15388	0.377676	0	0	3.01424	5.64139	CALCA;OPRL1
positive regulation of response to wounding (GO:1903036)	2/28	0.15388	0.377676	0	0	3.01424	5.64139	CLDN3;DUOX2
response to lipid (GO:0033993)	5/114	0.156412	0.377676	0	0	1.80069	3.34075	SLPI;NOS2;APOA4;PCK1;ABCG1
negative regulation of apoptotic process (GO:0043066)	16/485	0.157564	0.377676	0	0	1.34426	2.4841	NGFR;CD74;IFI6;HSPB1;VTCN1;SLC30A10;IFIT3;CX3CL1;NTF4;PROC;PDK4;NUPR1;CARD16;EVI2B;CRYAB;RETREG1
negative regulation of cysteine-type endopeptidase activity involved in apoptotic process (GO:0043154)	3/55	0.157699	0.377676	0	0	2.26221	4.17847	NGFR;IFI6;CARD16
vascular transport (GO:0010232)	4/84	0.158013	0.377676	0	0	1.96172	3.61952	SLC15A2;SLC24A3;SLC16A7;SLC5A1
positive regulation of protein metabolic process (GO:0051247)	5/115	0.160419	0.377676	0	0	1.78423	3.26508	HECW2;TLR9;C4BPA;SORL1;AGT
phosphate-containing compound metabolic process (GO:0006796)	8/212	0.161692	0.377676	0	0	1.54123	2.80822	PLA2G4C;PLCG2;PLBD1;ALDOB;DUSP8;PLCB1;DUSP15;SLC17A4
amino sugar catabolic process (GO:0046348)	1/7	0.16213	0.377676	0	0	6.52443	11.8703	RENBP
ammonium transport (GO:0015696)	1/7	0.16213	0.377676	0	0	6.52443	11.8703	RHCG
regulation by virus of viral protein levels in host cell (GO:0046719)	1/7	0.16213	0.377676	0	0	6.52443	11.8703	IFIT1
regulation of aldosterone biosynthetic process (GO:0032347)	1/7	0.16213	0.377676	0	0	6.52443	11.8703	BMP2
arginine catabolic process (GO:0006527)	1/7	0.16213	0.377676	0	0	6.52443	11.8703	NOS2
regulation of bone remodeling (GO:0046850)	1/7	0.16213	0.377676	0	0	6.52443	11.8703	SYT7
calcitonin family receptor signaling pathway (GO:0097646)	1/7	0.16213	0.377676	0	0	6.52443	11.8703	ADM
regulation of cGMP-mediated signaling (GO:0010752)	1/7	0.16213	0.377676	0	0	6.52443	11.8703	RUNDC3A
catecholamine uptake (GO:0090493)	1/7	0.16213	0.377676	0	0	6.52443	11.8703	SLC6A3
regulation of cortisol biosynthetic process (GO:2000064)	1/7	0.16213	0.377676	0	0	6.52443	11.8703	BMP2
cellular ion homeostasis (GO:0006873)	1/7	0.16213	0.377676	0	0	6.52443	11.8703	RHCG
regulation of dopamine metabolic process (GO:0042053)	1/7	0.16213	0.377676	0	0	6.52443	11.8703	ITGB2
cellular nitrogen compound catabolic process (GO:0044270)	1/7	0.16213	0.377676	0	0	6.52443	11.8703	CYP3A4
regulation of extracellular matrix assembly (GO:1901201)	1/7	0.16213	0.377676	0	0	6.52443	11.8703	AGT
cellular response to histamine (GO:0071420)	1/7	0.16213	0.377676	0	0	6.52443	11.8703	AOC1
chylomicron remnant clearance (GO:0034382)	1/7	0.16213	0.377676	0	0	6.52443	11.8703	APOB
regulation of metallopeptidase activity (GO:1905048)	1/7	0.16213	0.377676	0	0	6.52443	11.8703	CLDN3
regulation of MHC class I biosynthetic process (GO:0045343)	1/7	0.16213	0.377676	0	0	6.52443	11.8703	CIITA
regulation of microtubule binding (GO:1904526)	1/7	0.16213	0.377676	0	0	6.52443	11.8703	MAP2
deadenylation-dependent decapping of nuclear-transcribed mRNA (GO:0000290)	1/7	0.16213	0.377676	0	0	6.52443	11.8703	PATL2
regulation of NAD(P)H oxidase activity (GO:0033860)	1/7	0.16213	0.377676	0	0	6.52443	11.8703	AGT
regulation of natural killer cell cytokine production (GO:0002727)	1/7	0.16213	0.377676	0	0	6.52443	11.8703	HLA-F
regulation of neurotrophin TRK receptor signaling pathway (GO:0051386)	1/7	0.16213	0.377676	0	0	6.52443	11.8703	AGT
regulation of norepinephrine secretion (GO:0014061)	1/7	0.16213	0.377676	0	0	6.52443	11.8703	KCNB1
dopamine transport (GO:0015872)	1/7	0.16213	0.377676	0	0	6.52443	11.8703	SLC6A3
regulation of prostaglandin biosynthetic process (GO:0031392)	1/7	0.16213	0.377676	0	0	6.52443	11.8703	CD74
ethanol catabolic process (GO:0006068)	1/7	0.16213	0.377676	0	0	6.52443	11.8703	SULT1E1
regulation of T cell mediated immune response to tumor cell (GO:0002840)	1/7	0.16213	0.377676	0	0	6.52443	11.8703	HLA-DRB1
regulation of T cell tolerance induction (GO:0002664)	1/7	0.16213	0.377676	0	0	6.52443	11.8703	HLA-B
G protein-coupled receptor internalization (GO:0002031)	1/7	0.16213	0.377676	0	0	6.52443	11.8703	ADM
regulation of toll-like receptor 7 signaling pathway (GO:0034155)	1/7	0.16213	0.377676	0	0	6.52443	11.8703	RSAD2
ganglioside catabolic process (GO:0006689)	1/7	0.16213	0.377676	0	0	6.52443	11.8703	NEU4
glial cell migration (GO:0008347)	1/7	0.16213	0.377676	0	0	6.52443	11.8703	P2RX4
glutathione catabolic process (GO:0006751)	1/7	0.16213	0.377676	0	0	6.52443	11.8703	CHAC1
glyceraldehyde-3-phosphate metabolic process (GO:0019682)	1/7	0.16213	0.377676	0	0	6.52443	11.8703	ALDOB
response to host defenses (GO:0052200)	1/7	0.16213	0.377676	0	0	6.52443	11.8703	TLR2
inhibition of cysteine-type endopeptidase activity (GO:0097340)	1/7	0.16213	0.377676	0	0	6.52443	11.8703	CARD16
intermediate filament bundle assembly (GO:0045110)	1/7	0.16213	0.377676	0	0	6.52443	11.8703	NEFM
iron coordination entity transport (GO:1901678)	1/7	0.16213	0.377676	0	0	6.52443	11.8703	LCN2
iron import into cell (GO:0033212)	1/7	0.16213	0.377676	0	0	6.52443	11.8703	CYBRD1
lipoxin biosynthetic process (GO:2001301)	1/7	0.16213	0.377676	0	0	6.52443	11.8703	HPGD
succinate transport (GO:0015744)	1/7	0.16213	0.377676	0	0	6.52443	11.8703	SLC13A2
synaptic transmission, dopaminergic (GO:0001963)	1/7	0.16213	0.377676	0	0	6.52443	11.8703	SLC6A3
synaptic vesicle docking (GO:0016081)	1/7	0.16213	0.377676	0	0	6.52443	11.8703	SNAP25
T-helper 17 cell differentiation (GO:0072539)	1/7	0.16213	0.377676	0	0	6.52443	11.8703	RORC
mitral valve development (GO:0003174)	1/7	0.16213	0.377676	0	0	6.52443	11.8703	EFNA1
modulation by symbiont of host defense response (GO:0052031)	1/7	0.16213	0.377676	0	0	6.52443	11.8703	TLR2
vitamin A metabolic process (GO:0006776)	1/7	0.16213	0.377676	0	0	6.52443	11.8703	BCO1
monoacylglycerol biosynthetic process (GO:0006640)	1/7	0.16213	0.377676	0	0	6.52443	11.8703	MOGAT2
negative regulation of acute inflammatory response (GO:0002674)	1/7	0.16213	0.377676	0	0	6.52443	11.8703	APCS
negative regulation of cardiocyte differentiation (GO:1905208)	1/7	0.16213	0.377676	0	0	6.52443	11.8703	BMP2
negative regulation of catecholamine secretion (GO:0033604)	1/7	0.16213	0.377676	0	0	6.52443	11.8703	SYT11
negative regulation of cell cycle phase transition (GO:1901988)	1/7	0.16213	0.377676	0	0	6.52443	11.8703	SUSD2
negative regulation of digestive system process (GO:0060457)	1/7	0.16213	0.377676	0	0	6.52443	11.8703	HAMP
negative regulation of intracellular transport (GO:0032387)	1/7	0.16213	0.377676	0	0	6.52443	11.8703	CRYAB
negative regulation of neurotransmitter secretion (GO:0046929)	1/7	0.16213	0.377676	0	0	6.52443	11.8703	SYT11
negative regulation of retinoic acid receptor signaling pathway (GO:0048387)	1/7	0.16213	0.377676	0	0	6.52443	11.8703	CYP26B1
negative regulation of T cell apoptotic process (GO:0070233)	1/7	0.16213	0.377676	0	0	6.52443	11.8703	PIP
oxygen transport (GO:0015671)	1/7	0.16213	0.377676	0	0	6.52443	11.8703	MB
pericardium morphogenesis (GO:0003344)	1/7	0.16213	0.377676	0	0	6.52443	11.8703	DLL4
platelet dense granule organization (GO:0060155)	1/7	0.16213	0.377676	0	0	6.52443	11.8703	ABCA1
positive regulation of aspartic-type endopeptidase activity involved in amyloid precursor protein catabolic process (GO:1902961)	1/7	0.16213	0.377676	0	0	6.52443	11.8703	EFNA1
positive regulation of B cell receptor signaling pathway (GO:0050861)	1/7	0.16213	0.377676	0	0	6.52443	11.8703	NFAM1
positive regulation of catecholamine secretion (GO:0033605)	1/7	0.16213	0.377676	0	0	6.52443	11.8703	KCNB1
positive regulation of chemokine (C-X-C motif) ligand 2 production (GO:2000343)	1/7	0.16213	0.377676	0	0	6.52443	11.8703	CD74
positive regulation of fibroblast apoptotic process (GO:2000271)	1/7	0.16213	0.377676	0	0	6.52443	11.8703	BCL2L11
positive regulation of icosanoid secretion (GO:0032305)	1/7	0.16213	0.377676	0	0	6.52443	11.8703	P2RX4
positive regulation of interleukin-23 production (GO:0032747)	1/7	0.16213	0.377676	0	0	6.52443	11.8703	PLCG2
positive regulation of IRE1-mediated unfolded protein response (GO:1903896)	1/7	0.16213	0.377676	0	0	6.52443	11.8703	BCL2L11
positive regulation of natural killer cell cytokine production (GO:0002729)	1/7	0.16213	0.377676	0	0	6.52443	11.8703	HLA-F
positive regulation of podosome assembly (GO:0071803)	1/7	0.16213	0.377676	0	0	6.52443	11.8703	LCP1
positive regulation of respiratory burst (GO:0060267)	1/7	0.16213	0.377676	0	0	6.52443	11.8703	CAMK1D
positive regulation of unsaturated fatty acid biosynthetic process (GO:2001280)	1/7	0.16213	0.377676	0	0	6.52443	11.8703	CD74
protein catabolic process in the vacuole (GO:0007039)	1/7	0.16213	0.377676	0	0	6.52443	11.8703	CPA2
response to zinc ion (GO:0010043)	2/29	0.162694	0.377977	0	0	2.90245	5.27052	P2RX4;SLC30A2
hydrogen peroxide metabolic process (GO:0042743)	2/29	0.162694	0.377977	0	0	2.90245	5.27052	APOA4;DUOX2
positive regulation of dephosphorylation (GO:0035306)	2/29	0.162694	0.377977	0	0	2.90245	5.27052	BMP2;CHP2
Rho protein signal transduction (GO:0007266)	3/56	0.163745	0.379743	0	0	2.21942	4.01591	NGFR;PLEKHG7;CDC42EP5
negative regulation of metabolic process (GO:0009892)	3/56	0.163745	0.379743	0	0	2.21942	4.01591	DDIT3;NR1D1;ZNF423
regulation of protein-containing complex assembly (GO:0043254)	5/116	0.164466	0.381076	0	0	1.76806	3.19144	ABCA1;BCL2L11;BMF;CRYAB;SORL1
regulation of neuron death (GO:1901214)	4/86	0.167607	0.387322	0	0	1.91367	3.41807	ITGB2;SARM1;HLA-F;SORL1
transport across blood-brain barrier (GO:0150104)	4/86	0.167607	0.387322	0	0	1.91367	3.41807	SLC15A2;SLC24A3;SLC16A7;SLC5A1
positive regulation of endothelial cell migration (GO:0010595)	4/86	0.167607	0.387322	0	0	1.91367	3.41807	CD40;P2RX4;HSPB1;AGT
positive regulation of hydrolase activity (GO:0051345)	6/149	0.169371	0.391052	0	0	1.64751	2.92543	BMP2;CD40;CHP2;APOA1;RGS6;CX3CL1
positive regulation of cell junction assembly (GO:1901890)	3/57	0.169859	0.391487	0	0	2.1782	3.86148	ACE2;CLDN3;AGT
positive regulation of interferon-gamma production (GO:0032729)	3/57	0.169859	0.391487	0	0	2.1782	3.86148	TLR9;CD14;HLA-DPA1
heterotypic cell-cell adhesion (GO:0034113)	2/30	0.171595	0.393374	0	0	2.79865	4.93295	VCAM1;ITGB2
ion homeostasis (GO:0050801)	2/30	0.171595	0.393374	0	0	2.79865	4.93295	SLC30A2;RHCG
TRIF-dependent toll-like receptor signaling pathway (GO:0035666)	2/30	0.171595	0.393374	0	0	2.79865	4.93295	CD40;CD14
sodium ion transmembrane transport (GO:0035725)	4/87	0.17248	0.393374	0	0	1.89052	3.32254	SLC6A19;SLC24A3;SLC5A1;SLC6A3
regulation of tumor necrosis factor-mediated signaling pathway (GO:0010803)	3/58	0.176039	0.393374	0	0	2.13849	3.71467	CASP1;APOA1;CARD16
positive regulation of mitochondrion organization (GO:0010822)	3/58	0.176039	0.393374	0	0	2.13849	3.71467	BCL2L11;TNFSF10;BMF
positive regulation of protein binding (GO:0032092)	3/58	0.176039	0.393374	0	0	2.13849	3.71467	BMP2;BAMBI;TRIB3
positive regulation of cysteine-type endopeptidase activity involved in apoptotic process (GO:0043280)	5/119	0.176848	0.393374	0	0	1.72127	2.98204	NGFR;CASP5;TNFSF10;CASP1;XDH
negative regulation of protein phosphorylation (GO:0001933)	6/152	0.180356	0.393374	0	0	1.61341	2.76349	RASSF2;DEPTOR;CNKSR3;HSPB1;TRIB3;XDH
proteoglycan biosynthetic process (GO:0030166)	2/31	0.180574	0.393374	0	0	2.70201	4.62479	CHST8;BMPR1B
cellular nitrogen compound biosynthetic process (GO:0044271)	2/31	0.180574	0.393374	0	0	2.70201	4.62479	NOS2;CYP1B1
triglyceride homeostasis (GO:0070328)	2/31	0.180574	0.393374	0	0	2.70201	4.62479	APOA1;APOA4
MyD88-independent toll-like receptor signaling pathway (GO:0002756)	2/31	0.180574	0.393374	0	0	2.70201	4.62479	CD40;CD14
negative regulation of response to DNA damage stimulus (GO:2001021)	2/31	0.180574	0.393374	0	0	2.70201	4.62479	CD74;SNAI1
positive regulation of leukocyte cell-cell adhesion (GO:1903039)	2/31	0.180574	0.393374	0	0	2.70201	4.62479	ITGB2;HLA-DPA1
positive regulation of locomotion (GO:0040017)	2/31	0.180574	0.393374	0	0	2.70201	4.62479	DUOXA2;DUOX2
cellular response to lipopolysaccharide (GO:0071222)	5/120	0.181052	0.393374	0	0	1.70621	2.91587	IL1A;CASP1;CARD16;CD14;NR1D1
protein polymerization (GO:0051258)	3/59	0.182279	0.393374	0	0	2.10019	3.57498	FGB;FGA;FGG
second-messenger-mediated signaling (GO:0019932)	4/89	0.18237	0.393374	0	0	1.84585	3.14111	P2RX4;NOS2;PLCG2;AGT
protein localization to presynapse (GO:1905383)	1/8	0.183042	0.393374	0	0	5.59208	9.49558	HSPB1
adenylate cyclase-inhibiting G protein-coupled acetylcholine receptor signaling pathway (GO:0007197)	1/8	0.183042	0.393374	0	0	5.59208	9.49558	CHRM4
alpha-beta T cell activation (GO:0046631)	1/8	0.183042	0.393374	0	0	5.59208	9.49558	RSAD2
purine ribonucleoside monophosphate catabolic process (GO:0009169)	1/8	0.183042	0.393374	0	0	5.59208	9.49558	XDH
ammonium transmembrane transport (GO:0072488)	1/8	0.183042	0.393374	0	0	5.59208	9.49558	RHCG
anterograde axonal protein transport (GO:0099641)	1/8	0.183042	0.393374	0	0	5.59208	9.49558	HSPB1
regulation of acetyl-CoA biosynthetic process from pyruvate (GO:0010510)	1/8	0.183042	0.393374	0	0	5.59208	9.49558	PDK4
regulation of acyl-CoA biosynthetic process (GO:0050812)	1/8	0.183042	0.393374	0	0	5.59208	9.49558	PDK4
regulation of alpha-beta T cell proliferation (GO:0046640)	1/8	0.183042	0.393374	0	0	5.59208	9.49558	IRF1
regulation of ATPase-coupled calcium transmembrane transporter activity (GO:1901894)	1/8	0.183042	0.393374	0	0	5.59208	9.49558	TLR9
axo-dendritic protein transport (GO:0099640)	1/8	0.183042	0.393374	0	0	5.59208	9.49558	HSPB1
basic amino acid transport (GO:0015802)	1/8	0.183042	0.393374	0	0	5.59208	9.49558	SLC3A1
regulation of CD8-positive, alpha-beta T cell proliferation (GO:2000564)	1/8	0.183042	0.393374	0	0	5.59208	9.49558	IRF1
cardiac atrium development (GO:0003230)	1/8	0.183042	0.393374	0	0	5.59208	9.49558	DLL4
cell-cell adhesion mediated by cadherin (GO:0044331)	1/8	0.183042	0.393374	0	0	5.59208	9.49558	CDHR2
cellular response to angiotensin (GO:1904385)	1/8	0.183042	0.393374	0	0	5.59208	9.49558	SLC30A10
regulation of extracellular matrix constituent secretion (GO:0003330)	1/8	0.183042	0.393374	0	0	5.59208	9.49558	BMP2
regulation of metaphase/anaphase transition of cell cycle (GO:1902099)	1/8	0.183042	0.393374	0	0	5.59208	9.49558	HECW2
diacylglycerol biosynthetic process (GO:0006651)	1/8	0.183042	0.393374	0	0	5.59208	9.49558	MOGAT2
regulation of pattern recognition receptor signaling pathway (GO:0062207)	1/8	0.183042	0.393374	0	0	5.59208	9.49558	SLC15A2
dopamine uptake (GO:0090494)	1/8	0.183042	0.393374	0	0	5.59208	9.49558	SLC6A3
regulation of protein glycosylation (GO:0060049)	1/8	0.183042	0.393374	0	0	5.59208	9.49558	SLC51B
regulation of protein localization to early endosome (GO:1902965)	1/8	0.183042	0.393374	0	0	5.59208	9.49558	SORL1
ER overload response (GO:0006983)	1/8	0.183042	0.393374	0	0	5.59208	9.49558	DDIT3
excitatory synapse assembly (GO:1904861)	1/8	0.183042	0.393374	0	0	5.59208	9.49558	LRRC4
regulation of stem cell division (GO:2000035)	1/8	0.183042	0.393374	0	0	5.59208	9.49558	EVI2B
regulation of striated muscle tissue development (GO:0016202)	1/8	0.183042	0.393374	0	0	5.59208	9.49558	MEGF10
folic acid transport (GO:0015884)	1/8	0.183042	0.393374	0	0	5.59208	9.49558	SLC46A1
fructose metabolic process (GO:0006000)	1/8	0.183042	0.393374	0	0	5.59208	9.49558	ALDOB
regulation of transcription from RNA polymerase II promoter in response to oxidative stress (GO:0043619)	1/8	0.183042	0.393374	0	0	5.59208	9.49558	HMOX1
response to hydroperoxide (GO:0033194)	1/8	0.183042	0.393374	0	0	5.59208	9.49558	APOA4
integrin activation (GO:0033622)	1/8	0.183042	0.393374	0	0	5.59208	9.49558	CX3CL1
sequestering of BMP from receptor via BMP binding (GO:0038098)	1/8	0.183042	0.393374	0	0	5.59208	9.49558	BMP2
short-chain fatty acid catabolic process (GO:0019626)	1/8	0.183042	0.393374	0	0	5.59208	9.49558	PCK1
lens fiber cell differentiation (GO:0070306)	1/8	0.183042	0.393374	0	0	5.59208	9.49558	MAF
lymphatic endothelial cell differentiation (GO:0060836)	1/8	0.183042	0.393374	0	0	5.59208	9.49558	ACVRL1
venous blood vessel development (GO:0060841)	1/8	0.183042	0.393374	0	0	5.59208	9.49558	ACVRL1
ventricular cardiac muscle cell membrane repolarization (GO:0099625)	1/8	0.183042	0.393374	0	0	5.59208	9.49558	KCNJ3
ventricular trabecula myocardium morphogenesis (GO:0003222)	1/8	0.183042	0.393374	0	0	5.59208	9.49558	DLL4
vitamin K metabolic process (GO:0042373)	1/8	0.183042	0.393374	0	0	5.59208	9.49558	CYP4F3
monoamine transport (GO:0015844)	1/8	0.183042	0.393374	0	0	5.59208	9.49558	SLC6A3
wound healing, spreading of epidermal cells (GO:0035313)	1/8	0.183042	0.393374	0	0	5.59208	9.49558	ACVRL1
myeloid leukocyte mediated immunity (GO:0002444)	1/8	0.183042	0.393374	0	0	5.59208	9.49558	PLA2G1B
negative regulation of complement activation, classical pathway (GO:0045959)	1/8	0.183042	0.393374	0	0	5.59208	9.49558	C4BPA
negative regulation of lipid kinase activity (GO:0090219)	1/8	0.183042	0.393374	0	0	5.59208	9.49558	PIK3IP1
negative regulation of response to reactive oxygen species (GO:1901032)	1/8	0.183042	0.393374	0	0	5.59208	9.49558	GPR37L1
negative regulation of striated muscle cell apoptotic process (GO:0010664)	1/8	0.183042	0.393374	0	0	5.59208	9.49558	NUPR1
osteoblast development (GO:0002076)	1/8	0.183042	0.393374	0	0	5.59208	9.49558	ACHE
peptidyl-lysine deacetylation (GO:0034983)	1/8	0.183042	0.393374	0	0	5.59208	9.49558	HDAC9
platelet activating factor metabolic process (GO:0046469)	1/8	0.183042	0.393374	0	0	5.59208	9.49558	PLA2G4C
positive regulation of aspartic-type peptidase activity (GO:1905247)	1/8	0.183042	0.393374	0	0	5.59208	9.49558	EFNA1
positive regulation of astrocyte differentiation (GO:0048711)	1/8	0.183042	0.393374	0	0	5.59208	9.49558	BMP2
positive regulation of cell migration by vascular endothelial growth factor signaling pathway (GO:0038089)	1/8	0.183042	0.393374	0	0	5.59208	9.49558	HSPB1
positive regulation of dendritic cell cytokine production (GO:0002732)	1/8	0.183042	0.393374	0	0	5.59208	9.49558	PLCG2
positive regulation of endocytic recycling (GO:2001137)	1/8	0.183042	0.393374	0	0	5.59208	9.49558	SORL1
positive regulation of isomerase activity (GO:0010912)	1/8	0.183042	0.393374	0	0	5.59208	9.49558	ITGB2
positive regulation of membrane invagination (GO:1905155)	1/8	0.183042	0.393374	0	0	5.59208	9.49558	C3
positive regulation of MHC class II biosynthetic process (GO:0045348)	1/8	0.183042	0.393374	0	0	5.59208	9.49558	CIITA
positive regulation of protein localization to early endosome (GO:1902966)	1/8	0.183042	0.393374	0	0	5.59208	9.49558	SORL1
positive regulation of protein localization to endosome (GO:1905668)	1/8	0.183042	0.393374	0	0	5.59208	9.49558	SORL1
positive regulation of T-helper 2 cell cytokine production (GO:2000553)	1/8	0.183042	0.393374	0	0	5.59208	9.49558	RSAD2
postsynaptic density organization (GO:0097106)	1/8	0.183042	0.393374	0	0	5.59208	9.49558	LRRC4
protein deglutamylation (GO:0035608)	1/8	0.183042	0.393374	0	0	5.59208	9.49558	FOLH1
negative regulation of protein kinase activity (GO:0006469)	4/90	0.187384	0.402374	0	0	1.82429	3.05495	DEPTOR;HSPB1;TRIB3;SORL1
positive regulation of cell motility (GO:2000147)	8/221	0.188846	0.404185	0	0	1.47542	2.45926	BMP2;CLDN3;SEMA6A;PDGFD;DUOXA2;SNAI1;SEMA3E;DUOX2
regulation of cellular biosynthetic process (GO:0031326)	2/32	0.189621	0.404185	0	0	2.6118	4.34272	C3;PDK4
cellular response to glucose stimulus (GO:0071333)	2/32	0.189621	0.404185	0	0	2.6118	4.34272	KCNB1;PCK1
cellular response to topologically incorrect protein (GO:0035967)	2/32	0.189621	0.404185	0	0	2.6118	4.34272	HSPB8;HSPA6
chondrocyte differentiation (GO:0002062)	2/32	0.189621	0.404185	0	0	2.6118	4.34272	BMP2;BMPR1B
metal ion export (GO:0070839)	2/32	0.189621	0.404185	0	0	2.6118	4.34272	KCNT2;KCNE4
negative regulation of cell-matrix adhesion (GO:0001953)	2/32	0.189621	0.404185	0	0	2.6118	4.34272	ACVRL1;SEMA3E
negative regulation of chemotaxis (GO:0050922)	2/32	0.189621	0.404185	0	0	2.6118	4.34272	SEMA6A;SEMA3E
positive regulation of interleukin-10 production (GO:0032733)	2/32	0.189621	0.404185	0	0	2.6118	4.34272	PLCG2;TLR9
positive regulation of transport (GO:0051050)	4/91	0.192442	0.408275	0	0	1.80323	2.97165	CAMK1D;SCIN;APOA1;SYNGR3
cellular response to organic substance (GO:0071310)	5/123	0.193881	0.408275	0	0	1.66258	2.72747	ACVRL1;CYP1A1;CASP1;CYP1B1;BMPR1B
negative regulation of response to stimulus (GO:0048585)	3/61	0.194933	0.408275	0	0	2.02757	3.31528	AMBP;APOA1;SLC30A10
T cell activation (GO:0042110)	4/92	0.197542	0.408275	0	0	1.78264	2.8911	DLL4;CD74;CD7;LCP1
positive regulation of cellular component biogenesis (GO:0044089)	4/92	0.197542	0.408275	0	0	1.78264	2.8911	CLDN3;BCL2L11;BMF;CX3CL1
fatty acid metabolic process (GO:0006631)	5/124	0.198228	0.408275	0	0	1.64852	2.66787	HPGD;PLA2G1B;CYP1A1;ALOXE3;UGT1A8
actin filament bundle organization (GO:0061572)	2/33	0.198728	0.408275	0	0	2.52742	4.08386	LCP1;RFLNA
apoptotic mitochondrial changes (GO:0008637)	2/33	0.198728	0.408275	0	0	2.52742	4.08386	IFI6;IFIT2
bile acid metabolic process (GO:0008206)	2/33	0.198728	0.408275	0	0	2.52742	4.08386	AKR1C1;AKR1C4
keratan sulfate metabolic process (GO:0042339)	2/33	0.198728	0.408275	0	0	2.52742	4.08386	FMOD;CHST5
muscle cell development (GO:0055001)	2/33	0.198728	0.408275	0	0	2.52742	4.08386	MEGF10;MYOD1
phosphatidylcholine biosynthetic process (GO:0006656)	2/33	0.198728	0.408275	0	0	2.52742	4.08386	ACHE;APOA1
positive regulation of cholesterol transport (GO:0032376)	2/33	0.198728	0.408275	0	0	2.52742	4.08386	APOA1;ABCA13
positive regulation of cytokine production involved in immune response (GO:0002720)	2/33	0.198728	0.408275	0	0	2.52742	4.08386	PLCG2;HLA-F
I-kappaB kinase/NF-kappaB signaling (GO:0007249)	3/62	0.201339	0.408275	0	0	1.9931	3.19447	TLR9;CD14;TLR2
negative regulation of kinase activity (GO:0033673)	3/62	0.201339	0.408275	0	0	1.9931	3.19447	DEPTOR;HSPB1;TRIB3
positive regulation of interleukin-1 production (GO:0032732)	3/62	0.201339	0.408275	0	0	1.9931	3.19447	CASP1;SAA1;HSPB1
adenosine metabolic process (GO:0046085)	1/9	0.203433	0.408275	0	0	4.89282	7.79141	XDH
quaternary ammonium group transport (GO:0015697)	1/9	0.203433	0.408275	0	0	4.89282	7.79141	SLC25A48
ATF6-mediated unfolded protein response (GO:0036500)	1/9	0.203433	0.408275	0	0	4.89282	7.79141	DDIT3
regulation of CD8-positive, alpha-beta T cell activation (GO:2001185)	1/9	0.203433	0.408275	0	0	4.89282	7.79141	IRF1
regulation of cell adhesion molecule production (GO:0060353)	1/9	0.203433	0.408275	0	0	4.89282	7.79141	APOA1
regulation of cellular response to oxidative stress (GO:1900407)	1/9	0.203433	0.408275	0	0	4.89282	7.79141	FBLN5
regulation of complement activation, classical pathway (GO:0030450)	1/9	0.203433	0.408275	0	0	4.89282	7.79141	C4BPA
regulation of complement-dependent cytotoxicity (GO:1903659)	1/9	0.203433	0.408275	0	0	4.89282	7.79141	CFH
CD40 signaling pathway (GO:0023035)	1/9	0.203433	0.408275	0	0	4.89282	7.79141	CD40
regulation of DNA-templated transcription in response to stress (GO:0043620)	1/9	0.203433	0.408275	0	0	4.89282	7.79141	DDIT3
regulation of endothelial cell differentiation (GO:0045601)	1/9	0.203433	0.408275	0	0	4.89282	7.79141	XDH
regulation of ER to Golgi vesicle-mediated transport (GO:0060628)	1/9	0.203433	0.408275	0	0	4.89282	7.79141	SORL1
cellular response to forskolin (GO:1904322)	1/9	0.203433	0.408275	0	0	4.89282	7.79141	ADCY5
regulation of fertilization (GO:0080154)	1/9	0.203433	0.408275	0	0	4.89282	7.79141	PLCB1
regulation of fibroblast apoptotic process (GO:2000269)	1/9	0.203433	0.408275	0	0	4.89282	7.79141	BCL2L11
cellular response to interleukin-17 (GO:0097398)	1/9	0.203433	0.408275	0	0	4.89282	7.79141	IL17C
regulation of helicase activity (GO:0051095)	1/9	0.203433	0.408275	0	0	4.89282	7.79141	IFIT1
regulation of interleukin-23 production (GO:0032667)	1/9	0.203433	0.408275	0	0	4.89282	7.79141	PLCG2
regulation of leukocyte mediated cytotoxicity (GO:0001910)	1/9	0.203433	0.408275	0	0	4.89282	7.79141	NOS2
complement activation, classical pathway (GO:0006958)	1/9	0.203433	0.408275	0	0	4.89282	7.79141	APCS
regulation of nephron tubule epithelial cell differentiation (GO:0072182)	1/9	0.203433	0.408275	0	0	4.89282	7.79141	PROM1
epithelial to mesenchymal transition involved in endocardial cushion formation (GO:0003198)	1/9	0.203433	0.408275	0	0	4.89282	7.79141	SNAI1
regulation of respiratory burst (GO:0060263)	1/9	0.203433	0.408275	0	0	4.89282	7.79141	CAMK1D
regulation of RNA polymerase II regulatory region sequence-specific DNA binding (GO:1903025)	1/9	0.203433	0.408275	0	0	4.89282	7.79141	DDIT3
regulation of skeletal muscle cell differentiation (GO:2001014)	1/9	0.203433	0.408275	0	0	4.89282	7.79141	KLHL41
fructose 1,6-bisphosphate metabolic process (GO:0030388)	1/9	0.203433	0.408275	0	0	4.89282	7.79141	ALDOB
regulation of transmembrane transporter activity (GO:0022898)	1/9	0.203433	0.408275	0	0	4.89282	7.79141	ACE2
glomerular filtration (GO:0003094)	1/9	0.203433	0.408275	0	0	4.89282	7.79141	TMEM63C
response to forskolin (GO:1904321)	1/9	0.203433	0.408275	0	0	4.89282	7.79141	ADCY5
hepoxilin biosynthetic process (GO:0051122)	1/9	0.203433	0.408275	0	0	4.89282	7.79141	ALOXE3
hepoxilin metabolic process (GO:0051121)	1/9	0.203433	0.408275	0	0	4.89282	7.79141	ALOXE3
response to leptin (GO:0044321)	1/9	0.203433	0.408275	0	0	4.89282	7.79141	NR1D1
response to UV-C (GO:0010225)	1/9	0.203433	0.408275	0	0	4.89282	7.79141	CARD16
icosanoid transport (GO:0071715)	1/9	0.203433	0.408275	0	0	4.89282	7.79141	SLCO2A1
interleukin-17-mediated signaling pathway (GO:0097400)	1/9	0.203433	0.408275	0	0	4.89282	7.79141	IL17C
intestinal epithelial cell differentiation (GO:0060575)	1/9	0.203433	0.408275	0	0	4.89282	7.79141	CDX2
L-ascorbic acid metabolic process (GO:0019852)	1/9	0.203433	0.408275	0	0	4.89282	7.79141	SLC23A1
T-helper 1 type immune response (GO:0042088)	1/9	0.203433	0.408275	0	0	4.89282	7.79141	HLA-DRB1
mitral valve morphogenesis (GO:0003183)	1/9	0.203433	0.408275	0	0	4.89282	7.79141	EFNA1
muscle cell fate commitment (GO:0042693)	1/9	0.203433	0.408275	0	0	4.89282	7.79141	MYOD1
negative regulation of alpha-beta T cell activation (GO:0046636)	1/9	0.203433	0.408275	0	0	4.89282	7.79141	CD300A
negative regulation of bone resorption (GO:0045779)	1/9	0.203433	0.408275	0	0	4.89282	7.79141	CALCA
negative regulation of lipase activity (GO:0060192)	1/9	0.203433	0.408275	0	0	4.89282	7.79141	HDAC9
negative regulation of production of molecular mediator of immune response (GO:0002701)	1/9	0.203433	0.408275	0	0	4.89282	7.79141	APOA1
negative regulation of protein activation cascade (GO:2000258)	1/9	0.203433	0.408275	0	0	4.89282	7.79141	SERPING1
negative regulation of systemic arterial blood pressure (GO:0003085)	1/9	0.203433	0.408275	0	0	4.89282	7.79141	GPR37L1
negative regulation of T cell cytokine production (GO:0002725)	1/9	0.203433	0.408275	0	0	4.89282	7.79141	HLA-F
nucleoside diphosphate catabolic process (GO:0009134)	1/9	0.203433	0.408275	0	0	4.89282	7.79141	ENTPD8
nucleoside diphosphate phosphorylation (GO:0006165)	1/9	0.203433	0.408275	0	0	4.89282	7.79141	CMPK2
nucleoside triphosphate biosynthetic process (GO:0009142)	1/9	0.203433	0.408275	0	0	4.89282	7.79141	CMPK2
nucleotide phosphorylation (GO:0046939)	1/9	0.203433	0.408275	0	0	4.89282	7.79141	CMPK2
oligosaccharide catabolic process (GO:0009313)	1/9	0.203433	0.408275	0	0	4.89282	7.79141	NEU4
peptidyl-cysteine modification (GO:0018198)	1/9	0.203433	0.408275	0	0	4.89282	7.79141	NOS2
positive regulation of blood vessel endothelial cell proliferation involved in sprouting angiogenesis (GO:1903589)	1/9	0.203433	0.408275	0	0	4.89282	7.79141	HMOX1
positive regulation of megakaryocyte differentiation (GO:0045654)	1/9	0.203433	0.408275	0	0	4.89282	7.79141	SCIN
positive regulation of phagocytosis, engulfment (GO:0060100)	1/9	0.203433	0.408275	0	0	4.89282	7.79141	C3
positive regulation of protein kinase C signaling (GO:0090037)	1/9	0.203433	0.408275	0	0	4.89282	7.79141	CD40
positive regulation of tumor necrosis factor-mediated signaling pathway (GO:1903265)	1/9	0.203433	0.408275	0	0	4.89282	7.79141	CASP1
postsynaptic membrane assembly (GO:0097104)	1/9	0.203433	0.408275	0	0	4.89282	7.79141	NLGN4Y
negative regulation of cell growth (GO:0030308)	5/126	0.207019	0.414659	0	0	1.62111	2.55316	ACVRL1;MAP2;CDHR2;SCGB3A1;KIAA0319
B cell receptor signaling pathway (GO:0050853)	2/34	0.207886	0.414659	0	0	2.44831	3.84573	NFAM1;PLCG2
regulation of cell adhesion mediated by integrin (GO:0033628)	2/34	0.207886	0.414659	0	0	2.44831	3.84573	EFNA1;CYP1B1
regulation of glucose metabolic process (GO:0010906)	2/34	0.207886	0.414659	0	0	2.44831	3.84573	RORC;PDK4
central nervous system neuron differentiation (GO:0021953)	2/34	0.207886	0.414659	0	0	2.44831	3.84573	MAP2;KNDC1
secondary alcohol biosynthetic process (GO:1902653)	2/34	0.207886	0.414659	0	0	2.44831	3.84573	APOA1;APOA4
synaptic vesicle recycling (GO:0036465)	2/34	0.207886	0.414659	0	0	2.44831	3.84573	NLGN4Y;SYT7
phosphatidylserine metabolic process (GO:0006658)	2/34	0.207886	0.414659	0	0	2.44831	3.84573	PLA2G1B;PLA1A
positive regulation of protein kinase B signaling (GO:0051897)	6/161	0.214908	0.414685	0	0	1.51902	2.33556	RASD2;P2RX4;GDF15;AKR1C2;TRIB3;CX3CL1
acylglycerol catabolic process (GO:0046464)	2/35	0.217086	0.414685	0	0	2.374	3.6262	FABP2;FABP6
regulation of autophagosome assembly (GO:2000785)	2/35	0.217086	0.414685	0	0	2.374	3.6262	FEZ1;NUPR1
regulation of blood circulation (GO:1903522)	2/35	0.217086	0.414685	0	0	2.374	3.6262	ACE2;AGT
bicarbonate transport (GO:0015701)	2/35	0.217086	0.414685	0	0	2.374	3.6262	CA3;CA4
blood vessel diameter maintenance (GO:0097746)	2/35	0.217086	0.414685	0	0	2.374	3.6262	ACE2;AGT
cellular response to amyloid-beta (GO:1904646)	2/35	0.217086	0.414685	0	0	2.374	3.6262	NGFR;VCAM1
cholesterol biosynthetic process (GO:0006695)	2/35	0.217086	0.414685	0	0	2.374	3.6262	APOA1;APOA4
regulation of ion transmembrane transport (GO:0034765)	2/35	0.217086	0.414685	0	0	2.374	3.6262	KCNJ9;KCNJ3
regulation of regulated secretory pathway (GO:1903305)	2/35	0.217086	0.414685	0	0	2.374	3.6262	SYT11;SYT7
regulation of T cell receptor signaling pathway (GO:0050856)	2/35	0.217086	0.414685	0	0	2.374	3.6262	CD300A;GBP1
semaphorin-plexin signaling pathway (GO:0071526)	2/35	0.217086	0.414685	0	0	2.374	3.6262	SEMA6A;SEMA3E
muscle cell differentiation (GO:0042692)	2/35	0.217086	0.414685	0	0	2.374	3.6262	MEGF10;MYOD1
negative regulation of epithelial cell migration (GO:0010633)	2/35	0.217086	0.414685	0	0	2.374	3.6262	ACVRL1;DLL4
negative regulation of organelle assembly (GO:1902116)	2/35	0.217086	0.414685	0	0	2.374	3.6262	FEZ1;NUPR1
negative regulation of T cell proliferation (GO:0042130)	2/35	0.217086	0.414685	0	0	2.374	3.6262	VTCN1;HLA-DRB1
positive regulation of cell cycle G1/S phase transition (GO:1902808)	2/35	0.217086	0.414685	0	0	2.374	3.6262	PLCG2;PLCB1
positive regulation of lipid biosynthetic process (GO:0046889)	2/35	0.217086	0.414685	0	0	2.374	3.6262	APOA1;APOA4
positive regulation of lymphocyte activation (GO:0051251)	2/35	0.217086	0.414685	0	0	2.374	3.6262	TLR9;HLA-DPA1
positive regulation of reproductive process (GO:2000243)	2/35	0.217086	0.414685	0	0	2.374	3.6262	PDE3A;PLCB1
positive regulation of transcription, DNA-templated (GO:0045893)	34/1183	0.218572	0.414685	0	0	1.16786	1.77589	ACVRL1;HDAC5;CIITA;CD40;HLF;PLA2G1B;RASL11A;RORC;MYRFL;CX3CL1;PLAC8;CHP2;ZNF423;CD74;MLIP;EGR4;CDX2;NR1D1;POU3F1;KLF15;AGT;GDF7;BMP2;BAMBI;DDIT3;MYOD1;IRF1;SNAI1;TLR9;PLCB1;BMPR1B;ATF3;HLA-DRB1;TLR2
regulation of cell-matrix adhesion (GO:0001952)	3/65	0.220838	0.414685	0	0	1.89636	2.86413	SEMA3E;CCL28;CX3CL1
regulation of RNA metabolic process (GO:0051252)	3/65	0.220838	0.414685	0	0	1.89636	2.86413	PCBP3;OAS2;MYOD1
G protein-coupled receptor signaling pathway, coupled to cyclic nucleotide second messenger (GO:0007187)	3/65	0.220838	0.414685	0	0	1.89636	2.86413	CNR1;CHRM4;AGT
steroid biosynthetic process (GO:0006694)	3/65	0.220838	0.414685	0	0	1.89636	2.86413	HSD11B2;AKR1C4;SERPINA6
amino sugar metabolic process (GO:0006040)	1/10	0.223316	0.414685	0	0	4.34895	6.5198	B4GALNT2
receptor guanylyl cyclase signaling pathway (GO:0007168)	1/10	0.223316	0.414685	0	0	4.34895	6.5198	GUCY2C
receptor recycling (GO:0001881)	1/10	0.223316	0.414685	0	0	4.34895	6.5198	SORL1
arachidonate transport (GO:1903963)	1/10	0.223316	0.414685	0	0	4.34895	6.5198	PLA2G1B
arachidonic acid secretion (GO:0050482)	1/10	0.223316	0.414685	0	0	4.34895	6.5198	PLA2G1B
arginine metabolic process (GO:0006525)	1/10	0.223316	0.414685	0	0	4.34895	6.5198	NOS2
regulation of bile acid biosynthetic process (GO:0070857)	1/10	0.223316	0.414685	0	0	4.34895	6.5198	NR1D1
regulation of cell-cell adhesion involved in gastrulation (GO:0070587)	1/10	0.223316	0.414685	0	0	4.34895	6.5198	APOA1
cAMP biosynthetic process (GO:0006171)	1/10	0.223316	0.414685	0	0	4.34895	6.5198	ADCY5
cellular biogenic amine catabolic process (GO:0042402)	1/10	0.223316	0.414685	0	0	4.34895	6.5198	DMGDH
regulation of epithelial cell apoptotic process (GO:1904035)	1/10	0.223316	0.414685	0	0	4.34895	6.5198	NUPR1
cellular response to leucine (GO:0071233)	1/10	0.223316	0.414685	0	0	4.34895	6.5198	RRAGD
cellular response to leucine starvation (GO:1990253)	1/10	0.223316	0.414685	0	0	4.34895	6.5198	RRAGD
regulation of granulocyte differentiation (GO:0030852)	1/10	0.223316	0.414685	0	0	4.34895	6.5198	EVI2B
cellular response to prostaglandin stimulus (GO:0071379)	1/10	0.223316	0.414685	0	0	4.34895	6.5198	AKR1C2
regulation of hydrogen peroxide-induced cell death (GO:1903205)	1/10	0.223316	0.414685	0	0	4.34895	6.5198	GPR37L1
cGMP biosynthetic process (GO:0006182)	1/10	0.223316	0.414685	0	0	4.34895	6.5198	GUCY2C
regulation of leukocyte tethering or rolling (GO:1903236)	1/10	0.223316	0.414685	0	0	4.34895	6.5198	CCL28
regulation of long-term synaptic depression (GO:1900452)	1/10	0.223316	0.414685	0	0	4.34895	6.5198	KCNB1
regulation of peptidyl-lysine acetylation (GO:2000756)	1/10	0.223316	0.414685	0	0	4.34895	6.5198	KLF15
regulation of podosome assembly (GO:0071801)	1/10	0.223316	0.414685	0	0	4.34895	6.5198	LCP1
endothelial tube morphogenesis (GO:0061154)	1/10	0.223316	0.414685	0	0	4.34895	6.5198	ACVRL1
ether lipid biosynthetic process (GO:0008611)	1/10	0.223316	0.414685	0	0	4.34895	6.5198	PLA2G4C
regulation of tau-protein kinase activity (GO:1902947)	1/10	0.223316	0.414685	0	0	4.34895	6.5198	SORL1
regulation of urine volume (GO:0035809)	1/10	0.223316	0.414685	0	0	4.34895	6.5198	ADM
removal of superoxide radicals (GO:0019430)	1/10	0.223316	0.414685	0	0	4.34895	6.5198	APOA4
renal filtration (GO:0097205)	1/10	0.223316	0.414685	0	0	4.34895	6.5198	TMEM63C
glycosphingolipid catabolic process (GO:0046479)	1/10	0.223316	0.414685	0	0	4.34895	6.5198	NEU4
granulocyte migration (GO:0097530)	1/10	0.223316	0.414685	0	0	4.34895	6.5198	ITGB2
response to histamine (GO:0034776)	1/10	0.223316	0.414685	0	0	4.34895	6.5198	AOC1
response to laminar fluid shear stress (GO:0034616)	1/10	0.223316	0.414685	0	0	4.34895	6.5198	ABCA1
response to leucine (GO:0043201)	1/10	0.223316	0.414685	0	0	4.34895	6.5198	RRAGD
histone H4 deacetylation (GO:0070933)	1/10	0.223316	0.414685	0	0	4.34895	6.5198	HDAC9
immunoglobulin mediated immune response (GO:0016064)	1/10	0.223316	0.414685	0	0	4.34895	6.5198	CD74
secretory granule organization (GO:0033363)	1/10	0.223316	0.414685	0	0	4.34895	6.5198	ABCA1
sequestering of actin monomers (GO:0042989)	1/10	0.223316	0.414685	0	0	4.34895	6.5198	SCIN
ionotropic glutamate receptor signaling pathway (GO:0035235)	1/10	0.223316	0.414685	0	0	4.34895	6.5198	GRIN3A
lipid droplet formation (GO:0140042)	1/10	0.223316	0.414685	0	0	4.34895	6.5198	PLA2G4C
lipoprotein transport (GO:0042953)	1/10	0.223316	0.414685	0	0	4.34895	6.5198	APOB
membrane lipid catabolic process (GO:0046466)	1/10	0.223316	0.414685	0	0	4.34895	6.5198	CYP1B1
methylguanosine-cap decapping (GO:0110156)	1/10	0.223316	0.414685	0	0	4.34895	6.5198	PATL2
modulation by symbiont of host process (GO:0044003)	1/10	0.223316	0.414685	0	0	4.34895	6.5198	TLR2
morphogenesis of an epithelial sheet (GO:0002011)	1/10	0.223316	0.414685	0	0	4.34895	6.5198	DLL4
myelin assembly (GO:0032288)	1/10	0.223316	0.414685	0	0	4.34895	6.5198	NCMAP
myeloid dendritic cell differentiation (GO:0043011)	1/10	0.223316	0.414685	0	0	4.34895	6.5198	UBD
N-acetylneuraminate metabolic process (GO:0006054)	1/10	0.223316	0.414685	0	0	4.34895	6.5198	RENBP
negative regulation of cAMP-mediated signaling (GO:0043951)	1/10	0.223316	0.414685	0	0	4.34895	6.5198	PDE3A
negative regulation of cell adhesion mediated by integrin (GO:0033629)	1/10	0.223316	0.414685	0	0	4.34895	6.5198	CYP1B1
negative regulation of cellular protein catabolic process (GO:1903363)	1/10	0.223316	0.414685	0	0	4.34895	6.5198	EFNA1
negative regulation of circadian rhythm (GO:0042754)	1/10	0.223316	0.414685	0	0	4.34895	6.5198	PIWIL2
negative regulation of delayed rectifier potassium channel activity (GO:1902260)	1/10	0.223316	0.414685	0	0	4.34895	6.5198	KCNE4
negative regulation of glycolytic process (GO:0045820)	1/10	0.223316	0.414685	0	0	4.34895	6.5198	NUPR1
negative regulation of heterotypic cell-cell adhesion (GO:0034115)	1/10	0.223316	0.414685	0	0	4.34895	6.5198	APOA1
negative regulation of humoral immune response mediated by circulating immunoglobulin (GO:0002924)	1/10	0.223316	0.414685	0	0	4.34895	6.5198	C4BPA
negative regulation of inclusion body assembly (GO:0090084)	1/10	0.223316	0.414685	0	0	4.34895	6.5198	SORL1
negative regulation of lipopolysaccharide-mediated signaling pathway (GO:0031665)	1/10	0.223316	0.414685	0	0	4.34895	6.5198	CARD16
negative regulation of lymphocyte apoptotic process (GO:0070229)	1/10	0.223316	0.414685	0	0	4.34895	6.5198	PIP
negative regulation of peptidyl-lysine acetylation (GO:2000757)	1/10	0.223316	0.414685	0	0	4.34895	6.5198	KLF15
negative regulation of phosphatidylinositol 3-kinase signaling (GO:0014067)	1/10	0.223316	0.414685	0	0	4.34895	6.5198	PIK3IP1
negative regulation of purine nucleotide metabolic process (GO:1900543)	1/10	0.223316	0.414685	0	0	4.34895	6.5198	NUPR1
negative regulation of sodium ion transmembrane transport (GO:1902306)	1/10	0.223316	0.414685	0	0	4.34895	6.5198	HECW2
negative regulation of sodium ion transmembrane transporter activity (GO:2000650)	1/10	0.223316	0.414685	0	0	4.34895	6.5198	HECW2
nerve growth factor signaling pathway (GO:0038180)	1/10	0.223316	0.414685	0	0	4.34895	6.5198	NTF4
peptidyl-amino acid modification (GO:0018193)	1/10	0.223316	0.414685	0	0	4.34895	6.5198	APOA1
phagosome-lysosome fusion (GO:0090385)	1/10	0.223316	0.414685	0	0	4.34895	6.5198	SYT7
phosphate ion homeostasis (GO:0055062)	1/10	0.223316	0.414685	0	0	4.34895	6.5198	SLC34A2
positive regulation of circadian rhythm (GO:0042753)	1/10	0.223316	0.414685	0	0	4.34895	6.5198	RORC
positive regulation of protein sumoylation (GO:0033235)	1/10	0.223316	0.414685	0	0	4.34895	6.5198	RASD2
positive regulation of skeletal muscle tissue development (GO:0048643)	1/10	0.223316	0.414685	0	0	4.34895	6.5198	MYOD1
positive regulation of vasculogenesis (GO:2001214)	1/10	0.223316	0.414685	0	0	4.34895	6.5198	ASB4
presynaptic membrane assembly (GO:0097105)	1/10	0.223316	0.414685	0	0	4.34895	6.5198	NLGN4Y
primary alcohol catabolic process (GO:0034310)	1/10	0.223316	0.414685	0	0	4.34895	6.5198	SULT1E1
calcium ion homeostasis (GO:0055074)	4/97	0.223625	0.414962	0	0	1.68637	2.52582	CASR;CD40;SLC24A3;ATP13A4
regulation of cell cycle G1/S phase transition (GO:1902806)	2/36	0.226321	0.417974	0	0	2.30406	3.42338	SUSD2;PLCG2
regulation of sodium ion transport (GO:0002028)	2/36	0.226321	0.417974	0	0	2.30406	3.42338	P2RX4;CNKSR3
membrane fusion (GO:0061025)	2/36	0.226321	0.417974	0	0	2.30406	3.42338	MX2;MX1
transition metal ion transport (GO:0000041)	2/36	0.226321	0.417974	0	0	2.30406	3.42338	SLC30A10;CP
positive regulation of bone mineralization (GO:0030501)	2/36	0.226321	0.417974	0	0	2.30406	3.42338	BMP2;BMPR1B
positive regulation of cytokine-mediated signaling pathway (GO:0001961)	2/36	0.226321	0.417974	0	0	2.30406	3.42338	CD74;CASP1
negative regulation of intracellular signal transduction (GO:1902532)	7/198	0.226369	0.417974	0	0	1.43841	2.13688	DEPTOR;PIK3IP1;DDIT3;PDE3A;TRIB3;NR1D1;XDH
cellular response to nutrient levels (GO:0031669)	3/66	0.227421	0.419619	0	0	1.86617	2.7637	KCNB1;RRAGD;PDK4
positive regulation of defense response (GO:0031349)	4/98	0.228947	0.422135	0	0	1.66834	2.45958	TLR9;CX3CL1;AGT;TLR2
anion transmembrane transport (GO:0098656)	3/67	0.234041	0.429299	0	0	1.83691	2.66767	SLC13A2;SLC23A1;SLC16A7
positive regulation of catabolic process (GO:0009896)	3/67	0.234041	0.429299	0	0	1.83691	2.66767	HECW2;C4BPA;SORL1
regulation of protein autophosphorylation (GO:0031952)	2/37	0.235583	0.429299	0	0	2.23811	3.23562	RASSF2;PDGFD
skeletal muscle tissue development (GO:0007519)	2/37	0.235583	0.429299	0	0	2.23811	3.23562	MYOD1;KLHL41
neural crest cell migration (GO:0001755)	2/37	0.235583	0.429299	0	0	2.23811	3.23562	SEMA6A;SEMA3E
phagocytosis, engulfment (GO:0006911)	2/37	0.235583	0.429299	0	0	2.23811	3.23562	MEGF10;ITGB2
positive regulation of calcium ion transport (GO:0051928)	2/37	0.235583	0.429299	0	0	2.23811	3.23562	P2RX4;PLA2G1B
regulation of cell adhesion (GO:0030155)	5/133	0.238727	0.429299	0	0	1.5319	2.19435	EFNA1;ACVRL1;SAA1;PRSS2;KNG1
regulation of translational initiation (GO:0006446)	3/68	0.240695	0.429299	0	0	1.80856	2.5758	HSPB1;EIF4EBP3;ATF3
actin filament network formation (GO:0051639)	1/11	0.242704	0.429299	0	0	3.91386	5.54167	LCP1
protein oxidation (GO:0018158)	1/11	0.242704	0.429299	0	0	3.91386	5.54167	APOA1
regulation of biosynthetic process (GO:0009889)	1/11	0.242704	0.429299	0	0	3.91386	5.54167	PCK1
axonal transport of mitochondrion (GO:0019896)	1/11	0.242704	0.429299	0	0	3.91386	5.54167	SYBU
B cell mediated immunity (GO:0019724)	1/11	0.242704	0.429299	0	0	3.91386	5.54167	CD74
regulation of cardiac muscle cell apoptotic process (GO:0010665)	1/11	0.242704	0.429299	0	0	3.91386	5.54167	NUPR1
regulation of cardiac muscle cell differentiation (GO:2000725)	1/11	0.242704	0.429299	0	0	3.91386	5.54167	BMP2
cardiac muscle cell membrane repolarization (GO:0099622)	1/11	0.242704	0.429299	0	0	3.91386	5.54167	KCNJ3
regulation of coagulation (GO:0050818)	1/11	0.242704	0.429299	0	0	3.91386	5.54167	PROC
regulation of endocytic recycling (GO:2001135)	1/11	0.242704	0.429299	0	0	3.91386	5.54167	SORL1
regulation of histone H3-K9 acetylation (GO:2000615)	1/11	0.242704	0.429299	0	0	3.91386	5.54167	HDAC5
cellular response to superoxide (GO:0071451)	1/11	0.242704	0.429299	0	0	3.91386	5.54167	APOA4
copper ion transport (GO:0006825)	1/11	0.242704	0.429299	0	0	3.91386	5.54167	STEAP4
regulation of mast cell activation involved in immune response (GO:0033006)	1/11	0.242704	0.429299	0	0	3.91386	5.54167	CD300A
cyclooxygenase pathway (GO:0019371)	1/11	0.242704	0.429299	0	0	3.91386	5.54167	PTGES
regulation of microtubule-based movement (GO:0060632)	1/11	0.242704	0.429299	0	0	3.91386	5.54167	MAP2
regulation of mitochondrial depolarization (GO:0051900)	1/11	0.242704	0.429299	0	0	3.91386	5.54167	IFI6
regulation of pH (GO:0006885)	1/11	0.242704	0.429299	0	0	3.91386	5.54167	PDK4
regulation of T cell apoptotic process (GO:0070232)	1/11	0.242704	0.429299	0	0	3.91386	5.54167	PIP
regulation of T-helper 2 cell cytokine production (GO:2000551)	1/11	0.242704	0.429299	0	0	3.91386	5.54167	RSAD2
regulation of toll-like receptor 2 signaling pathway (GO:0034135)	1/11	0.242704	0.429299	0	0	3.91386	5.54167	TLR1
glutathione biosynthetic process (GO:0006750)	1/11	0.242704	0.429299	0	0	3.91386	5.54167	CHAC1
hepatocyte growth factor receptor signaling pathway (GO:0048012)	1/11	0.242704	0.429299	0	0	3.91386	5.54167	MUC20
response to sterol (GO:0036314)	1/11	0.242704	0.429299	0	0	3.91386	5.54167	RORC
humoral immune response mediated by circulating immunoglobulin (GO:0002455)	1/11	0.242704	0.429299	0	0	3.91386	5.54167	APCS
insulin-like growth factor receptor signaling pathway (GO:0048009)	1/11	0.242704	0.429299	0	0	3.91386	5.54167	PLCB1
lipoprotein localization (GO:0044872)	1/11	0.242704	0.429299	0	0	3.91386	5.54167	APOB
UDP-N-acetylglucosamine biosynthetic process (GO:0006048)	1/11	0.242704	0.429299	0	0	3.91386	5.54167	RENBP
myotube cell development (GO:0014904)	1/11	0.242704	0.429299	0	0	3.91386	5.54167	MYOD1
negative regulation of bone remodeling (GO:0046851)	1/11	0.242704	0.429299	0	0	3.91386	5.54167	CALCA
negative regulation of cholesterol transport (GO:0032375)	1/11	0.242704	0.429299	0	0	3.91386	5.54167	ABCG8
negative regulation of interleukin-17 production (GO:0032700)	1/11	0.242704	0.429299	0	0	3.91386	5.54167	DDIT3
negative regulation of natural killer cell mediated immunity (GO:0002716)	1/11	0.242704	0.429299	0	0	3.91386	5.54167	HLA-F
negative regulation of programmed necrotic cell death (GO:0062099)	1/11	0.242704	0.429299	0	0	3.91386	5.54167	NUPR1
negative regulation of protein maturation (GO:1903318)	1/11	0.242704	0.429299	0	0	3.91386	5.54167	CHAC1
negative regulation of response to cytokine stimulus (GO:0060761)	1/11	0.242704	0.429299	0	0	3.91386	5.54167	APOA1
negative regulation of sprouting angiogenesis (GO:1903671)	1/11	0.242704	0.429299	0	0	3.91386	5.54167	SEMA6A
negative regulation of voltage-gated potassium channel activity (GO:1903817)	1/11	0.242704	0.429299	0	0	3.91386	5.54167	KCNE4
organophosphate catabolic process (GO:0046434)	1/11	0.242704	0.429299	0	0	3.91386	5.54167	PLBD1
PERK-mediated unfolded protein response (GO:0036499)	1/11	0.242704	0.429299	0	0	3.91386	5.54167	DDIT3
positive regulation of acrosome reaction (GO:2000344)	1/11	0.242704	0.429299	0	0	3.91386	5.54167	PLCB1
positive regulation of actin nucleation (GO:0051127)	1/11	0.242704	0.429299	0	0	3.91386	5.54167	SCIN
positive regulation of alcohol biosynthetic process (GO:1902932)	1/11	0.242704	0.429299	0	0	3.91386	5.54167	ABCG1
positive regulation of cellular respiration (GO:1901857)	1/11	0.242704	0.429299	0	0	3.91386	5.54167	NUPR1
positive regulation of cytoplasmic transport (GO:1903651)	1/11	0.242704	0.429299	0	0	3.91386	5.54167	SORL1
positive regulation of myelination (GO:0031643)	1/11	0.242704	0.429299	0	0	3.91386	5.54167	NCMAP
positive regulation of neuroblast proliferation (GO:0002052)	1/11	0.242704	0.429299	0	0	3.91386	5.54167	CX3CL1
positive regulation of phospholipid transport (GO:2001140)	1/11	0.242704	0.429299	0	0	3.91386	5.54167	APOA1
postsynapse assembly (GO:0099068)	1/11	0.242704	0.429299	0	0	3.91386	5.54167	NLGN4Y
presynaptic membrane organization (GO:0097090)	1/11	0.242704	0.429299	0	0	3.91386	5.54167	NLGN4Y
protein kinase C signaling (GO:0070528)	1/11	0.242704	0.429299	0	0	3.91386	5.54167	PRSS33
cellular protein metabolic process (GO:0044267)	13/417	0.244377	0.430496	0	0	1.26442	1.78162	SLC34A2;FGA;SFTPA2;FGG;APOA1;CP;KNG1;C3;C4A;PROC;DMBT1;ENAM;APOB
regulation of axon extension (GO:0030516)	2/38	0.244866	0.430496	0	0	2.17583	3.06149	MAP2;KIAA0319
response to cAMP (GO:0051591)	2/38	0.244866	0.430496	0	0	2.17583	3.06149	SLC26A3;DUOX2
sterol biosynthetic process (GO:0016126)	2/38	0.244866	0.430496	0	0	2.17583	3.06149	APOA1;APOA4
lysosome organization (GO:0007040)	2/38	0.244866	0.430496	0	0	2.17583	3.06149	ABCA1;ATP10B
negative regulation of endothelial cell migration (GO:0010596)	2/38	0.244866	0.430496	0	0	2.17583	3.06149	ACVRL1;DLL4
positive regulation of cell development (GO:0010720)	2/38	0.244866	0.430496	0	0	2.17583	3.06149	MYOD1;PDE3A
positive regulation of insulin secretion (GO:0032024)	2/38	0.244866	0.430496	0	0	2.17583	3.06149	MYRIP;HLA-DRB1
positive regulation of potassium ion transport (GO:0043268)	2/38	0.244866	0.430496	0	0	2.17583	3.06149	KCNJ9;KCNJ3
inorganic cation transmembrane transport (GO:0098662)	9/274	0.246886	0.433747	0	0	1.33326	1.865	SLC46A1;SLC6A19;SLC24A3;P2RX4;KCNB1;SLC30A2;SLC30A10;RHCG;SLC6A3
cell chemotaxis (GO:0060326)	3/69	0.24738	0.433747	0	0	1.78107	2.48785	HOXB9;CCL28;CX3CL1
negative regulation of cellular catabolic process (GO:0031330)	3/69	0.24738	0.433747	0	0	1.78107	2.48785	BMF;NUPR1;SORL1
positive regulation of MAP kinase activity (GO:0043406)	3/69	0.24738	0.433747	0	0	1.78107	2.48785	CD40;PDGFD;TLR9
cellular calcium ion homeostasis (GO:0006874)	5/136	0.252707	0.440632	0	0	1.49658	2.05859	CASR;CALCA;CD40;SLC24A3;ATP13A4
wound healing (GO:0042060)	3/70	0.254093	0.440632	0	0	1.75439	2.40361	SYT11;HMOX1;SYT7
regulation of heart rate by cardiac conduction (GO:0086091)	2/39	0.254162	0.440632	0	0	2.11692	2.89972	KCNE4;KCNJ3
regulation of protein tyrosine kinase activity (GO:0061097)	2/39	0.254162	0.440632	0	0	2.11692	2.89972	EFNA1;AGT
negative regulation of cellular metabolic process (GO:0031324)	2/39	0.254162	0.440632	0	0	2.11692	2.89972	APCS;UGT1A8
negative regulation of protein secretion (GO:0050709)	2/39	0.254162	0.440632	0	0	2.11692	2.89972	RSAD2;KCNB1
negative regulation of secretion by cell (GO:1903531)	2/39	0.254162	0.440632	0	0	2.11692	2.89972	RSAD2;SYT11
odontogenesis (GO:0042476)	2/39	0.254162	0.440632	0	0	2.11692	2.89972	BMP2;CEMP1
cellular metal ion homeostasis (GO:0006875)	4/104	0.261486	0.440632	0	0	1.56776	2.10295	CASR;CD40;SLC24A3;ATP13A4
actin crosslink formation (GO:0051764)	1/12	0.261609	0.440632	0	0	3.55787	4.77076	LCP1
adipose tissue development (GO:0060612)	1/12	0.261609	0.440632	0	0	3.55787	4.77076	RORC
amino sugar biosynthetic process (GO:0046349)	1/12	0.261609	0.440632	0	0	3.55787	4.77076	RENBP
regulation of actin nucleation (GO:0051125)	1/12	0.261609	0.440632	0	0	3.55787	4.77076	SCIN
regulation of astrocyte differentiation (GO:0048710)	1/12	0.261609	0.440632	0	0	3.55787	4.77076	BMP2
C-terminal protein amino acid modification (GO:0018410)	1/12	0.261609	0.440632	0	0	3.55787	4.77076	FOLH1
calcium ion-regulated exocytosis of neurotransmitter (GO:0048791)	1/12	0.261609	0.440632	0	0	3.55787	4.77076	SYT7
carboxylic acid catabolic process (GO:0046395)	1/12	0.261609	0.440632	0	0	3.55787	4.77076	RENBP
cardiocyte differentiation (GO:0035051)	1/12	0.261609	0.440632	0	0	3.55787	4.77076	BMP2
cell differentiation in hindbrain (GO:0021533)	1/12	0.261609	0.440632	0	0	3.55787	4.77076	KNDC1
cellular response to nitrogen levels (GO:0043562)	1/12	0.261609	0.440632	0	0	3.55787	4.77076	GABARAPL1
cellular response to nitrogen starvation (GO:0006995)	1/12	0.261609	0.440632	0	0	3.55787	4.77076	GABARAPL1
cellular response to thyroid hormone stimulus (GO:0097067)	1/12	0.261609	0.440632	0	0	3.55787	4.77076	CTSS
cGMP metabolic process (GO:0046068)	1/12	0.261609	0.440632	0	0	3.55787	4.77076	GUCY2C
regulation of MHC class II biosynthetic process (GO:0045346)	1/12	0.261609	0.440632	0	0	3.55787	4.77076	CIITA
regulation of nucleobase-containing compound metabolic process (GO:0019219)	1/12	0.261609	0.440632	0	0	3.55787	4.77076	PCBP3
epithelial cell-cell adhesion (GO:0090136)	1/12	0.261609	0.440632	0	0	3.55787	4.77076	THBS4
regulation of pseudopodium assembly (GO:0031272)	1/12	0.261609	0.440632	0	0	3.55787	4.77076	CDC42EP5
ethanol oxidation (GO:0006069)	1/12	0.261609	0.440632	0	0	3.55787	4.77076	ADH1A
eye photoreceptor cell differentiation (GO:0001754)	1/12	0.261609	0.440632	0	0	3.55787	4.77076	PROM1
gas transport (GO:0015669)	1/12	0.261609	0.440632	0	0	3.55787	4.77076	MB
intrinsic apoptotic signaling pathway in response to oxidative stress (GO:0008631)	1/12	0.261609	0.440632	0	0	3.55787	4.77076	CYP1B1
keratan sulfate catabolic process (GO:0042340)	1/12	0.261609	0.440632	0	0	3.55787	4.77076	FMOD
lysine catabolic process (GO:0006554)	1/12	0.261609	0.440632	0	0	3.55787	4.77076	PIPOX
lysine metabolic process (GO:0006553)	1/12	0.261609	0.440632	0	0	3.55787	4.77076	PIPOX
synaptic vesicle fusion to presynaptic active zone membrane (GO:0031629)	1/12	0.261609	0.440632	0	0	3.55787	4.77076	SNAP25
mesoderm morphogenesis (GO:0048332)	1/12	0.261609	0.440632	0	0	3.55787	4.77076	SNAI1
tyrosine metabolic process (GO:0006570)	1/12	0.261609	0.440632	0	0	3.55787	4.77076	TAT
modulation by host of viral process (GO:0044788)	1/12	0.261609	0.440632	0	0	3.55787	4.77076	APCS
negative regulation by host of viral process (GO:0044793)	1/12	0.261609	0.440632	0	0	3.55787	4.77076	APCS
negative regulation of amyloid fibril formation (GO:1905907)	1/12	0.261609	0.440632	0	0	3.55787	4.77076	CRYAB
negative regulation of B cell proliferation (GO:0030889)	1/12	0.261609	0.440632	0	0	3.55787	4.77076	CD300A
negative regulation of cell division (GO:0051782)	1/12	0.261609	0.440632	0	0	3.55787	4.77076	SUSD2
negative regulation of fatty acid biosynthetic process (GO:0045717)	1/12	0.261609	0.440632	0	0	3.55787	4.77076	TRIB3
negative regulation of microtubule polymerization (GO:0031115)	1/12	0.261609	0.440632	0	0	3.55787	4.77076	MAP2
negative regulation of oxidoreductase activity (GO:0051354)	1/12	0.261609	0.440632	0	0	3.55787	4.77076	AOC3
negative regulation of vascular permeability (GO:0043116)	1/12	0.261609	0.440632	0	0	3.55787	4.77076	PDE3A
neurotransmitter uptake (GO:0001504)	1/12	0.261609	0.440632	0	0	3.55787	4.77076	SNAP25
nonribosomal peptide biosynthetic process (GO:0019184)	1/12	0.261609	0.440632	0	0	3.55787	4.77076	CHAC1
nucleotide-sugar metabolic process (GO:0009225)	1/12	0.261609	0.440632	0	0	3.55787	4.77076	B4GALNT2
P-body assembly (GO:0033962)	1/12	0.261609	0.440632	0	0	3.55787	4.77076	PATL2
peptidyl-methionine modification (GO:0018206)	1/12	0.261609	0.440632	0	0	3.55787	4.77076	APOA1
phagolysosome assembly (GO:0001845)	1/12	0.261609	0.440632	0	0	3.55787	4.77076	SYT7
poly-N-acetyllactosamine biosynthetic process (GO:0030311)	1/12	0.261609	0.440632	0	0	3.55787	4.77076	B3GNT8
polyol transport (GO:0015791)	1/12	0.261609	0.440632	0	0	3.55787	4.77076	SLC5A1
positive regulation of branching involved in ureteric bud morphogenesis (GO:0090190)	1/12	0.261609	0.440632	0	0	3.55787	4.77076	AGT
positive regulation of endoplasmic reticulum unfolded protein response (GO:1900103)	1/12	0.261609	0.440632	0	0	3.55787	4.77076	BCL2L11
positive regulation of myeloid leukocyte mediated immunity (GO:0002888)	1/12	0.261609	0.440632	0	0	3.55787	4.77076	ITGB2
positive regulation of neuroinflammatory response (GO:0150078)	1/12	0.261609	0.440632	0	0	3.55787	4.77076	NUPR1
positive regulation of pseudopodium assembly (GO:0031274)	1/12	0.261609	0.440632	0	0	3.55787	4.77076	CDC42EP5
positive regulation of vascular permeability (GO:0043117)	1/12	0.261609	0.440632	0	0	3.55787	4.77076	PDE3A
presynapse organization (GO:0099172)	1/12	0.261609	0.440632	0	0	3.55787	4.77076	NLGN4Y
carboxylic acid metabolic process (GO:0019752)	2/40	0.263466	0.442046	0	0	2.0611	2.74917	SLC23A1;CYP4F3
lymphocyte migration (GO:0072676)	2/40	0.263466	0.442046	0	0	2.0611	2.74917	SAA1;CX3CL1
sulfur compound catabolic process (GO:0044273)	2/40	0.263466	0.442046	0	0	2.0611	2.74917	CHAC1;FMOD
synaptic vesicle exocytosis (GO:0016079)	2/40	0.263466	0.442046	0	0	2.0611	2.74917	SNAP25;SYT7
positive regulation of ossification (GO:0045778)	2/40	0.263466	0.442046	0	0	2.0611	2.74917	BMP2;BMPR1B
positive regulation of wound healing (GO:0090303)	2/40	0.263466	0.442046	0	0	2.0611	2.74917	CLDN3;DUOX2
cell junction organization (GO:0034330)	3/72	0.267594	0.448684	0	0	1.70337	2.24552	CLDN3;RAB39B;SEMA3E
negative regulation of nucleic acid-templated transcription (GO:1903507)	14/464	0.271103	0.451565	0	0	1.22206	1.5951	HDAC5;CIITA;CALCA;NR1D1;HDAC9;CIART;BMP2;DDIT3;IRF1;TRIB3;PLCB1;ZNF423;CRYAB;SAMD11
regulation of cell development (GO:0060284)	2/41	0.27277	0.451565	0	0	2.00815	2.60884	HDAC9;CX3CL1
carbohydrate catabolic process (GO:0016052)	2/41	0.27277	0.451565	0	0	2.00815	2.60884	NEU4;ALDOB
gluconeogenesis (GO:0006094)	2/41	0.27277	0.451565	0	0	2.00815	2.60884	ALDOB;PCK1
response to growth factor (GO:0070848)	2/41	0.27277	0.451565	0	0	2.00815	2.60884	ACVRL1;BMPR1B
hexose metabolic process (GO:0019318)	2/41	0.27277	0.451565	0	0	2.00815	2.60884	ALDOB;PCK1
import into cell (GO:0098657)	2/41	0.27277	0.451565	0	0	2.00815	2.60884	SNAP25;SLC46A1
visual system development (GO:0150063)	2/41	0.27277	0.451565	0	0	2.00815	2.60884	C3;BMPR1B
positive regulation of biomineral tissue development (GO:0070169)	2/41	0.27277	0.451565	0	0	2.00815	2.60884	BMP2;BMPR1B
antigen processing and presentation of exogenous peptide antigen via MHC class I, TAP-dependent (GO:0002479)	3/73	0.274375	0.451565	0	0	1.67895	2.17131	HLA-B;HLA-C;HLA-F
neurotransmitter transport (GO:0006836)	3/73	0.274375	0.451565	0	0	1.67895	2.17131	SNAP25;SLC17A8;SLC6A3
purine nucleotide catabolic process (GO:0006195)	1/13	0.280043	0.451565	0	0	3.26121	4.15091	XDH
purine-containing compound catabolic process (GO:0072523)	1/13	0.280043	0.451565	0	0	3.26121	4.15091	XDH
AMP metabolic process (GO:0046033)	1/13	0.280043	0.451565	0	0	3.26121	4.15091	XDH
antifungal innate immune response (GO:0061760)	1/13	0.280043	0.451565	0	0	3.26121	4.15091	PLCG2
regulation of antigen receptor-mediated signaling pathway (GO:0050854)	1/13	0.280043	0.451565	0	0	3.26121	4.15091	CD300A
atrial cardiac muscle cell action potential (GO:0086014)	1/13	0.280043	0.451565	0	0	3.26121	4.15091	KCNJ3
carboxylic acid biosynthetic process (GO:0046394)	1/13	0.280043	0.451565	0	0	3.26121	4.15091	CYP2C8
regulation of chemokine (C-X-C motif) ligand 2 production (GO:2000341)	1/13	0.280043	0.451565	0	0	3.26121	4.15091	CD74
cellular component maintenance (GO:0043954)	1/13	0.280043	0.451565	0	0	3.26121	4.15091	CLDN3
regulation of fibrinolysis (GO:0051917)	1/13	0.280043	0.451565	0	0	3.26121	4.15091	F11
cellular response to interleukin-15 (GO:0071350)	1/13	0.280043	0.451565	0	0	3.26121	4.15091	PLCB1
regulation of leukocyte adhesion to vascular endothelial cell (GO:1904994)	1/13	0.280043	0.451565	0	0	3.26121	4.15091	ITGB2
detection of calcium ion (GO:0005513)	1/13	0.280043	0.451565	0	0	3.26121	4.15091	CASR
regulation of nucleocytoplasmic transport (GO:0046822)	1/13	0.280043	0.451565	0	0	3.26121	4.15091	MX2
embryonic appendage morphogenesis (GO:0035113)	1/13	0.280043	0.451565	0	0	3.26121	4.15091	CYP26B1
endochondral bone morphogenesis (GO:0060350)	1/13	0.280043	0.451565	0	0	3.26121	4.15091	BMPR1B
glucan biosynthetic process (GO:0009250)	1/13	0.280043	0.451565	0	0	3.26121	4.15091	NR1D1
regulation of tube diameter (GO:0035296)	1/13	0.280043	0.451565	0	0	3.26121	4.15091	ACE2
glucose import (GO:0046323)	1/13	0.280043	0.451565	0	0	3.26121	4.15091	SLC5A1
glycogen biosynthetic process (GO:0005978)	1/13	0.280043	0.451565	0	0	3.26121	4.15091	NR1D1
relaxation of cardiac muscle (GO:0055119)	1/13	0.280043	0.451565	0	0	3.26121	4.15091	P2RX4
response to iron ion (GO:0010039)	1/13	0.280043	0.451565	0	0	3.26121	4.15091	HAMP
response to thyroid hormone (GO:0097066)	1/13	0.280043	0.451565	0	0	3.26121	4.15091	CTSS
homeostasis of number of cells (GO:0048872)	1/13	0.280043	0.451565	0	0	3.26121	4.15091	LRRC19
reticulophagy (GO:0061709)	1/13	0.280043	0.451565	0	0	3.26121	4.15091	RETREG1
interleukin-15-mediated signaling pathway (GO:0035723)	1/13	0.280043	0.451565	0	0	3.26121	4.15091	PLCB1
macrophage activation involved in immune response (GO:0002281)	1/13	0.280043	0.451565	0	0	3.26121	4.15091	PLCG2
toll-like receptor 9 signaling pathway (GO:0034162)	1/13	0.280043	0.451565	0	0	3.26121	4.15091	TLR9
mitochondrion transport along microtubule (GO:0047497)	1/13	0.280043	0.451565	0	0	3.26121	4.15091	SYBU
vascular process in circulatory system (GO:0003018)	1/13	0.280043	0.451565	0	0	3.26121	4.15091	ACE2
myelination in peripheral nervous system (GO:0022011)	1/13	0.280043	0.451565	0	0	3.26121	4.15091	NCMAP
negative regulation of alcohol biosynthetic process (GO:1902931)	1/13	0.280043	0.451565	0	0	3.26121	4.15091	BMP2
negative regulation of cell morphogenesis involved in differentiation (GO:0010771)	1/13	0.280043	0.451565	0	0	3.26121	4.15091	GBP1
negative regulation of cellular senescence (GO:2000773)	1/13	0.280043	0.451565	0	0	3.26121	4.15091	SLC30A10
negative regulation of hydrogen peroxide-induced cell death (GO:1903206)	1/13	0.280043	0.451565	0	0	3.26121	4.15091	GPR37L1
negative regulation of intrinsic apoptotic signaling pathway in response to DNA damage by p53 class mediator (GO:1902166)	1/13	0.280043	0.451565	0	0	3.26121	4.15091	CD74
negative regulation of mononuclear cell migration (GO:0071676)	1/13	0.280043	0.451565	0	0	3.26121	4.15091	PLCB1
negative regulation of myotube differentiation (GO:0010832)	1/13	0.280043	0.451565	0	0	3.26121	4.15091	HDAC5
negative regulation of reactive oxygen species biosynthetic process (GO:1903427)	1/13	0.280043	0.451565	0	0	3.26121	4.15091	SLC30A10
negative regulation of substrate adhesion-dependent cell spreading (GO:1900025)	1/13	0.280043	0.451565	0	0	3.26121	4.15091	GBP1
poly-N-acetyllactosamine metabolic process (GO:0030309)	1/13	0.280043	0.451565	0	0	3.26121	4.15091	B3GNT8
polyamine metabolic process (GO:0006595)	1/13	0.280043	0.451565	0	0	3.26121	4.15091	AOC1
positive regulation of calcineurin-mediated signaling (GO:0106058)	1/13	0.280043	0.451565	0	0	3.26121	4.15091	CHP2
positive regulation of calcineurin-NFAT signaling cascade (GO:0070886)	1/13	0.280043	0.451565	0	0	3.26121	4.15091	CHP2
positive regulation of calcium ion-dependent exocytosis (GO:0045956)	1/13	0.280043	0.451565	0	0	3.26121	4.15091	KCNB1
positive regulation of insulin receptor signaling pathway (GO:0046628)	1/13	0.280043	0.451565	0	0	3.26121	4.15091	SORL1
positive regulation of neuron migration (GO:2001224)	1/13	0.280043	0.451565	0	0	3.26121	4.15091	SEMA6A
positive regulation of purine nucleotide biosynthetic process (GO:1900373)	1/13	0.280043	0.451565	0	0	3.26121	4.15091	NOS2
positive regulation of sodium ion transport (GO:0010765)	1/13	0.280043	0.451565	0	0	3.26121	4.15091	CNKSR3
positive regulation of transporter activity (GO:0032411)	1/13	0.280043	0.451565	0	0	3.26121	4.15091	SYNGR3
protein localization to mitochondrion (GO:0070585)	1/13	0.280043	0.451565	0	0	3.26121	4.15091	RNF186
glycerophospholipid biosynthetic process (GO:0046474)	6/177	0.281086	0.452967	0	0	1.37575	1.74596	ACHE;PLA2G1B;GPD1;PLA2G4C;PLCG2;APOA1
positive regulation of protein tyrosine kinase activity (GO:0061098)	2/42	0.282069	0.453991	0	0	1.95785	2.47786	EFNA1;AGT
potassium ion import across plasma membrane (GO:1990573)	2/42	0.282069	0.453991	0	0	1.95785	2.47786	KCNJ9;KCNJ3
negative regulation of transmembrane receptor protein serine/threonine kinase signaling pathway (GO:0090101)	4/108	0.283648	0.45625	0	0	1.50715	1.89904	BMP2;BAMBI;BMPR1B;SORL1
negative regulation of gene expression (GO:0010629)	10/322	0.285034	0.458197	0	0	1.25773	1.57864	ACVRL1;DLL4;BMP2;CLDN3;SLC24A3;NOS2;SYT11;XDH;HDAC9;PATL2
regulation of cell-substrate adhesion (GO:0010810)	2/43	0.291358	0.463489	0	0	1.91	2.35541	ECM2;CX3CL1
substantia nigra development (GO:0021762)	2/43	0.291358	0.463489	0	0	1.91	2.35541	CASP5;SYNGR3
negative regulation of cellular macromolecule biosynthetic process (GO:2000113)	16/547	0.292749	0.463489	0	0	1.18344	1.45378	ACVRL1;HDAC5;CIITA;CALCA;NR1D1;HDAC9;PATL2;CIART;BMP2;DDIT3;IRF1;TRIB3;PLCB1;ZNF423;CRYAB;SAMD11
positive regulation of cellular biosynthetic process (GO:0031328)	6/180	0.293999	0.463489	0	0	1.35182	1.65487	PIWIL2;P2RX4;DUOXA2;APOA1;APOA4;NR1D1
regulation of protein kinase activity (GO:0045859)	4/110	0.294834	0.463489	0	0	1.47856	1.80583	RASSF2;DEPTOR;HSPB1;TRIB3
positive regulation of cell population proliferation (GO:0008284)	14/474	0.297188	0.463489	0	0	1.19486	1.44984	CD74;EGR4;MEGF10;PLA2G1B;AKR1C2;AGT;CX3CL1;DLL4;BMP2;BAMBI;PDGFD;CHP2;HMOX1;IL6R
2-oxoglutarate metabolic process (GO:0006103)	1/14	0.298018	0.463489	0	0	3.01019	3.64415	TAT
protein localization to vacuole (GO:0072665)	1/14	0.298018	0.463489	0	0	3.01019	3.64415	GBP1
protein modification by small protein conjugation or removal (GO:0070647)	1/14	0.298018	0.463489	0	0	3.01019	3.64415	UBD
amyloid precursor protein catabolic process (GO:0042987)	1/14	0.298018	0.463489	0	0	3.01019	3.64415	ABCG1
regulation of acrosome reaction (GO:0060046)	1/14	0.298018	0.463489	0	0	3.01019	3.64415	PLCB1
atrioventricular valve development (GO:0003171)	1/14	0.298018	0.463489	0	0	3.01019	3.64415	BMP2
cAMP metabolic process (GO:0046058)	1/14	0.298018	0.463489	0	0	3.01019	3.64415	ADCY5
cell junction maintenance (GO:0034331)	1/14	0.298018	0.463489	0	0	3.01019	3.64415	CLDN3
regulation of DNA methylation-dependent heterochromatin assembly (GO:0090308)	1/14	0.298018	0.463489	0	0	3.01019	3.64415	APOBEC1
ceramide transport (GO:0035627)	1/14	0.298018	0.463489	0	0	3.01019	3.64415	ABCA13
cGMP-mediated signaling (GO:0019934)	1/14	0.298018	0.463489	0	0	3.01019	3.64415	PDE3A
regulation of intrinsic apoptotic signaling pathway in response to DNA damage by p53 class mediator (GO:1902165)	1/14	0.298018	0.463489	0	0	3.01019	3.64415	CD74
regulation of IRE1-mediated unfolded protein response (GO:1903894)	1/14	0.298018	0.463489	0	0	3.01019	3.64415	BCL2L11
regulation of protein kinase C signaling (GO:0090036)	1/14	0.298018	0.463489	0	0	3.01019	3.64415	CD40
endothelial cell differentiation (GO:0045446)	1/14	0.298018	0.463489	0	0	3.01019	3.64415	ACVRL1
regulation of response to endoplasmic reticulum stress (GO:1905897)	1/14	0.298018	0.463489	0	0	3.01019	3.64415	NUPR1
regulation of retinoic acid receptor signaling pathway (GO:0048385)	1/14	0.298018	0.463489	0	0	3.01019	3.64415	CYP26B1
relaxation of muscle (GO:0090075)	1/14	0.298018	0.463489	0	0	3.01019	3.64415	P2RX4
renal absorption (GO:0070293)	1/14	0.298018	0.463489	0	0	3.01019	3.64415	SLC15A2
heterochromatin organization (GO:0070828)	1/14	0.298018	0.463489	0	0	3.01019	3.64415	SNAI1
secretion (GO:0046903)	1/14	0.298018	0.463489	0	0	3.01019	3.64415	FBLN5
sequestering of extracellular ligand from receptor (GO:0035581)	1/14	0.298018	0.463489	0	0	3.01019	3.64415	BMP2
sodium-independent organic anion transport (GO:0043252)	1/14	0.298018	0.463489	0	0	3.01019	3.64415	SLCO2A1
striated muscle cell development (GO:0055002)	1/14	0.298018	0.463489	0	0	3.01019	3.64415	KLHL41
synaptic membrane adhesion (GO:0099560)	1/14	0.298018	0.463489	0	0	3.01019	3.64415	LRRC4
manganese ion transport (GO:0006828)	1/14	0.298018	0.463489	0	0	3.01019	3.64415	SLC30A10
T-helper cell differentiation (GO:0042093)	1/14	0.298018	0.463489	0	0	3.01019	3.64415	RORC
membrane repolarization during action potential (GO:0086011)	1/14	0.298018	0.463489	0	0	3.01019	3.64415	KCNE4
monoacylglycerol metabolic process (GO:0046462)	1/14	0.298018	0.463489	0	0	3.01019	3.64415	MOGAT2
myeloid dendritic cell activation (GO:0001773)	1/14	0.298018	0.463489	0	0	3.01019	3.64415	UBD
negative regulation of bone mineralization (GO:0030502)	1/14	0.298018	0.463489	0	0	3.01019	3.64415	RFLNA
negative regulation of cell activation (GO:0050866)	1/14	0.298018	0.463489	0	0	3.01019	3.64415	NR1D1
negative regulation of secretion (GO:0051048)	1/14	0.298018	0.463489	0	0	3.01019	3.64415	CD74
negative regulation of T cell differentiation (GO:0045581)	1/14	0.298018	0.463489	0	0	3.01019	3.64415	IRF1
negative regulation of T cell mediated immunity (GO:0002710)	1/14	0.298018	0.463489	0	0	3.01019	3.64415	HLA-F
negative regulation of translational initiation (GO:0045947)	1/14	0.298018	0.463489	0	0	3.01019	3.64415	EIF4EBP3
neuron fate commitment (GO:0048663)	1/14	0.298018	0.463489	0	0	3.01019	3.64415	DLL4
nucleoside phosphate biosynthetic process (GO:1901293)	1/14	0.298018	0.463489	0	0	3.01019	3.64415	CMPK2
nucleoside phosphate catabolic process (GO:1901292)	1/14	0.298018	0.463489	0	0	3.01019	3.64415	ENTPD8
nucleoside triphosphate metabolic process (GO:0009141)	1/14	0.298018	0.463489	0	0	3.01019	3.64415	CMPK2
positive regulation of cellular response to insulin stimulus (GO:1900078)	1/14	0.298018	0.463489	0	0	3.01019	3.64415	SORL1
positive regulation of cyclase activity (GO:0031281)	1/14	0.298018	0.463489	0	0	3.01019	3.64415	NOS2
positive regulation of granulocyte macrophage colony-stimulating factor production (GO:0032725)	1/14	0.298018	0.463489	0	0	3.01019	3.64415	TLR9
positive regulation of insulin secretion involved in cellular response to glucose stimulus (GO:0035774)	1/14	0.298018	0.463489	0	0	3.01019	3.64415	HLA-DRB1
positive regulation of macrophage chemotaxis (GO:0010759)	1/14	0.298018	0.463489	0	0	3.01019	3.64415	CXCL17
positive regulation of SMAD protein signal transduction (GO:0060391)	1/14	0.298018	0.463489	0	0	3.01019	3.64415	KIAA0319
positive regulation of superoxide anion generation (GO:0032930)	1/14	0.298018	0.463489	0	0	3.01019	3.64415	ITGB2
positive regulation of transmembrane transport (GO:0034764)	1/14	0.298018	0.463489	0	0	3.01019	3.64415	C3
positive regulation of phosphorylation (GO:0042327)	8/253	0.298097	0.463489	0	0	1.28059	1.54994	C3;EFNA1;CD74;CD40;BMP2;CLDN3;KNDC1;HLA-DRB1
positive regulation of cellular process (GO:0048522)	18/625	0.299542	0.465459	0	0	1.16483	1.4042	CAMK1D;EGR4;SLC30A2;PLA2G1B;APOA1;AKR1C2;NCMAP;CX3CL1;P2RX4;BAMBI;PDGFD;CHP2;SAA1;NUPR1;BMPR1B;PRSS2;IL6R;TLR2
response to amyloid-beta (GO:1904645)	2/44	0.300632	0.465765	0	0	1.86442	2.2408	NGFR;VCAM1
hexose biosynthetic process (GO:0019319)	2/44	0.300632	0.465765	0	0	1.86442	2.2408	ALDOB;PCK1
lymphocyte chemotaxis (GO:0048247)	2/44	0.300632	0.465765	0	0	1.86442	2.2408	SAA1;CX3CL1
positive regulation of cell-matrix adhesion (GO:0001954)	2/44	0.300632	0.465765	0	0	1.86442	2.2408	CCL28;CX3CL1
positive regulation of potassium ion transmembrane transport (GO:1901381)	2/44	0.300632	0.465765	0	0	1.86442	2.2408	KCNJ9;KCNJ3
inorganic cation import across plasma membrane (GO:0098659)	3/77	0.301651	0.466789	0	0	1.58787	1.90303	KCNJ9;SLC5A1;KCNJ3
negative regulation of developmental process (GO:0051093)	3/77	0.301651	0.466789	0	0	1.58787	1.90303	BMP2;GRIN3A;KIAA0319
antigen processing and presentation of exogenous peptide antigen via MHC class I (GO:0042590)	3/78	0.308494	0.475595	0	0	1.56661	1.84242	HLA-B;HLA-C;HLA-F
negative regulation of blood vessel morphogenesis (GO:2000181)	3/78	0.308494	0.475595	0	0	1.56661	1.84242	SEMA6A;SEMA3E;THBS4
negative regulation of protein serine/threonine kinase activity (GO:0071901)	3/78	0.308494	0.475595	0	0	1.56661	1.84242	CD300A;SORL1;AGT
action potential (GO:0001508)	2/45	0.309884	0.475595	0	0	1.82097	2.13337	KCNE4;KCNB1
neural crest cell development (GO:0014032)	2/45	0.309884	0.475595	0	0	1.82097	2.13337	SEMA6A;SEMA3E
protein deacetylation (GO:0006476)	2/45	0.309884	0.475595	0	0	1.82097	2.13337	HDAC5;HDAC9
regulation of cytosolic calcium ion concentration (GO:0051480)	5/148	0.310344	0.475595	0	0	1.37015	1.60317	CALCA;SAA1;BDKRB1;KNG1;ADCY5
positive regulation of intracellular protein transport (GO:0090316)	5/148	0.310344	0.475595	0	0	1.37015	1.60317	KCNB1;ITGB2;CHP2;SLC51B;SORL1
positive regulation of transferase activity (GO:0051347)	5/148	0.310344	0.475595	0	0	1.37015	1.60317	CD74;PARM1;TRIB3;SORL1;HLA-DRB1
negative regulation of NF-kappaB transcription factor activity (GO:0032088)	3/79	0.315344	0.475595	0	0	1.54592	1.78413	DDIT3;TLR9;CYP1B1
protein trimerization (GO:0070206)	1/15	0.315544	0.475595	0	0	2.79504	3.22395	STEAP4
aflatoxin metabolic process (GO:0046222)	1/15	0.315544	0.475595	0	0	2.79504	3.22395	CYP3A4
androgen receptor signaling pathway (GO:0030521)	1/15	0.315544	0.475595	0	0	2.79504	3.22395	SCGB2A1
regulation of amyloid fibril formation (GO:1905906)	1/15	0.315544	0.475595	0	0	2.79504	3.22395	CRYAB
regulation of branching involved in ureteric bud morphogenesis (GO:0090189)	1/15	0.315544	0.475595	0	0	2.79504	3.22395	AGT
cellular response to arsenic-containing substance (GO:0071243)	1/15	0.315544	0.475595	0	0	2.79504	3.22395	ATF3
cellular response to ATP (GO:0071318)	1/15	0.315544	0.475595	0	0	2.79504	3.22395	P2RX4
cellular response to exogenous dsRNA (GO:0071360)	1/15	0.315544	0.475595	0	0	2.79504	3.22395	IFIT1
regulation of extracellular matrix organization (GO:1903053)	1/15	0.315544	0.475595	0	0	2.79504	3.22395	AGT
central nervous system neuron development (GO:0021954)	1/15	0.315544	0.475595	0	0	2.79504	3.22395	MAP2
engulfment of apoptotic cell (GO:0043652)	1/15	0.315544	0.475595	0	0	2.79504	3.22395	MEGF10
regulation of superoxide anion generation (GO:0032928)	1/15	0.315544	0.475595	0	0	2.79504	3.22395	ITGB2
regulation of triglyceride biosynthetic process (GO:0010866)	1/15	0.315544	0.475595	0	0	2.79504	3.22395	C3
glycogen catabolic process (GO:0005980)	1/15	0.315544	0.475595	0	0	2.79504	3.22395	STBD1
response to acidic pH (GO:0010447)	1/15	0.315544	0.475595	0	0	2.79504	3.22395	CTSS
response to ethanol (GO:0045471)	1/15	0.315544	0.475595	0	0	2.79504	3.22395	GRIN3A
histone H3 deacetylation (GO:0070932)	1/15	0.315544	0.475595	0	0	2.79504	3.22395	HDAC9
integrated stress response signaling (GO:0140467)	1/15	0.315544	0.475595	0	0	2.79504	3.22395	DDIT3
superoxide anion generation (GO:0042554)	1/15	0.315544	0.475595	0	0	2.79504	3.22395	DUOX2
macrophage differentiation (GO:0030225)	1/15	0.315544	0.475595	0	0	2.79504	3.22395	HLA-DRB1
membrane repolarization during cardiac muscle cell action potential (GO:0086013)	1/15	0.315544	0.475595	0	0	2.79504	3.22395	KCNJ3
mycotoxin metabolic process (GO:0043385)	1/15	0.315544	0.475595	0	0	2.79504	3.22395	CYP3A4
negative regulation of chondrocyte differentiation (GO:0032331)	1/15	0.315544	0.475595	0	0	2.79504	3.22395	RFLNA
negative regulation of leukocyte activation (GO:0002695)	1/15	0.315544	0.475595	0	0	2.79504	3.22395	CD300A
negative regulation of leukocyte mediated cytotoxicity (GO:0001911)	1/15	0.315544	0.475595	0	0	2.79504	3.22395	HLA-F
negative regulation of protein processing (GO:0010955)	1/15	0.315544	0.475595	0	0	2.79504	3.22395	CHAC1
nucleobase-containing small molecule catabolic process (GO:0034656)	1/15	0.315544	0.475595	0	0	2.79504	3.22395	ENTPD8
organic heteropentacyclic compound metabolic process (GO:1901376)	1/15	0.315544	0.475595	0	0	2.79504	3.22395	CYP3A4
positive regulation of cell killing (GO:0031343)	1/15	0.315544	0.475595	0	0	2.79504	3.22395	NOS2
positive regulation of lyase activity (GO:0051349)	1/15	0.315544	0.475595	0	0	2.79504	3.22395	NOS2
positive regulation of natural killer cell activation (GO:0032816)	1/15	0.315544	0.475595	0	0	2.79504	3.22395	HLA-F
positive regulation of response to cytokine stimulus (GO:0060760)	1/15	0.315544	0.475595	0	0	2.79504	3.22395	CD74
positive regulation of secretion (GO:0051047)	1/15	0.315544	0.475595	0	0	2.79504	3.22395	SCIN
protein homotrimerization (GO:0070207)	1/15	0.315544	0.475595	0	0	2.79504	3.22395	STEAP4
protein kinase A signaling (GO:0010737)	1/15	0.315544	0.475595	0	0	2.79504	3.22395	LCP1
regulation of cellular protein localization (GO:1903827)	2/46	0.319112	0.48014	0	0	1.7795	2.03257	MAP2;LCP1
negative regulation of tumor necrosis factor production (GO:0032720)	2/46	0.319112	0.48014	0	0	1.7795	2.03257	SYT11;CX3CL1
positive regulation of response to stimulus (GO:0048584)	2/46	0.319112	0.48014	0	0	1.7795	2.03257	RSAD2;PLA2G1B
regulation of cell migration (GO:0030334)	12/408	0.321583	0.483579	0	0	1.18879	1.34868	ACVRL1;NGFR;CD74;BMP2;CLDN3;SEMA6A;PDGFD;SNAI1;CYP1B1;SEMA3E;SORL1;CX3CL1
negative regulation of cell cycle (GO:0045786)	3/80	0.322196	0.484221	0	0	1.52576	1.72808	BMP2;HPGD;NUPR1
calcium ion transport (GO:0006816)	4/115	0.323016	0.484896	0	0	1.41159	1.59518	CASR;GRIN3A;SLC24A3;P2RX4
cellular amide metabolic process (GO:0043603)	4/115	0.323016	0.484896	0	0	1.41159	1.59518	SLC46A1;VNN2;VNN3;ALDH1L2
epidermal growth factor receptor signaling pathway (GO:0007173)	2/47	0.328309	0.486459	0	0	1.73986	1.93786	PIGR;SLC30A10
epithelial to mesenchymal transition (GO:0001837)	2/47	0.328309	0.486459	0	0	1.73986	1.93786	BMP2;SNAI1
glycosphingolipid metabolic process (GO:0006687)	2/47	0.328309	0.486459	0	0	1.73986	1.93786	NEU4;STS
histone deacetylation (GO:0016575)	2/47	0.328309	0.486459	0	0	1.73986	1.93786	HDAC5;HDAC9
polyol metabolic process (GO:0019751)	2/47	0.328309	0.486459	0	0	1.73986	1.93786	PLCG2;PLCB1
phospholipase C-activating G protein-coupled receptor signaling pathway (GO:0007200)	3/81	0.329048	0.486459	0	0	1.50613	1.67414	CALCA;OPRL1;AGT
positive regulation of cellular amide metabolic process (GO:0034250)	3/81	0.329048	0.486459	0	0	1.50613	1.67414	PIWIL2;EFNA1;ABCG1
aromatic amino acid family catabolic process (GO:0009074)	1/16	0.332634	0.486459	0	0	2.60857	2.87128	TAT
basement membrane organization (GO:0071711)	1/16	0.332634	0.486459	0	0	2.60857	2.87128	CTSS
regulation of defense response to virus (GO:0050688)	1/16	0.332634	0.486459	0	0	2.60857	2.87128	HERC5
regulation of ERBB signaling pathway (GO:1901184)	1/16	0.332634	0.486459	0	0	2.60857	2.87128	IFI6
cellular response to corticosteroid stimulus (GO:0071384)	1/16	0.332634	0.486459	0	0	2.60857	2.87128	BCL2L11
regulation of fatty acid oxidation (GO:0046320)	1/16	0.332634	0.486459	0	0	2.60857	2.87128	PDK4
regulation of granulocyte macrophage colony-stimulating factor production (GO:0032645)	1/16	0.332634	0.486459	0	0	2.60857	2.87128	TLR9
cellular response to sterol (GO:0036315)	1/16	0.332634	0.486459	0	0	2.60857	2.87128	RORC
regulation of hormone secretion (GO:0046883)	1/16	0.332634	0.486459	0	0	2.60857	2.87128	NMB
ceramide catabolic process (GO:0046514)	1/16	0.332634	0.486459	0	0	2.60857	2.87128	NEU4
regulation of interleukin-1 production (GO:0032652)	1/16	0.332634	0.486459	0	0	2.60857	2.87128	SAA1
regulation of intrinsic apoptotic signaling pathway in response to DNA damage (GO:1902229)	1/16	0.332634	0.486459	0	0	2.60857	2.87128	SNAI1
regulation of leukocyte activation (GO:0002694)	1/16	0.332634	0.486459	0	0	2.60857	2.87128	CD74
regulation of mast cell degranulation (GO:0043304)	1/16	0.332634	0.486459	0	0	2.60857	2.87128	CD300A
regulation of mitotic sister chromatid separation (GO:0010965)	1/16	0.332634	0.486459	0	0	2.60857	2.87128	HECW2
regulation of oxidative phosphorylation (GO:0002082)	1/16	0.332634	0.486459	0	0	2.60857	2.87128	NUPR1
eosinophil chemotaxis (GO:0048245)	1/16	0.332634	0.486459	0	0	2.60857	2.87128	CX3CL1
eosinophil migration (GO:0072677)	1/16	0.332634	0.486459	0	0	2.60857	2.87128	CX3CL1
epiboly involved in wound healing (GO:0090505)	1/16	0.332634	0.486459	0	0	2.60857	2.87128	LCP1
regulation of systemic arterial blood pressure by hormone (GO:0001990)	1/16	0.332634	0.486459	0	0	2.60857	2.87128	ACE2
glutamine family amino acid catabolic process (GO:0009065)	1/16	0.332634	0.486459	0	0	2.60857	2.87128	NOS2
membrane repolarization (GO:0086009)	1/16	0.332634	0.486459	0	0	2.60857	2.87128	KCNE4
mesenchyme development (GO:0060485)	1/16	0.332634	0.486459	0	0	2.60857	2.87128	BMP2
necroptotic process (GO:0070266)	1/16	0.332634	0.486459	0	0	2.60857	2.87128	CD14
negative regulation of anoikis (GO:2000811)	1/16	0.332634	0.486459	0	0	2.60857	2.87128	PDK4
negative regulation of cell-substrate junction organization (GO:0150118)	1/16	0.332634	0.486459	0	0	2.60857	2.87128	ACVRL1
negative regulation of epithelial cell differentiation (GO:0030857)	1/16	0.332634	0.486459	0	0	2.60857	2.87128	XDH
negative regulation of focal adhesion assembly (GO:0051895)	1/16	0.332634	0.486459	0	0	2.60857	2.87128	ACVRL1
negative regulation of immune effector process (GO:0002698)	1/16	0.332634	0.486459	0	0	2.60857	2.87128	CD300A
negative regulation of transcription regulatory region DNA binding (GO:2000678)	1/16	0.332634	0.486459	0	0	2.60857	2.87128	DDIT3
nucleotide catabolic process (GO:0009166)	1/16	0.332634	0.486459	0	0	2.60857	2.87128	XDH
odontogenesis of dentin-containing tooth (GO:0042475)	1/16	0.332634	0.486459	0	0	2.60857	2.87128	BMP2
oogenesis (GO:0048477)	1/16	0.332634	0.486459	0	0	2.60857	2.87128	PIWIL2
platelet-derived growth factor receptor signaling pathway (GO:0048008)	1/16	0.332634	0.486459	0	0	2.60857	2.87128	PDGFD
positive regulation of endothelial cell apoptotic process (GO:2000353)	1/16	0.332634	0.486459	0	0	2.60857	2.87128	CD40
positive regulation of isotype switching (GO:0045830)	1/16	0.332634	0.486459	0	0	2.60857	2.87128	CD40
positive regulation of leukocyte adhesion to vascular endothelial cell (GO:1904996)	1/16	0.332634	0.486459	0	0	2.60857	2.87128	ITGB2
positive regulation of small molecule metabolic process (GO:0062013)	1/16	0.332634	0.486459	0	0	2.60857	2.87128	ADM
positive regulation of TORC1 signaling (GO:1904263)	1/16	0.332634	0.486459	0	0	2.60857	2.87128	RRAGD
purine ribonucleotide biosynthetic process (GO:0009152)	2/48	0.337472	0.49188	0	0	1.70195	1.84878	GUCY2C;ADCY5
cellular response to alcohol (GO:0097306)	2/48	0.337472	0.49188	0	0	1.70195	1.84878	AKR1C2;ADCY5
inositol phosphate metabolic process (GO:0043647)	2/48	0.337472	0.49188	0	0	1.70195	1.84878	PLCG2;PLCB1
negative regulation of tumor necrosis factor superfamily cytokine production (GO:1903556)	2/48	0.337472	0.49188	0	0	1.70195	1.84878	SYT11;CX3CL1
phosphatidic acid biosynthetic process (GO:0006654)	2/48	0.337472	0.49188	0	0	1.70195	1.84878	PLA2G1B;GPD1
positive regulation of endocytosis (GO:0045807)	2/48	0.337472	0.49188	0	0	1.70195	1.84878	C3;ABCA13
positive regulation of protein kinase activity (GO:0045860)	5/154	0.339844	0.494763	0	0	1.31457	1.41877	EFNA1;CALCA;RASSF2;IL6R;AGT
regulation of cellular response to stress (GO:0080135)	4/118	0.340019	0.494763	0	0	1.37423	1.48246	HSPB8;NUPR1;CRYAB;ATF3
positive regulation of protein-containing complex assembly (GO:0031334)	4/118	0.340019	0.494763	0	0	1.37423	1.48246	ABCA1;BCL2L11;BMF;LCP1
negative regulation of cell differentiation (GO:0045596)	6/191	0.342208	0.497622	0	0	1.27072	1.36264	ABCA1;EFNA1;BAMBI;TRIB3;XDH;ABCG1
regulation of Notch signaling pathway (GO:0008593)	3/83	0.342747	0.497622	0	0	1.46832	1.57222	DLL4;NRARP;CHAC1
epidermis development (GO:0008544)	3/83	0.342747	0.497622	0	0	1.46832	1.57222	NTF4;STS;HLA-DRB1
glycoprotein biosynthetic process (GO:0009101)	3/83	0.342747	0.497622	0	0	1.46832	1.57222	CHST8;B3GNT8;BMPR1B
response to glucose (GO:0009749)	2/49	0.346597	0.49908	0	0	1.66565	1.76491	KCNB1;PCK1
response to hydrogen peroxide (GO:0042542)	2/49	0.346597	0.49908	0	0	1.66565	1.76491	CYP1B1;HMOX1
oligosaccharide metabolic process (GO:0009311)	2/49	0.346597	0.49908	0	0	1.66565	1.76491	NEU4;B4GALNT2
positive regulation of actin filament polymerization (GO:0030838)	2/49	0.346597	0.49908	0	0	1.66565	1.76491	SCIN;CDC42EP5
activation of protein kinase A activity (GO:0034199)	1/17	0.349298	0.49908	0	0	2.44541	2.57215	ADCY5
regulation of cell killing (GO:0031341)	1/17	0.349298	0.49908	0	0	2.44541	2.57215	CFH
regulation of cellular respiration (GO:0043457)	1/17	0.349298	0.49908	0	0	2.44541	2.57215	NOS2
regulation of cholesterol biosynthetic process (GO:0045540)	1/17	0.349298	0.49908	0	0	2.44541	2.57215	ABCG1
cellular modified amino acid catabolic process (GO:0042219)	1/17	0.349298	0.49908	0	0	2.44541	2.57215	CHAC1
regulation of establishment of endothelial barrier (GO:1903140)	1/17	0.349298	0.49908	0	0	2.44541	2.57215	PROC
cellular response to gamma radiation (GO:0071480)	1/17	0.349298	0.49908	0	0	2.44541	2.57215	CRYAB
regulation of leukocyte migration (GO:0002685)	1/17	0.349298	0.49908	0	0	2.44541	2.57215	HMOX1
regulation of neuroblast proliferation (GO:1902692)	1/17	0.349298	0.49908	0	0	2.44541	2.57215	CX3CL1
regulation of osteoblast proliferation (GO:0033688)	1/17	0.349298	0.49908	0	0	2.44541	2.57215	BMP2
epithelial cell morphogenesis (GO:0003382)	1/17	0.349298	0.49908	0	0	2.44541	2.57215	CLDN3
regulation of steroid biosynthetic process (GO:0050810)	1/17	0.349298	0.49908	0	0	2.44541	2.57215	BMP2
synaptic vesicle membrane organization (GO:0048499)	1/17	0.349298	0.49908	0	0	2.44541	2.57215	SNAP25
vasculature development (GO:0001944)	1/17	0.349298	0.49908	0	0	2.44541	2.57215	ACVRL1
modified amino acid transport (GO:0072337)	1/17	0.349298	0.49908	0	0	2.44541	2.57215	SLC46A1
muscle tissue morphogenesis (GO:0060415)	1/17	0.349298	0.49908	0	0	2.44541	2.57215	BMP2
negative regulation of amyloid-beta formation (GO:1902430)	1/17	0.349298	0.49908	0	0	2.44541	2.57215	SORL1
negative regulation of ATP metabolic process (GO:1903579)	1/17	0.349298	0.49908	0	0	2.44541	2.57215	NUPR1
negative regulation of cell aging (GO:0090344)	1/17	0.349298	0.49908	0	0	2.44541	2.57215	SLC30A10
negative regulation of insulin secretion (GO:0046676)	1/17	0.349298	0.49908	0	0	2.44541	2.57215	KCNB1
negative regulation of intrinsic apoptotic signaling pathway by p53 class mediator (GO:1902254)	1/17	0.349298	0.49908	0	0	2.44541	2.57215	CD74
phosphate ion transport (GO:0006817)	1/17	0.349298	0.49908	0	0	2.44541	2.57215	SLC34A2
positive regulation of heart rate (GO:0010460)	1/17	0.349298	0.49908	0	0	2.44541	2.57215	ADM
positive regulation of muscle hypertrophy (GO:0014742)	1/17	0.349298	0.49908	0	0	2.44541	2.57215	AGT
positive regulation of regulated secretory pathway (GO:1903307)	1/17	0.349298	0.49908	0	0	2.44541	2.57215	KCNB1
negative regulation of programmed cell death (GO:0043069)	11/381	0.353992	0.505509	0	0	1.16549	1.21034	NGFR;CD74;PROC;IFI6;HSPB1;NUPR1;VTCN1;EVI2B;CRYAB;IFIT3;CX3CL1
cellular response to tumor necrosis factor (GO:0071356)	6/194	0.355514	0.506534	0	0	1.25025	1.29299	CD40;NR1D1;GBP2;GBP1;CX3CL1;TNFSF13B
iron ion transport (GO:0006826)	2/50	0.35568	0.506534	0	0	1.63087	1.68587	ATP6V0D2;CP
neuron migration (GO:0001764)	2/50	0.35568	0.506534	0	0	1.63087	1.68587	DNER;KIAA0319
phosphatidic acid metabolic process (GO:0046473)	2/50	0.35568	0.506534	0	0	1.63087	1.68587	PLA2G1B;GPD1
positive regulation of ion transport (GO:0043270)	2/50	0.35568	0.506534	0	0	1.63087	1.68587	P2RX4;CNKSR3
positive regulation of protein catabolic process (GO:0045732)	3/85	0.356424	0.507315	0	0	1.43236	1.47767	HECW2;C4BPA;SORL1
cellular response to starvation (GO:0009267)	5/158	0.359631	0.507834	0	0	1.27993	1.30896	GABARAPL1;AOC1;RRAGD;PDK4;ATP6V0D2
skeletal system development (GO:0001501)	5/158	0.359631	0.507834	0	0	1.27993	1.30896	BMP3;BMP2;COL9A2;BMPR1B;RFLNA
organonitrogen compound biosynthetic process (GO:1901566)	5/158	0.359631	0.507834	0	0	1.27993	1.30896	ACHE;GSTA2;PLA2G4C;GSTA1;APOA1
regulation of axonogenesis (GO:0050770)	2/51	0.364718	0.507834	0	0	1.5975	1.61129	LINGO1;NGFR
mesenchymal cell differentiation (GO:0048762)	2/51	0.364718	0.507834	0	0	1.5975	1.61129	BMP2;SNAI1
positive regulation of actin filament bundle assembly (GO:0032233)	2/51	0.364718	0.507834	0	0	1.5975	1.61129	APOA1;CX3CL1
positive regulation of fat cell differentiation (GO:0045600)	2/51	0.364718	0.507834	0	0	1.5975	1.61129	BMP2;SULT1E1
regulation of adaptive immune response (GO:0002819)	1/18	0.365547	0.507834	0	0	2.30144	2.31608	IRF1
regulation of B cell differentiation (GO:0045577)	1/18	0.365547	0.507834	0	0	2.30144	2.31608	TLR9
regulation of catabolic process (GO:0009894)	1/18	0.365547	0.507834	0	0	2.30144	2.31608	HPGD
regulation of delayed rectifier potassium channel activity (GO:1902259)	1/18	0.365547	0.507834	0	0	2.30144	2.31608	KCNE4
cellular response to dsRNA (GO:0071359)	1/18	0.365547	0.507834	0	0	2.30144	2.31608	IFIT1
cellular response to zinc ion (GO:0071294)	1/18	0.365547	0.507834	0	0	2.30144	2.31608	P2RX4
regulation of multicellular organism growth (GO:0040014)	1/18	0.365547	0.507834	0	0	2.30144	2.31608	GDF15
regulation of oxidative stress-induced intrinsic apoptotic signaling pathway (GO:1902175)	1/18	0.365547	0.507834	0	0	2.30144	2.31608	HSPB1
embryonic axis specification (GO:0000578)	1/18	0.365547	0.507834	0	0	2.30144	2.31608	CXXC4
regulation of protein sumoylation (GO:0033233)	1/18	0.365547	0.507834	0	0	2.30144	2.31608	RASD2
establishment of vesicle localization (GO:0051650)	1/18	0.365547	0.507834	0	0	2.30144	2.31608	SYT11
regulation of transcription by RNA polymerase I (GO:0006356)	1/18	0.365547	0.507834	0	0	2.30144	2.31608	RASL11A
regulation of ventricular cardiac muscle cell membrane repolarization (GO:0060307)	1/18	0.365547	0.507834	0	0	2.30144	2.31608	KCNE4
release of cytochrome c from mitochondria (GO:0001836)	1/18	0.365547	0.507834	0	0	2.30144	2.31608	IFI6
glycoprotein catabolic process (GO:0006516)	1/18	0.365547	0.507834	0	0	2.30144	2.31608	NEU4
response to interferon-alpha (GO:0035455)	1/18	0.365547	0.507834	0	0	2.30144	2.31608	MX2
interleukin-6-mediated signaling pathway (GO:0070102)	1/18	0.365547	0.507834	0	0	2.30144	2.31608	IL6R
intermediate filament organization (GO:0045109)	1/18	0.365547	0.507834	0	0	2.30144	2.31608	KRT20
sodium ion import across plasma membrane (GO:0098719)	1/18	0.365547	0.507834	0	0	2.30144	2.31608	SLC5A1
leukocyte tethering or rolling (GO:0050901)	1/18	0.365547	0.507834	0	0	2.30144	2.31608	VCAM1
synaptic transmission, glutamatergic (GO:0035249)	1/18	0.365547	0.507834	0	0	2.30144	2.31608	SLC17A8
ventricular cardiac muscle cell action potential (GO:0086005)	1/18	0.365547	0.507834	0	0	2.30144	2.31608	KCNE4
water transport (GO:0006833)	1/18	0.365547	0.507834	0	0	2.30144	2.31608	SLC5A1
negative regulation of cation transmembrane transport (GO:1904063)	1/18	0.365547	0.507834	0	0	2.30144	2.31608	HAMP
negative regulation of fibroblast proliferation (GO:0048147)	1/18	0.365547	0.507834	0	0	2.30144	2.31608	CD300A
negative regulation of interleukin-8 production (GO:0032717)	1/18	0.365547	0.507834	0	0	2.30144	2.31608	TLR9
negative regulation of lipid catabolic process (GO:0050995)	1/18	0.365547	0.507834	0	0	2.30144	2.31608	SORL1
negative regulation of peptide hormone secretion (GO:0090278)	1/18	0.365547	0.507834	0	0	2.30144	2.31608	KCNB1
phosphatidylglycerol acyl-chain remodeling (GO:0036148)	1/18	0.365547	0.507834	0	0	2.30144	2.31608	PLA2G1B
positive chemotaxis (GO:0050918)	1/18	0.365547	0.507834	0	0	2.30144	2.31608	CX3CL1
positive regulation of cardiac muscle hypertrophy (GO:0010613)	1/18	0.365547	0.507834	0	0	2.30144	2.31608	AGT
positive regulation of cell cycle phase transition (GO:1901989)	1/18	0.365547	0.507834	0	0	2.30144	2.31608	PLCG2
positive regulation of CREB transcription factor activity (GO:0032793)	1/18	0.365547	0.507834	0	0	2.30144	2.31608	CAMK1D
positive regulation of extracellular matrix organization (GO:1903055)	1/18	0.365547	0.507834	0	0	2.30144	2.31608	BMP2
positive regulation of glial cell differentiation (GO:0045687)	1/18	0.365547	0.507834	0	0	2.30144	2.31608	BMP2
positive regulation of nervous system process (GO:0031646)	1/18	0.365547	0.507834	0	0	2.30144	2.31608	NCMAP
presynapse assembly (GO:0099054)	1/18	0.365547	0.507834	0	0	2.30144	2.31608	NLGN4Y
programmed necrotic cell death (GO:0097300)	1/18	0.365547	0.507834	0	0	2.30144	2.31608	CD14
regulation of transcription from RNA polymerase II promoter in response to stress (GO:0043618)	3/87	0.370061	0.513559	0	0	1.39811	1.38985	DDIT3;HMOX1;ATF3
negative regulation of angiogenesis (GO:0016525)	3/87	0.370061	0.513559	0	0	1.39811	1.38985	SEMA6A;SEMA3E;THBS4
ameboidal-type cell migration (GO:0001667)	2/52	0.373707	0.517242	0	0	1.56547	1.54087	SEMA6A;SEMA3E
glycolipid metabolic process (GO:0006664)	2/52	0.373707	0.517242	0	0	1.56547	1.54087	NEU4;STS
negative regulation of cellular biosynthetic process (GO:0031327)	2/52	0.373707	0.517242	0	0	1.56547	1.54087	SNAI1;TRIB3
negative regulation of protein metabolic process (GO:0051248)	2/52	0.373707	0.517242	0	0	1.56547	1.54087	APCS;CRYAB
negative regulation of protein-containing complex assembly (GO:0031333)	2/52	0.373707	0.517242	0	0	1.56547	1.54087	CRYAB;SORL1
actin filament capping (GO:0051693)	1/19	0.381391	0.518525	0	0	2.17347	2.09507	SCIN
activin receptor signaling pathway (GO:0032924)	1/19	0.381391	0.518525	0	0	2.17347	2.09507	GDF7
purine ribonucleoside bisphosphate metabolic process (GO:0034035)	1/19	0.381391	0.518525	0	0	2.17347	2.09507	SULT1E1
pyroptosis (GO:0070269)	1/19	0.381391	0.518525	0	0	2.17347	2.09507	CASP1
aspartate family amino acid catabolic process (GO:0009068)	1/19	0.381391	0.518525	0	0	2.17347	2.09507	PIPOX
aspartate family amino acid metabolic process (GO:0009066)	1/19	0.381391	0.518525	0	0	2.17347	2.09507	FOLH1
barbed-end actin filament capping (GO:0051016)	1/19	0.381391	0.518525	0	0	2.17347	2.09507	SCIN
branching involved in ureteric bud morphogenesis (GO:0001658)	1/19	0.381391	0.518525	0	0	2.17347	2.09507	BMP2
carbohydrate derivative catabolic process (GO:1901136)	1/19	0.381391	0.518525	0	0	2.17347	2.09507	NEU4
regulation of collagen biosynthetic process (GO:0032965)	1/19	0.381391	0.518525	0	0	2.17347	2.09507	CIITA
cellular response to copper ion (GO:0071280)	1/19	0.381391	0.518525	0	0	2.17347	2.09507	AOC1
cellular response to glucagon stimulus (GO:0071377)	1/19	0.381391	0.518525	0	0	2.17347	2.09507	ADCY5
regulation of insulin-like growth factor receptor signaling pathway (GO:0043567)	1/19	0.381391	0.518525	0	0	2.17347	2.09507	BMP2
establishment of skin barrier (GO:0061436)	1/19	0.381391	0.518525	0	0	2.17347	2.09507	ALOXE3
regulation of T cell cytokine production (GO:0002724)	1/19	0.381391	0.518525	0	0	2.17347	2.09507	HLA-F
glycerolipid catabolic process (GO:0046503)	1/19	0.381391	0.518525	0	0	2.17347	2.09507	PLA2G4C
regulation of water loss via skin (GO:0033561)	1/19	0.381391	0.518525	0	0	2.17347	2.09507	ALOXE3
response to ATP (GO:0033198)	1/19	0.381391	0.518525	0	0	2.17347	2.09507	P2RX4
heart trabecula morphogenesis (GO:0061384)	1/19	0.381391	0.518525	0	0	2.17347	2.09507	DLL4
response to fatty acid (GO:0070542)	1/19	0.381391	0.518525	0	0	2.17347	2.09507	PDK4
leukocyte adhesion to vascular endothelial cell (GO:0061756)	1/19	0.381391	0.518525	0	0	2.17347	2.09507	VCAM1
leukotriene biosynthetic process (GO:0019370)	1/19	0.381391	0.518525	0	0	2.17347	2.09507	PLA2G1B
long-term memory (GO:0007616)	1/19	0.381391	0.518525	0	0	2.17347	2.09507	NTF4
striated muscle cell differentiation (GO:0051146)	1/19	0.381391	0.518525	0	0	2.17347	2.09507	BMP2
ureteric bud development (GO:0001657)	1/19	0.381391	0.518525	0	0	2.17347	2.09507	BMP2
ureteric bud morphogenesis (GO:0060675)	1/19	0.381391	0.518525	0	0	2.17347	2.09507	BMP2
myeloid cell activation involved in immune response (GO:0002275)	1/19	0.381391	0.518525	0	0	2.17347	2.09507	PLCG2
negative regulation of amyloid precursor protein catabolic process (GO:1902992)	1/19	0.381391	0.518525	0	0	2.17347	2.09507	SORL1
negative regulation of oxidative stress-induced intrinsic apoptotic signaling pathway (GO:1902176)	1/19	0.381391	0.518525	0	0	2.17347	2.09507	HSPB1
negative regulation of T cell receptor signaling pathway (GO:0050860)	1/19	0.381391	0.518525	0	0	2.17347	2.09507	GBP1
nucleotide-sugar biosynthetic process (GO:0009226)	1/19	0.381391	0.518525	0	0	2.17347	2.09507	RENBP
piRNA metabolic process (GO:0034587)	1/19	0.381391	0.518525	0	0	2.17347	2.09507	PIWIL2
positive regulation of monocyte chemotaxis (GO:0090026)	1/19	0.381391	0.518525	0	0	2.17347	2.09507	CXCL17
positive regulation of oxidoreductase activity (GO:0051353)	1/19	0.381391	0.518525	0	0	2.17347	2.09507	AGT
heart morphogenesis (GO:0003007)	2/53	0.382643	0.519957	0	0	1.5347	1.47431	ACVRL1;BMP2
regulation of endothelial cell migration (GO:0010594)	3/89	0.383646	0.520505	0	0	1.36546	1.30816	ACVRL1;DLL4;AGT
collagen fibril organization (GO:0030199)	3/89	0.383646	0.520505	0	0	1.36546	1.30816	COL5A3;CYP1B1;COL9A2
regulation of type I interferon production (GO:0032479)	3/89	0.383646	0.520505	0	0	1.36546	1.30816	HERC5;IRF1;CD14
positive regulation of binding (GO:0051099)	3/90	0.390413	0.529412	0	0	1.34969	1.26945	BMP2;BAMBI;TRIB3
regulation of potassium ion transmembrane transport (GO:1901379)	2/54	0.391525	0.530093	0	0	1.50511	1.41135	KCNJ9;KCNJ3
regulation of proteolysis (GO:0030162)	2/54	0.391525	0.530093	0	0	1.50511	1.41135	TM4SF20;KNG1
positive regulation of leukocyte chemotaxis (GO:0002690)	2/54	0.391525	0.530093	0	0	1.50511	1.41135	CXCL17;IL6R
protein targeting to lysosome (GO:0006622)	1/20	0.39684	0.531497	0	0	2.05897	1.90295	SORL1
cardiac ventricle development (GO:0003231)	1/20	0.39684	0.531497	0	0	2.05897	1.90295	DLL4
cellular modified amino acid biosynthetic process (GO:0042398)	1/20	0.39684	0.531497	0	0	2.05897	1.90295	CHAC1
cellular response to interferon-beta (GO:0035458)	1/20	0.39684	0.531497	0	0	2.05897	1.90295	IRF1
cellular response to nitrogen compound (GO:1901699)	1/20	0.39684	0.531497	0	0	2.05897	1.90295	AOC1
regulation of lymphocyte differentiation (GO:0045619)	1/20	0.39684	0.531497	0	0	2.05897	1.90295	TLR9
cortical actin cytoskeleton organization (GO:0030866)	1/20	0.39684	0.531497	0	0	2.05897	1.90295	LCP1
regulation of programmed necrotic cell death (GO:0062098)	1/20	0.39684	0.531497	0	0	2.05897	1.90295	NUPR1
regulation of protein localization to cell periphery (GO:1904375)	1/20	0.39684	0.531497	0	0	2.05897	1.90295	GBP1
energy reserve metabolic process (GO:0006112)	1/20	0.39684	0.531497	0	0	2.05897	1.90295	MRAP2
regulation of smooth muscle cell migration (GO:0014910)	1/20	0.39684	0.531497	0	0	2.05897	1.90295	SORL1
ganglioside metabolic process (GO:0001573)	1/20	0.39684	0.531497	0	0	2.05897	1.90295	NEU4
insulin secretion (GO:0030073)	1/20	0.39684	0.531497	0	0	2.05897	1.90295	FAM3B
lipopolysaccharide-mediated signaling pathway (GO:0031663)	1/20	0.39684	0.531497	0	0	2.05897	1.90295	CD14
mesoderm development (GO:0007498)	1/20	0.39684	0.531497	0	0	2.05897	1.90295	SECTM1
mesoderm formation (GO:0001707)	1/20	0.39684	0.531497	0	0	2.05897	1.90295	SNAI1
xenobiotic transport (GO:0042908)	1/20	0.39684	0.531497	0	0	2.05897	1.90295	SLC15A2
positive regulation of embryonic development (GO:0040019)	1/20	0.39684	0.531497	0	0	2.05897	1.90295	PLCB1
positive regulation of heart contraction (GO:0045823)	1/20	0.39684	0.531497	0	0	2.05897	1.90295	ADM
positive regulation of interferon-alpha production (GO:0032727)	1/20	0.39684	0.531497	0	0	2.05897	1.90295	TLR9
positive regulation of natural killer cell mediated cytotoxicity (GO:0045954)	1/20	0.39684	0.531497	0	0	2.05897	1.90295	HLA-F
pyruvate metabolic process (GO:0006090)	2/55	0.400349	0.535371	0	0	1.47663	1.35174	ALDOB;PCK1
regulation of cardiac conduction (GO:1903779)	2/55	0.400349	0.535371	0	0	1.47663	1.35174	ACE2;AGT
negative regulation of cytokine-mediated signaling pathway (GO:0001960)	2/55	0.400349	0.535371	0	0	1.47663	1.35174	APOA1;CARD16
positive regulation of macromolecule biosynthetic process (GO:0010557)	4/129	0.402354	0.537777	0	0	1.25259	1.14039	PIWIL2;CIITA;TLR9;TLR2
regulation of lipid metabolic process (GO:0019216)	3/92	0.403891	0.539556	0	0	1.31923	1.19602	RORC;NR1D1;PCK1
blood vessel morphogenesis (GO:0048514)	2/56	0.409112	0.54413	0	0	1.44921	1.29526	CYP1B1;ADM
sensory organ development (GO:0007423)	2/56	0.409112	0.54413	0	0	1.44921	1.29526	NTF4;BMPR1B
positive regulation of interleukin-1 beta production (GO:0032731)	2/56	0.409112	0.54413	0	0	1.44921	1.29526	CASP1;HSPB1
cellular protein-containing complex assembly (GO:0034622)	5/168	0.40914	0.54413	0	0	1.20079	1.07314	FGB;FGA;APCS;FGG;FMOD
regulation of epithelial cell proliferation (GO:0050678)	3/93	0.410598	0.54413	0	0	1.3045	1.16119	ACVRL1;NUPR1;NR1D1
regulation of heart contraction (GO:0008016)	3/93	0.410598	0.54413	0	0	1.3045	1.16119	ACE2;P2RX4;AGT
actin nucleation (GO:0045010)	1/21	0.411904	0.54413	0	0	1.95592	1.73484	SCIN
regulation of anoikis (GO:2000209)	1/21	0.411904	0.54413	0	0	1.95592	1.73484	PDK4
calcium-mediated signaling using intracellular calcium source (GO:0035584)	1/21	0.411904	0.54413	0	0	1.95592	1.73484	VCAM1
regulation of dendritic spine development (GO:0060998)	1/21	0.411904	0.54413	0	0	1.95592	1.73484	GRIN3A
cellular response to estradiol stimulus (GO:0071392)	1/21	0.411904	0.54413	0	0	1.95592	1.73484	MYOD1
cellular response to inorganic substance (GO:0071241)	1/21	0.411904	0.54413	0	0	1.95592	1.73484	AOC1
epithelial cell development (GO:0002064)	1/21	0.411904	0.54413	0	0	1.95592	1.73484	CLDN3
response to glucagon (GO:0033762)	1/21	0.411904	0.54413	0	0	1.95592	1.73484	ADCY5
hydrogen peroxide catabolic process (GO:0042744)	1/21	0.411904	0.54413	0	0	1.95592	1.73484	APOA4
vacuolar acidification (GO:0007035)	1/21	0.411904	0.54413	0	0	1.95592	1.73484	ATP6V0D2
myotube differentiation (GO:0014902)	1/21	0.411904	0.54413	0	0	1.95592	1.73484	MYOD1
negative regulation of ion transmembrane transporter activity (GO:0032413)	1/21	0.411904	0.54413	0	0	1.95592	1.73484	HECW2
neuron apoptotic process (GO:0051402)	1/21	0.411904	0.54413	0	0	1.95592	1.73484	NGFR
positive regulation of antigen receptor-mediated signaling pathway (GO:0050857)	1/21	0.411904	0.54413	0	0	1.95592	1.73484	NFAM1
positive regulation of T cell cytokine production (GO:0002726)	1/21	0.411904	0.54413	0	0	1.95592	1.73484	RSAD2
positive regulation of transcription from RNA polymerase II promoter involved in cellular response to chemical stimulus (GO:1901522)	1/21	0.411904	0.54413	0	0	1.95592	1.73484	BMP2
negative regulation of transcription, DNA-templated (GO:0045892)	25/948	0.416701	0.550189	0	0	1.0616	0.929306	TCP10L;HDAC5;CIITA;CALCA;RORC;HDAC9;CIART;DLL4;ZNF423;SAMD11;MLIP;CDX2;NR1D1;EFNA1;ETV7;BMP2;DDIT3;IRF1;SNAI1;FOSB;TRIB3;PLCB1;HAMP;CRYAB;ATF3
negative regulation of cellular protein metabolic process (GO:0032269)	3/94	0.417282	0.550541	0	0	1.2901	1.12754	TM4SF20;KNG1;PATL2
regulation of bone mineralization (GO:0030500)	2/57	0.417812	0.550541	0	0	1.42279	1.2417	BMP2;BMPR1B
cellular response to peptide (GO:1901653)	2/57	0.417812	0.550541	0	0	1.42279	1.2417	NGFR;VCAM1
renal system development (GO:0072001)	2/57	0.417812	0.550541	0	0	1.42279	1.2417	REN;AGT
regulation of calcium ion transport (GO:0051924)	2/58	0.426447	0.557326	0	0	1.39731	1.19089	CASR;P2RX4
fat cell differentiation (GO:0045444)	2/58	0.426447	0.557326	0	0	1.39731	1.19089	STEAP4;ALOXE3
negative regulation of hydrolase activity (GO:0051346)	2/58	0.426447	0.557326	0	0	1.39731	1.19089	APCS;MAP2
regulation of cardiac muscle cell membrane repolarization (GO:0099623)	1/22	0.426592	0.557326	0	0	1.86269	1.58687	KCNE4
cell projection assembly (GO:0030031)	1/22	0.426592	0.557326	0	0	1.86269	1.58687	SCIN
cellular response to nerve growth factor stimulus (GO:1990090)	1/22	0.426592	0.557326	0	0	1.86269	1.58687	NTF4
chaperone-mediated protein complex assembly (GO:0051131)	1/22	0.426592	0.557326	0	0	1.86269	1.58687	APCS
regulation of macrophage chemotaxis (GO:0010758)	1/22	0.426592	0.557326	0	0	1.86269	1.58687	CXCL17
regulation of response to cytokine stimulus (GO:0060759)	1/22	0.426592	0.557326	0	0	1.86269	1.58687	APOA1
glutamate metabolic process (GO:0006536)	1/22	0.426592	0.557326	0	0	1.86269	1.58687	TAT
lipid droplet organization (GO:0034389)	1/22	0.426592	0.557326	0	0	1.86269	1.58687	PLA2G4C
membrane protein intracellular domain proteolysis (GO:0031293)	1/22	0.426592	0.557326	0	0	1.86269	1.58687	NGFR
negative regulation of B cell activation (GO:0050869)	1/22	0.426592	0.557326	0	0	1.86269	1.58687	CD300A
negative regulation of interleukin-2 production (GO:0032703)	1/22	0.426592	0.557326	0	0	1.86269	1.58687	GBP1
negative regulation of small molecule metabolic process (GO:0062014)	1/22	0.426592	0.557326	0	0	1.86269	1.58687	UGT1A8
peptidyl-threonine dephosphorylation (GO:0035970)	1/22	0.426592	0.557326	0	0	1.86269	1.58687	DUSP8
positive regulation of peptidase activity (GO:0010952)	1/22	0.426592	0.557326	0	0	1.86269	1.58687	CLDN3
transmembrane receptor protein tyrosine kinase signaling pathway (GO:0007169)	11/404	0.427129	0.557747	0	0	1.09596	0.932302	NTF4;EFNA1;NGFR;GDF15;PDGFD;CD7;PDK4;PLCB1;ATP6V0D2;MUC20;ANGPTL1
[truncated: 611 more rows]

## Sheet: ADJ.P.VAL_0.05
GO analysis of biological processes for DEGs derived from the comparison of AOOs vs EMB organoids; selected by cut-off adj. p-value<0.05
Term	Overlap	P-value	Adjusted P-value	Old P-value	Old Adjusted P-value	Odds Ratio	Combined Score	Genes
steroid metabolic process (GO:0008202)	18/104	9.48618e-11	2.47495e-07	0	0	8.44824	194.974	UGT1A1;AKR1C1;UGT2B15;UGT2B17;AKR1C2;AKR1C4;CYP2C19;CYP3A4;CYP2C8;CYP26B1;STS;SULT1E1;CYP1A1;CYP1B1;UGT1A3;GC;UGT1A8;UGT1A7
cellular response to type I interferon (GO:0071357)	14/65	5.74888e-10	4.99961e-07	0	0	11.0087	234.23	RSAD2;MX2;MX1;HLA-B;IFI6;HLA-C;IFIT1;HLA-F;IFIT3;IFIT2;OAS2;IRF1;GBP2;XAF1
type I interferon signaling pathway (GO:0060337)	14/65	5.74888e-10	4.99961e-07	0	0	11.0087	234.23	RSAD2;MX2;MX1;HLA-B;IFI6;HLA-C;IFIT1;HLA-F;IFIT3;IFIT2;OAS2;IRF1;GBP2;XAF1
retinoid metabolic process (GO:0001523)	16/92	9.78271e-10	6.38077e-07	0	0	8.46682	175.646	UGT1A1;ADH1A;AKR1C1;APOA1;APOA4;AKR1C4;CYP3A4;CYP26B1;CYP2C8;CYP1A1;CYP1B1;UGT1A3;BCO1;APOB;UGT1A8;UGT1A7
estrogen metabolic process (GO:0008210)	10/30	1.64017e-09	8.55843e-07	0	0	19.9192	402.935	CYP2C8;SULT1E1;UGT1A1;UGT2B15;CYP1A1;CYP1B1;UGT2B17;UGT1A3;CYP3A4;UGT1A7
cellular glucuronidation (GO:0052695)	8/19	8.42763e-09	3.23559e-06	0	0	28.8687	536.72	UGT1A1;UGT2B15;UGT1A5;UGT2B17;UGT1A4;UGT1A3;UGT1A8;UGT1A7
cellular response to interferon-gamma (GO:0071346)	17/121	8.68114e-09	3.23559e-06	0	0	6.57814	122.104	HLA-DRB5;CIITA;VCAM1;HLA-B;HLA-C;HLA-F;CX3CL1;OAS2;IRF1;CASP1;HLA-DRA;GBP2;GBP1;HLA-DRB1;GBP4;HLA-DPA1;TLR2
interferon-gamma-mediated signaling pathway (GO:0060333)	13/68	1.11489e-08	3.34591e-06	0	0	9.45746	173.184	CIITA;HLA-DRB5;VCAM1;HLA-B;HLA-C;HLA-F;OAS2;IRF1;HLA-DRA;GBP2;GBP1;HLA-DRB1;HLA-DPA1
innate immune response (GO:0045087)	27/302	1.1542e-08	3.34591e-06	0	0	3.99924	73.0953	APCS;CD40;CIITA;COLEC10;PLA2G1B;CRISP3;IFI6;IFIT1;WFDC2;C3;DMBT1;UBD;PLCG2;CD74;APOBEC3G;NOS2;MX1;APOA4;BPIFB1;SLPI;TLR9;SAA1;LCN2;MASP1;CFB;APOBEC3A;TLR2
flavonoid glucuronidation (GO:0052696)	6/9	1.84518e-08	4.81408e-06	0	0	79.0994	1408.61	UGT1A1;UGT1A5;UGT1A4;UGT1A3;UGT1A8;UGT1A7
cytokine-mediated signaling pathway (GO:0019221)	40/621	4.7685e-08	1.131e-05	0	0	2.83787	47.8426	CNTFR;CIITA;CD40;ITGB2;RORC;IFI6;IFIT1;IFIT3;CX3CL1;TNFSF13B;IFIT2;BCL2L11;CASP1;HMOX1;GBP2;IL6R;GBP1;DUOX2;HLA-DPA1;HLA-DRB5;VCAM1;RSAD2;NOS2;MX2;MX1;HLA-B;HLA-C;HLA-F;IL1A;OAS2;GSTA2;IRF1;LCN2;SAA1;HLA-DRA;LCP1;PLCB1;XAF1;IL17C;HLA-DRB1
defense response to symbiont (GO:0140546)	16/124	8.09908e-08	1.76088e-05	0	0	5.94832	97.1296	APOBEC3D;CD40;RSAD2;APOBEC3G;MX2;MX1;IFI6;IFIT1;IFI44L;IFIT3;IFIT2;OAS2;IRF1;TLR9;APOBEC3A;TLR2
xenobiotic glucuronidation (GO:0052697)	6/11	9.72491e-08	1.95171e-05	0	0	47.4548	766.204	UGT1A1;UGT1A5;UGT1A4;UGT1A3;UGT1A8;UGT1A7
retinoic acid metabolic process (GO:0042573)	8/26	1.49345e-07	2.78315e-05	0	0	17.6357	277.18	CYP26B1;CYP2C8;UGT1A1;ADH1A;UGT1A3;CYP3A4;UGT1A8;UGT1A7
defense response to virus (GO:0051607)	16/133	2.17177e-07	3.77744e-05	0	0	5.48821	84.2031	APOBEC3D;CD40;RSAD2;APOBEC3G;MX2;MX1;IFI6;IFIT1;IFI44L;IFIT3;IFIT2;OAS2;IRF1;TLR9;APOBEC3A;TLR2
pattern recognition receptor signaling pathway (GO:0002221)	11/61	2.83144e-07	4.61701e-05	0	0	8.76889	132.211	FGB;TLR1;FGA;SFTPA2;FGG;TLR9;PLCG2;CD14;APOB;CTSS;TLR2
regulation of immune effector process (GO:0002697)	10/53	6.36237e-07	9.76437e-05	0	0	9.25382	132.031	C4B;C3;C4A;CFH;SERPING1;HLA-DRA;C4BPA;CFB;HLA-DRB1;C2
glucuronate metabolic process (GO:0019585)	6/15	9.67506e-07	0.000140235	0	0	26.3584	365.025	UGT1A1;UGT2B15;UGT2B17;UGT1A4;UGT1A3;UGT1A7
positive regulation of secretion by cell (GO:1903532)	11/72	1.59856e-06	0.000219508	0	0	7.18355	95.8746	FGB;ACHE;FGA;IL1A;NMB;BMP2;P2RX4;PLA2G1B;KCNB1;FGG;ABCG1
regulation of immune response (GO:0050776)	17/179	2.65249e-06	0.000334438	0	0	4.21038	54.0613	CD40;VCAM1;RSAD2;AMBP;CD300A;PLA2G1B;FGL1;ITGB2;HLA-B;HLA-C;HLA-F;HERC5;C3;CLEC2B;IRF1;HLA-DRA;HLA-DRB1
toll-like receptor signaling pathway (GO:0002224)	12/91	2.69191e-06	0.000334438	0	0	6.05786	77.6936	FGB;TLR1;FGA;SFTPA2;ITGB2;FGG;TLR9;PLCG2;CD14;APOB;CTSS;TLR2
regulation of protein secretion (GO:0050708)	14/125	2.94383e-06	0.000349112	0	0	5.04244	64.2196	FGB;SNAP25;ACHE;FGA;RSAD2;NOS2;PLA2G1B;KCNB1;FGG;SLC2A2;SYT7;IL1A;SAA1;ABCG1
lipid transport (GO:0006869)	13/109	3.27833e-06	0.000365995	0	0	5.40691	68.2795	ABCA1;ABCG8;AKR1C1;MTTP;APOA1;APOA4;SLC51A;AKR1C4;SLC51B;ABCA13;FABP2;SLCO2A1;ABCG1
prostanoid metabolic process (GO:0006692)	6/18	3.36677e-06	0.000365995	0	0	19.7657	249.079	HPGD;AKR1C1;GSTA1;AKR1C2;AKR1C4;PTGES
positive regulation of cytokine production (GO:0001819)	24/335	4.10763e-06	0.000428672	0	0	3.11768	38.6676	CD74;CD40;NOS2;PLA2G1B;NFAM1;CXCL17;SORL1;AGT;C3;TLR1;IL1A;DDIT3;IRF1;PLCG2;TLR9;SAA1;CYP1B1;HMOX1;CD14;PLCB1;IL6R;LURAP1;HLA-DPA1;TLR2
response to interferon-gamma (GO:0034341)	11/80	4.63131e-06	0.000464734	0	0	6.34806	77.9712	CD74;CD40;CIITA;UBD;CASP1;GBP2;GBP1;CX3CL1;GBP4;HLA-DPA1;TLR2
regulation of cytokine production (GO:0001817)	15/150	5.4349e-06	0.000525173	0	0	4.44582	53.8952	BTNL8;NOS2;LRRC19;NFAM1;HLA-B;BTNL3;VTCN1;HDAC9;AGT;ACE2;IL1A;SYT11;SAA1;LURAP1;HLA-DRB1
prostaglandin metabolic process (GO:0006693)	7/31	9.02391e-06	0.000840835	0	0	11.5463	134.118	CD74;HPGD;AKR1C1;GSTA1;AKR1C2;AKR1C4;PTGES
cholesterol homeostasis (GO:0042632)	10/71	1.00852e-05	0.000907321	0	0	6.51715	74.9761	ABCA1;ABCG8;AKR1C1;MTTP;APOA1;APOA4;NR1D1;APOB;HDAC9;ABCG1
monocarboxylic acid transport (GO:0015718)	9/57	1.08167e-05	0.000940696	0	0	7.44375	85.1149	AKR1C1;SLCO2A1;SLC16A6;SLC16A7;UGT1A3;SLC51A;AKR1C4;SLC51B;SLC16A14
sterol homeostasis (GO:0055092)	10/72	1.1454e-05	0.000963986	0	0	6.4117	72.947	ABCA1;ABCG8;AKR1C1;MTTP;APOA1;APOA4;NR1D1;APOB;HDAC9;ABCG1
O-glycan processing (GO:0016266)	9/61	1.90882e-05	0.00155628	0	0	6.86974	74.6496	B3GNT8;MUC17;MUC12;MUC13;GCNT3;MUC3A;MUC4;MUC20;MUC21
positive regulation of intracellular signal transduction (GO:1902533)	31/546	2.0239e-05	0.00160011	0	0	2.44198	26.3927	CD40;LRRC19;SECTM1;CX3CL1;RASD2;BCL2L11;PDGFD;UBD;PLCG2;TNFSF10;CASP1;HMOX1;BMF;CD14;LURAP1;CD74;GDF15;AKR1C2;GPR37L1;RUNDC3A;AGT;BMP2;P2RX4;DDIT3;RRAGD;TLR9;TRIB3;NUPR1;CARD16;HLA-DRB1;TLR2
vitamin D metabolic process (GO:0042359)	5/15	2.31342e-05	0.00174509	0	0	19.7277	210.578	CYP1A1;UGT1A4;UGT1A3;CYP3A4;GC
amine metabolic process (GO:0009308)	4/8	2.47484e-05	0.00174509	0	0	39.3879	417.777	AOC3;AOC1;VCAM1;INMT
regulation of apoptotic cell clearance (GO:2000425)	4/8	2.47484e-05	0.00174509	0	0	39.3879	417.777	C4B;C3;C4A;C2
positive regulation of apoptotic cell clearance (GO:2000427)	4/8	2.47484e-05	0.00174509	0	0	39.3879	417.777	C4B;C3;C4A;C2
regulation of complement activation (GO:0030449)	8/50	3.03383e-05	0.00208297	0	0	7.54883	78.5312	C4B;C3;C4A;CFH;SERPING1;C4BPA;CFB;C2
heme catabolic process (GO:0042167)	5/16	3.29611e-05	0.00214989	0	0	17.9334	185.076	UGT1A1;AMBP;GSTA1;HMOX1;UGT1A4
porphyrin-containing compound catabolic process (GO:0006787)	5/16	3.29611e-05	0.00214989	0	0	17.9334	185.076	UGT1A1;AMBP;GSTA1;HMOX1;UGT1A4
defense response to bacterium (GO:0042742)	15/176	3.69397e-05	0.00235063	0	0	3.72286	37.9963	NOS2;PLA2G1B;LPO;WFDC2;LYPD8;DMBT1;SLPI;OAS2;LCN2;TLR9;GBP2;IL6R;HAMP;GBP4;TLR2
plasminogen activation (GO:0031639)	4/9	4.36679e-05	0.00271261	0	0	31.5087	316.312	FGB;FGA;FGG;F11
negative regulation of blood coagulation (GO:0030195)	7/40	5.2692e-05	0.00312391	0	0	8.39345	82.6842	FGB;FGA;PROC;FGG;F11;SERPING1;KNG1
regulation of humoral immune response (GO:0002920)	8/54	5.38811e-05	0.00312391	0	0	6.89099	67.7297	C4B;C3;C4A;CFH;SERPING1;C4BPA;CFB;C2
negative regulation of viral genome replication (GO:0045071)	8/54	5.38811e-05	0.00312391	0	0	6.89099	67.7297	APOBEC3D;RSAD2;SLPI;APOBEC3G;OAS2;MX1;IFIT1;APOBEC3A
lipid catabolic process (GO:0016042)	6/29	6.82273e-05	0.00379874	0	0	10.3067	98.869	STS;PLA2G1B;CYP4F3;APOA4;CYP3A4;PLA1A
inflammatory response (GO:0006954)	17/230	7.01292e-05	0.00379874	0	0	3.19381	30.5494	AOC3;HDAC5;CD40;CIITA;NOS2;NFAM1;ITGB2;PLA2G4C;ADM;HDAC9;CX3CL1;TLR1;IL1A;MMP25;BMP2;CD14;TLR2
chylomicron assembly (GO:0034378)	4/10	7.13447e-05	0.00379874	0	0	26.2559	250.691	MTTP;APOA1;APOA4;APOB
omega-hydroxylase P450 pathway (GO:0097267)	4/10	7.13447e-05	0.00379874	0	0	26.2559	250.691	CYP2C8;CYP1A1;CYP1B1;CYP2C19
positive regulation of protein secretion (GO:0050714)	9/72	7.35156e-05	0.00383604	0	0	5.66706	53.9391	FGB;ACHE;FGA;IL1A;PLA2G1B;FGG;MYRIP;ABCG1;TLR2
arachidonic acid metabolic process (GO:0019369)	8/57	8.0154e-05	0.00410043	0	0	6.4681	61.0043	CYP2C8;PLA2G4C;CYP4F3;CYP1A1;CYP1B1;CYP2C19;ALOXE3;PTGES
regulation of vasoconstriction (GO:0019229)	6/30	8.34996e-05	0.00418943	0	0	9.87677	92.7495	FGB;FGA;ACE2;FGG;ADM;AGT
regulation of interleukin-6 production (GO:0032675)	11/110	9.63294e-05	0.00474195	0	0	4.41758	40.8526	TLR1;IL1A;CD74;NOS2;SYT11;HLA-B;PLCG2;TLR9;IL6R;CX3CL1;TLR2
vitamin transport (GO:0051180)	6/31	0.000101374	0.00489786	0	0	9.48122	87.1959	SLC46A1;TCN1;SLC23A1;SLC2A2;APOA1;GC
cytidine to uridine editing (GO:0016554)	4/11	0.000109904	0.00521345	0	0	22.5039	205.143	APOBEC1;APOBEC3D;APOBEC3G;APOBEC3A
positive regulation of interleukin-8 production (GO:0032757)	8/61	0.000130929	0.00609991	0	0	5.97871	53.4548	TLR1;CD74;NOS2;PLA2G1B;DDIT3;TLR9;CD14;TLR2
sensory perception of pain (GO:0019233)	5/21	0.000138495	0.00633918	0	0	12.326	109.513	P2RX4;OPRL1;ALOXE3;RETREG1;PTGES
bile acid secretion (GO:0032782)	3/5	0.000148712	0.00668946	0	0	58.9688	519.721	UGT1A3;SLC51A;SLC51B
regulation of cholesterol esterification (GO:0010872)	4/12	0.00016161	0.00702735	0	0	19.6899	171.899	APOA1;APOA4;ABCG1;AGT
phospholipid efflux (GO:0033700)	4/12	0.00016161	0.00702735	0	0	19.6899	171.899	ABCA1;APOA1;APOA4;ABCG1
secondary alcohol metabolic process (GO:1902652)	7/49	0.000200073	0.00855724	0	0	6.5918	56.1412	ABCA1;APOA1;UGT1A4;APOA4;UGT1A3;APOB;ABCG1
long-chain fatty acid metabolic process (GO:0001676)	9/83	0.00022293	0.00938106	0	0	4.82192	40.5459	CYP2C8;HPGD;PLA2G4C;CYP4F3;GSTA1;CYP1A1;CYP1B1;CYP3A4;ALOXE3
apoptotic process (GO:0006915)	16/231	0.000239784	0.00983745	0	0	2.97151	24.7698	NGFR;SEMA6A;DAPK2;PRUNE2;ITGB2;MX1;IFI6;IFIT2;IL1A;BCL2L11;CASP5;IRF1;CASP1;BMF;CD14;TLR2
negative regulation of toll-like receptor signaling pathway (GO:0034122)	6/36	0.000241317	0.00983745	0	0	7.89899	65.7938	BPIFB1;CD300A;SARM1;TLR9;CD14;NR1D1
monocarboxylic acid metabolic process (GO:0032787)	12/143	0.000251947	0.0100594	0	0	3.64343	30.1905	CYP2C8;CYP26B1;VNN2;UGT1A1;VNN3;ADH1A;AKR1C1;CYP1A1;UGT1A3;CYP3A4;UGT1A8;UGT1A7
neutrophil mediated immunity (GO:0002446)	26/488	0.000256139	0.0100594	0	0	2.26524	18.7331	PIGR;SNAP25;PLA2G1B;CRISP3;ITGB2;ABCA13;CTSS;C3;PLAC8;MMP25;ANPEP;STBD1;STOM;CD14;PRSS2;AOC1;MGAM;CD300A;NFAM1;HSPA6;HLA-B;HLA-C;SLPI;TCN1;LCN2;TLR2
cholesterol transport (GO:0030301)	7/51	0.00025833	0.0100594	0	0	6.29153	51.976	ABCA1;ABCG8;AKR1C1;APOA1;APOA4;APOB;ABCG1
cholesterol efflux (GO:0033344)	5/24	0.00027195	0.0104341	0	0	10.3782	85.2041	ABCA1;ABCG8;APOA1;APOA4;ABCG1
cellular response to bacterial lipopeptide (GO:0071221)	3/6	0.000291905	0.0108797	0	0	39.3105	319.951	TLR1;CD14;TLR2
induction of bacterial agglutination (GO:0043152)	3/6	0.000291905	0.0108797	0	0	39.3105	319.951	FGB;FGA;DMBT1
intestinal absorption (GO:0050892)	4/14	0.000314085	0.0115415	0	0	15.7503	127.04	FABP2;SLC46A1;SLC2A2;SLC5A1
negative regulation of viral process (GO:0048525)	8/70	0.000345157	0.0125071	0	0	5.10847	40.7222	APCS;RSAD2;SLPI;APOBEC3G;OAS2;MX1;IFIT1;APOBEC3A
positive regulation of multicellular organismal process (GO:0051240)	20/345	0.000452481	0.0161716	0	0	2.46359	18.9716	ABCA1;FGB;ACHE;FGA;NFAM1;FGG;G0S2;SORL1;AGT;GADD45G;PLAC8;IL1A;BMP2;BAMBI;SNAI1;SAA1;LCN2;PLCB1;BMPR1B;LURAP1
neutrophil degranulation (GO:0043312)	25/481	0.00048227	0.016686	0	0	2.20281	16.8229	PIGR;SNAP25;CRISP3;ITGB2;ABCA13;CTSS;C3;PLAC8;MMP25;ANPEP;STBD1;STOM;CD14;PRSS2;AOC1;MGAM;CD300A;NFAM1;HSPA6;HLA-B;HLA-C;SLPI;TCN1;LCN2;TLR2
antigen processing and presentation of endogenous peptide antigen via MHC class I via ER pathway (GO:0002484)	3/7	0.000501368	0.016686	0	0	29.4814	224.004	HLA-B;HLA-C;HLA-F
antigen processing and presentation of endogenous peptide antigen via MHC class I via ER pathway, TAP-independent (GO:0002486)	3/7	0.000501368	0.016686	0	0	29.4814	224.004	HLA-B;HLA-C;HLA-F
lipid hydroxylation (GO:0002933)	3/7	0.000501368	0.016686	0	0	29.4814	224.004	CYP2C8;CYP1A1;CYP3A4
negative regulation of steroid metabolic process (GO:0045939)	3/7	0.000501368	0.016686	0	0	29.4814	224.004	BMP2;UGT1A1;UGT1A8
regulation of peptide hormone secretion (GO:0090276)	8/74	0.000505249	0.016686	0	0	4.79788	36.4181	FGB;SNAP25;FGA;NOS2;KCNB1;FGG;SLC2A2;SYT7
regulation of I-kappaB kinase/NF-kappaB signaling (GO:0043122)	15/224	0.00053037	0.0172967	0	0	2.86073	21.5754	CD74;CD40;SECTM1;HSPB1;NR1D1;CX3CL1;UBD;TNFSF10;PLCG2;TLR9;CASP1;HMOX1;CARD16;LURAP1;HLA-DRB1
neutrophil activation involved in immune response (GO:0002283)	25/485	0.000543967	0.0175211	0	0	2.1832	16.4103	PIGR;SNAP25;CRISP3;ITGB2;ABCA13;CTSS;C3;PLAC8;MMP25;ANPEP;STBD1;STOM;CD14;PRSS2;AOC1;MGAM;CD300A;NFAM1;HSPA6;HLA-B;HLA-C;SLPI;TCN1;LCN2;TLR2
mucosal immune response (GO:0002385)	5/28	0.000579195	0.0184283	0	0	8.57155	63.8913	PIGR;BPIFB1;NOS2;PLA2G1B;APOA4
positive regulation of interleukin-6 production (GO:0032755)	8/76	0.000605306	0.019027	0	0	4.65628	34.502	TLR1;IL1A;CD74;NOS2;TLR9;PLCG2;IL6R;TLR2
organic substance transport (GO:0071702)	11/136	0.000616751	0.019156	0	0	3.49403	25.8246	ABCA1;ABCG8;TCN1;SLC23A1;SLCO2A1;APOA1;APOA4;RHCG;ABCA13;ABCG1;SLC6A3
phospholipid transport (GO:0015914)	7/59	0.000641374	0.0194575	0	0	5.32141	39.1225	ABCA1;ATP8B2;MTTP;APOA1;ATP10B;APOA4;ABCG1
positive regulation of apoptotic signaling pathway (GO:2001235)	7/59	0.000641374	0.0194575	0	0	5.32141	39.1225	BCL2L11;DDIT3;TNFSF10;G0S2;BMF;NUPR1;AGT
positive regulation of tumor necrosis factor production (GO:0032760)	8/77	0.000661014	0.0198228	0	0	4.58857	33.5963	TLR1;IL1A;OAS2;TLR9;PLCG2;HSPB1;CD14;TLR2
regulation of inflammatory response (GO:0050727)	14/206	0.000696111	0.0201745	0	0	2.90299	21.1047	LRRC19;CXCL17;APOA1;NR1D1;CX3CL1;AGT;ACE2;PROC;CASP5;TLR9;SAA1;CASP1;PTGES;TLR2
cellular response to fatty acid (GO:0071398)	4/17	0.00070367	0.0201745	0	0	12.1138	87.9362	AKR1C1;PDK4;AKR1C2;AKR1C4
reverse cholesterol transport (GO:0043691)	4/17	0.00070367	0.0201745	0	0	12.1138	87.9362	ABCA1;APOA1;APOA4;ABCG1
monosaccharide transmembrane transport (GO:0015749)	4/17	0.00070367	0.0201745	0	0	12.1138	87.9362	SLC5A9;SLC23A1;SLC2A2;SLC5A1
antibacterial humoral response (GO:0019731)	6/44	0.000739061	0.0209588	0	0	6.23348	44.9442	FGB;FGA;DMBT1;SLPI;PLA2G1B;WFDC2
antigen processing and presentation of exogenous peptide antigen via MHC class I, TAP-independent (GO:0002480)	3/8	0.000787342	0.0211771	0	0	23.5839	168.55	HLA-B;HLA-C;HLA-F
regulation of activation of Janus kinase activity (GO:0010533)	3/8	0.000787342	0.0211771	0	0	23.5839	168.55	CD300A;IL6R;AGT
regulation of intestinal cholesterol absorption (GO:0030300)	3/8	0.000787342	0.0211771	0	0	23.5839	168.55	ABCG8;APOA1;APOA4
negative regulation of microglial cell activation (GO:1903979)	3/8	0.000787342	0.0211771	0	0	23.5839	168.55	SYT11;NR1D1;CX3CL1
positive regulation of peptide secretion (GO:0002793)	3/8	0.000787342	0.0211771	0	0	23.5839	168.55	FGB;FGA;FGG
long-chain fatty acid biosynthetic process (GO:0042759)	5/30	0.000806077	0.0214597	0	0	7.88502	56.1676	CYP2C8;HPGD;CYP1A1;CYP3A4;ALOXE3
base conversion or substitution editing (GO:0016553)	4/18	0.000886995	0.0229669	0	0	11.2479	79.0466	APOBEC1;APOBEC3D;APOBEC3G;APOBEC3A
carbohydrate derivative transport (GO:1901264)	4/18	0.000886995	0.0229669	0	0	11.2479	79.0466	SLC15A2;SLC15A3;SLC28A1;ABCG1
organic acid transport (GO:0015849)	9/100	0.000889099	0.0229669	0	0	3.91769	27.523	SLC25A48;SLC46A1;SLC6A19;SLC23A1;AKR1C1;SLC3A1;SLC51A;AKR1C4;SLC51B
regulation of interleukin-8 production (GO:0032677)	8/81	0.00092662	0.0232686	0	0	4.33624	30.2842	TLR1;CD74;NOS2;PLA2G1B;DDIT3;TLR9;CD14;TLR2
positive regulation of tumor necrosis factor superfamily cytokine production (GO:1903557)	8/81	0.00092662	0.0232686	0	0	4.33624	30.2842	TLR1;IL1A;OAS2;TLR9;PLCG2;HSPB1;CD14;TLR2
proteolysis (GO:0006508)	17/287	0.000934708	0.0232686	0	0	2.51212	17.5227	CPA2;PRSS1;CPQ;PRSS33;WFDC2;CTSS;CTSO;MMP25;FOLH1;PROC;ANPEP;UBD;PIP;CASP1;REN;CTSF;PRSS2
receptor-mediated endocytosis (GO:0006898)	11/143	0.000936453	0.0232686	0	0	3.30755	23.0649	GRK3;AMBP;MX2;ITGB2;MX1;SAA1;APOA1;ADM;MASP1;APOB;SORL1
amyloid fibril formation (GO:1990000)	7/63	0.000954982	0.0232855	0	0	4.94029	34.3539	FGA;APCS;CALCA;SAA1;APOA1;APOA4;SORL1
epithelial cell differentiation (GO:0030855)	9/101	0.000954982	0.0232855	0	0	3.87491	26.9454	MAF;DMBT1;AKR1C1;GSTA2;CDHR2;GSTA1;AKR1C2;RHCG;PCK1
protein O-linked glycosylation (GO:0006493)	9/102	0.00102477	0.0247558	0	0	3.83305	26.384	B3GNT8;MUC17;MUC12;MUC13;GCNT3;MUC3A;MUC20;MUC4;MUC21
epoxygenase P450 pathway (GO:0019373)	4/19	0.00110153	0.0252026	0	0	10.4975	71.4991	CYP2C8;CYP1A1;CYP1B1;CYP2C19
positive regulation of neutrophil chemotaxis (GO:0090023)	4/19	0.00110153	0.0252026	0	0	10.4975	71.4991	CD74;CAMK1D;DAPK2;THBS4
regulation of tumor necrosis factor production (GO:0032680)	10/124	0.00110236	0.0252026	0	0	3.47774	23.6844	TLR1;IL1A;OAS2;SYT11;PLCG2;TLR9;HSPB1;CD14;CX3CL1;TLR2
positive regulation of protein phosphorylation (GO:0001934)	20/371	0.00111224	0.0252026	0	0	2.27801	15.4936	ACVRL1;CD74;CD40;GDF15;KNDC1;CX3CL1;AGT;THBS4;GDF7;C3;NTF4;EFNA1;BMP3;BMP2;RASSF2;CLDN3;PDGFD;PLCG2;IL6R;HLA-DRB1
regulation of cellular catabolic process (GO:0031329)	7/65	0.00115147	0.0252026	0	0	4.76945	32.2735	DAPK2;DDIT3;RRAGD;HSPB1;RAB39B;TRIB3;NUPR1
acid secretion (GO:0046717)	3/9	0.00115918	0.0252026	0	0	19.6522	132.85	UGT1A3;SLC51A;SLC51B
chylomicron remodeling (GO:0034371)	3/9	0.00115918	0.0252026	0	0	19.6522	132.85	APOA1;APOA4;APOB
DNA cytosine deamination (GO:0070383)	3/9	0.00115918	0.0252026	0	0	19.6522	132.85	APOBEC3D;APOBEC3G;APOBEC3A
lipoprotein metabolic process (GO:0042157)	3/9	0.00115918	0.0252026	0	0	19.6522	132.85	MTTP;APOA1;APOA4
positive regulation of cholesterol esterification (GO:0010873)	3/9	0.00115918	0.0252026	0	0	19.6522	132.85	APOA1;APOA4;AGT
positive regulation of memory T cell differentiation (GO:0043382)	3/9	0.00115918	0.0252026	0	0	19.6522	132.85	HLA-DRA;PCK1;HLA-DRB1
progesterone metabolic process (GO:0042448)	3/9	0.00115918	0.0252026	0	0	19.6522	132.85	AKR1C1;AKR1C2;AKR1C4
positive regulation of I-kappaB kinase/NF-kappaB signaling (GO:0043123)	12/171	0.00124818	0.0269131	0	0	2.99748	20.0414	CD74;CD40;UBD;TNFSF10;CASP1;TLR9;HMOX1;SECTM1;CARD16;LURAP1;HLA-DRB1;CX3CL1
positive regulation of reactive oxygen species metabolic process (GO:2000379)	6/49	0.00131829	0.0281919	0	0	5.50724	36.5208	ACE2;AKR1C1;ITGB2;PLCG2;XDH;AGT
positive regulation of hormone secretion (GO:0046887)	4/20	0.00134999	0.0286352	0	0	9.84091	65.0254	FGB;FGA;NMB;FGG
regulation of viral genome replication (GO:0045069)	7/67	0.00137832	0.0290004	0	0	4.60999	30.3655	RSAD2;SLPI;APOBEC3G;OAS2;MX1;IFIT1;APOBEC3A
response to calcium ion (GO:0051592)	9/107	0.00143837	0.0297916	0	0	3.63655	23.7985	FGB;FGA;CASR;CPNE4;SYT11;FGG;CHP2;PLCG2;SYT7
negative regulation of extrinsic apoptotic signaling pathway via death domain receptors (GO:1902042)	5/34	0.00145019	0.0297916	0	0	6.79604	44.4193	FGB;FGA;FGG;TNFSF10;HMOX1
positive regulation of interleukin-12 production (GO:0032735)	5/34	0.00145019	0.0297916	0	0	6.79604	44.4193	CD40;PLCG2;TLR9;PLCB1;TLR2
regulation of memory T cell differentiation (GO:0043380)	3/10	0.0016254	0.0321446	0	0	16.8439	108.172	HLA-DRA;PCK1;HLA-DRB1
regulation of interleukin-12 production (GO:0032655)	6/51	0.00162816	0.0321446	0	0	5.26193	33.7832	CD40;HLA-B;TLR9;PLCG2;PLCB1;TLR2
regulation of transposition (GO:0010528)	4/21	0.00163505	0.0321446	0	0	9.26156	59.4229	PIWIL2;APOBEC3D;APOBEC3G;APOBEC3A
retinol metabolic process (GO:0042572)	4/21	0.00163505	0.0321446	0	0	9.26156	59.4229	ADH1A;CYP1A1;CYP1B1;CYP3A4
innate immune response in mucosa (GO:0002227)	4/21	0.00163505	0.0321446	0	0	9.26156	59.4229	BPIFB1;NOS2;PLA2G1B;APOA4
positive regulation of protein transport (GO:0051222)	7/69	0.00163865	0.0321446	0	0	4.46082	28.6112	FGB;ACHE;FGA;IL1A;PLA2G1B;FGG;ABCG1
regulation of lipid biosynthetic process (GO:0046890)	5/35	0.00165765	0.0322748	0	0	6.56916	42.0581	C3;PDK4;APOA1;APOA4;PCK1
sterol metabolic process (GO:0016125)	7/70	0.00178237	0.0341927	0	0	4.38979	27.7866	ABCA1;CYP26B1;CYP1B1;APOA1;APOA4;APOB;ABCG1
positive regulation of cell-substrate adhesion (GO:0010811)	7/70	0.00178237	0.0341927	0	0	4.38979	27.7866	FGB;FGA;ECM2;FGG;APOA1;CCL28;CX3CL1
regulated exocytosis (GO:0045055)	12/180	0.00192924	0.03674	0	0	2.83558	17.7242	FGB;SNAP25;FGA;SCIN;SYT11;SELENOP;FGG;SERPING1;APOA1;SYNGR3;KNG1;SYT7
positive regulation of granulocyte chemotaxis (GO:0071624)	4/22	0.00195938	0.0367771	0	0	8.74658	54.536	CD74;CAMK1D;DAPK2;THBS4
positive regulation of neutrophil migration (GO:1902624)	4/22	0.00195938	0.0367771	0	0	8.74658	54.536	CD74;CAMK1D;DAPK2;THBS4
positive regulation of phagocytosis (GO:0050766)	6/53	0.00199045	0.0370935	0	0	5.0375	31.3302	C4B;C3;C4A;CAMK1D;APOA1;C2
positive regulation of transmembrane receptor protein serine/threonine kinase signaling pathway (GO:0090100)	8/92	0.00211478	0.039131	0	0	3.76627	23.1957	ACVRL1;BMP3;BMP2;GDF15;ZNF423;BMPR1B;KIAA0319;GDF7
intestinal lipid absorption (GO:0098856)	3/11	0.00219371	0.0400238	0	0	14.7377	90.2262	FABP2;ABCG8;AKR1C1
skeletal muscle cell differentiation (GO:0035914)	3/11	0.00219371	0.0400238	0	0	14.7377	90.2262	MEGF10;MYOD1;KLHL41
negative regulation of cell adhesion (GO:0007162)	7/73	0.0022728	0.0411787	0	0	4.18961	25.5011	ACVRL1;SEMA6A;CYP1B1;B4GALNT2;CX3CL1;KNG1;MUC21
regulation of steroid metabolic process (GO:0019218)	4/23	0.00232561	0.041845	0	0	8.28581	50.2432	UGT1A1;RORC;UGT1A8;ABCG1
cellular response to cytokine stimulus (GO:0071345)	23/482	0.00243027	0.0434286	0	0	2.00457	12.067	CNTFR;CD40;VCAM1;NOS2;ITGB2;RORC;NR1D1;IFIT1;CX3CL1;IL1A;BCL2L11;IRF1;LCN2;SAA1;CASP1;HMOX1;GBP2;IL6R;GBP1;DUOX2;GBP4;HLA-DPA1;TLR2
positive regulation of immune response (GO:0050778)	7/75	0.00265347	0.0470946	0	0	4.06597	24.1189	CD74;RSAD2;PLA2G1B;ITGB2;HLA-DRA;PCK1;HLA-DRB1
regulation of dendrite development (GO:0050773)	5/39	0.00270953	0.0477646	0	0	5.79513	34.2549	CAMK1D;HECW2;SARM1;KNDC1;KIAA0319
regulation of protein binding (GO:0043393)	9/118	0.0028229	0.0489586	0	0	3.2677	19.1814	HDAC5;BMP2;SLPI;BAMBI;TRIB3;CARD16;IFIT1;SORL1;IFIT2
water-soluble vitamin metabolic process (GO:0006767)	7/76	0.00286126	0.0489586	0	0	4.00683	23.466	PRSS1;SLC46A1;VNN2;VNN3;TCN1;SLC23A1;ALDH1L2
fat-soluble vitamin catabolic process (GO:0042363)	3/12	0.00287109	0.0489586	0	0	13.0995	76.672	CYP26B1;CYP4F3;CYP3A4
regulation of triglyceride catabolic process (GO:0010896)	3/12	0.00287109	0.0489586	0	0	13.0995	76.672	APOA1;APOA4;SORL1
phospholipid homeostasis (GO:0055091)	3/12	0.00287109	0.0489586	0	0	13.0995	76.672	ABCA1;APOA1;ABCG1
icosanoid metabolic process (GO:0006690)	6/57	0.00289409	0.0490303	0	0	4.64145	27.1297	CYP2C8;HPGD;PLA2G4C;CYP4F3;CYP1B1;ALOXE3
