# Supplementary material for: Cell-matrix interactions control biliary organoid polarity, architecture, and differentiation
Source: Hepatol Commun. 2023 Mar 24;7(4):e0094. doi: 10.1097/HC9.0000000000000094 (PMC10503667; doi:10.1097/HC9.0000000000000094)
Supplement: Supplementary file 14 [file hc9-7-e0094-s011.xlsx]

## Sheet: Unsupervised
Differentially Expressed Genes in unsupervised clusters (sc-RNA-seq). Related to Figure 3.
	p_val	avg_log2FC	pct.1	pct.2	p_val_adj	cluster	gene
SCGB3A1	0	4.30894	0.584	0.092	0	0	SCGB3A1
PRSS2	0	4.13345	0.624	0.085	0	0	PRSS2
LCN2	0	3.05639	0.984	0.781	0	0	LCN2
PRSS1	0	2.80793	0.523	0.058	0	0	PRSS1
TCN1	0	2.64982	0.951	0.608	0	0	TCN1
SPINK1	0	2.6043	0.929	0.589	0	0	SPINK1
WFDC2	0	2.50664	0.657	0.127	0	0	WFDC2
MSMB	0	2.34071	0.97	0.749	0	0	MSMB
TFF3	0	1.83444	0.999	0.964	0	0	TFF3
ZG16B	0	1.71751	0.887	0.577	0	0	ZG16B
GDF15	0	1.68556	0.848	0.632	0	0	GDF15
IFI6	0	1.6393	0.557	0.253	0	0	IFI6
SLPI	0	1.60228	0.999	0.97	0	0	SLPI
HLA-B	0	1.43106	0.997	0.92	0	0	HLA-B
AGT	0	1.40527	0.546	0.033	0	0	AGT
C15orf48	0	1.3653	0.737	0.441	0	0	C15orf48
PIGR	0	1.29423	0.481	0.06	0	0	PIGR
B2M	0	1.28519	1	1	0	0	B2M
UCA1	0	1.28372	0.892	0.684	0	0	UCA1
UGT2B15	0	1.17997	0.425	0.08	0	0	UGT2B15
AKR1C1	0	1.16072	0.454	0.154	0	0	AKR1C1
MUC1	0	1.12527	0.726	0.372	0	0	MUC1
HLA-C	0	1.10781	0.999	0.982	0	0	HLA-C
FTH1	0	1.1062	1	1	0	0	FTH1
RPS4Y1	0	1.09002	0.592	0.168	0	0	RPS4Y1
ONECUT2	0	1.08663	0.758	0.44	0	0	ONECUT2
HLA-A	0	1.04004	1	0.991	0	0	HLA-A
FTL	0	1.02729	1	1	0	0	FTL
VSIG2	0	0.984387	0.778	0.507	0	0	VSIG2
AZGP1	0	0.975168	0.569	0.243	0	0	AZGP1
GSTA1	0	0.970515	0.345	0.055	0	0	GSTA1
PSCA	0	0.938728	0.584	0.232	0	0	PSCA
TMEM176B	0	0.875306	0.874	0.619	0	0	TMEM176B
TMEM176A	0	0.800136	0.802	0.537	0	0	TMEM176A
GOLM1	0	0.755595	0.956	0.833	0	0	GOLM1
CST3	0	0.739707	1	0.999	0	0	CST3
BPIFB1	0	0.738577	0.376	0.054	0	0	BPIFB1
LGALS3	0	0.735389	0.995	0.987	0	0	LGALS3
TIMP1	0	0.719159	0.998	0.984	0	0	TIMP1
DHRS7	0	0.691141	0.839	0.609	0	0	DHRS7
SRD5A3	0	0.690738	0.641	0.293	0	0	SRD5A3
TMEM59	0	0.688162	1	0.992	0	0	TMEM59
PIP	0	0.675077	0.374	0.064	0	0	PIP
ITM2B	0	0.653293	0.998	0.985	0	0	ITM2B
LAMP2	0	0.62462	0.848	0.576	0	0	LAMP2
SSR4	0	0.572286	1	0.999	0	0	SSR4
CD63	0	0.547077	1	1	0	0	CD63
FAM3B	0	0.542138	0.36	0.079	0	0	FAM3B
ATP6V0E1	8.6739e-289	0.54647	0.974	0.895	1.62575e-284	0	ATP6V0E1
CTSS	7.37935e-273	0.381814	0.3	0.068	1.38311e-268	0	CTSS
CLDN3	9.94622e-272	0.585405	0.42	0.138	1.86422e-267	0	CLDN3
ID3	1.83792e-267	0.990568	0.517	0.227	3.44481e-263	0	ID3
ADGRF1	3.35932e-256	0.710082	0.807	0.583	6.29638e-252	0	ADGRF1
LAPTM4A	3.4047e-252	0.483026	0.977	0.926	6.38142e-248	0	LAPTM4A
PPDPF	1.31349e-248	0.42084	1	1	2.46188e-244	0	PPDPF
HSPB1	2.89614e-248	0.736079	0.566	0.277	5.42824e-244	0	HSPB1
EIF1AY	4.79464e-242	0.351104	0.256	0.053	8.9866e-238	0	EIF1AY
IFI27	1.97625e-232	1.46432	0.432	0.173	3.70408e-228	0	IFI27
SARAF	2.12907e-225	0.460666	0.964	0.888	3.99051e-221	0	SARAF
MTUS1	4.14948e-217	0.362948	0.295	0.08	7.77737e-213	0	MTUS1
DPP7	4.36149e-217	0.51278	0.597	0.318	8.17475e-213	0	DPP7
KRTCAP2	3.89261e-213	0.541277	0.77	0.56	7.29591e-209	0	KRTCAP2
SELENOM	1.36987e-212	0.555543	0.474	0.205	2.56755e-208	0	SELENOM
HLA-F	1.80749e-211	0.378178	0.337	0.109	3.38779e-207	0	HLA-F
DHRS3	2.52083e-211	0.540974	0.886	0.745	4.7248e-207	0	DHRS3
SEZ6L2	1.01861e-208	0.471786	0.866	0.665	1.90919e-204	0	SEZ6L2
MAL2	1.65664e-206	0.507333	0.976	0.907	3.10505e-202	0	MAL2
VNN1	3.38537e-206	0.49862	0.52	0.246	6.3452e-202	0	VNN1
CD164	7.09271e-206	0.443987	0.985	0.943	1.32939e-201	0	CD164
ATRAID	3.26139e-205	0.511335	0.875	0.746	6.11283e-201	0	ATRAID
MTRNR2L8	3.54818e-203	0.481341	0.614	0.326	6.65035e-199	0	MTRNR2L8
JTB	1.91996e-202	0.480877	0.92	0.828	3.59858e-198	0	JTB
FUCA1	5.19308e-202	0.492363	0.572	0.304	9.73339e-198	0	FUCA1
LGALS3BP	1.27143e-196	0.551345	0.938	0.886	2.38304e-192	0	LGALS3BP
SRI	6.51895e-194	0.593461	0.956	0.879	1.22185e-189	0	SRI
TACSTD2	2.67165e-193	0.698288	0.858	0.74	5.00748e-189	0	TACSTD2
STS	9.3764e-192	0.304708	0.262	0.071	1.75742e-187	0	STS
EPB41L4A	9.93114e-188	0.366984	0.284	0.086	1.86139e-183	0	EPB41L4A
BEX3	1.27421e-185	0.494944	0.576	0.301	2.38825e-181	0	BEX3
LIPH	3.32857e-183	0.503027	0.591	0.323	6.23874e-179	0	LIPH
CD24	4.51839e-183	0.515606	0.997	0.991	8.46883e-179	0	CD24
DDX3Y	1.01662e-182	0.28945	0.253	0.067	1.90544e-178	0	DDX3Y
PIGT	1.83651e-181	0.518301	0.75	0.554	3.44216e-177	0	PIGT
LSR	5.01377e-181	0.488293	0.852	0.701	9.39731e-177	0	LSR
SERINC2	1.83239e-179	0.526654	0.93	0.838	3.43445e-175	0	SERINC2
CCL28	5.14811e-177	0.371234	0.325	0.115	9.6491e-173	0	CCL28
APP	2.99768e-172	0.404505	0.973	0.892	5.61856e-168	0	APP
DUOXA2	4.7636e-172	0.951459	0.845	0.674	8.92841e-168	0	DUOXA2
MUC3A	9.21926e-171	0.755448	0.644	0.447	1.72797e-166	0	MUC3A
STOM	1.65563e-170	0.409802	0.373	0.152	3.10314e-166	0	STOM
SVIP	2.89238e-168	0.429064	0.862	0.718	5.42119e-164	0	SVIP
ITGB1	3.54428e-166	0.367798	1	0.998	6.64304e-162	0	ITGB1
MUC5AC	1.01148e-165	0.851317	0.751	0.573	1.89583e-161	0	MUC5AC
LYZ	2.67272e-164	0.572834	1	0.999	5.00948e-160	0	LYZ
TC2N	7.47243e-163	0.489891	0.679	0.452	1.40056e-158	0	TC2N
FER1L6	2.60293e-162	0.415655	0.367	0.151	4.87868e-158	0	FER1L6
SRP14	3.0722e-161	0.338248	0.998	0.996	5.75823e-157	0	SRP14
CCPG1	3.44336e-161	0.555404	0.554	0.327	6.45389e-157	0	CCPG1
TP53I11	4.78696e-160	0.398829	0.463	0.231	8.9722e-156	0	TP53I11
SKP1	6.95727e-160	0.345557	0.995	0.989	1.304e-155	0	SKP1
APLP2	2.17152e-159	0.363599	0.989	0.944	4.07008e-155	0	APLP2
SPATS2L	3.84151e-159	0.432105	0.878	0.751	7.20015e-155	0	SPATS2L
BCAS1	5.67039e-159	0.535258	0.61	0.385	1.0628e-154	0	BCAS1
BMP2	1.2381e-157	0.352858	0.383	0.16	2.32057e-153	0	BMP2
RRAGD	3.84382e-157	0.292935	0.309	0.11	7.20447e-153	0	RRAGD
DUOX2	4.95365e-155	0.61874	0.88	0.72	9.28463e-151	0	DUOX2
TMBIM4	4.44131e-153	0.418981	0.83	0.698	8.32434e-149	0	TMBIM4
RDH10	1.27507e-152	0.49821	0.445	0.227	2.38987e-148	0	RDH10
DUSP1	2.20134e-151	0.492166	0.917	0.815	4.12598e-147	0	DUSP1
JUND	1.37887e-150	0.342534	0.991	0.954	2.58442e-146	0	JUND
ATP6V1G1	2.97846e-148	0.367292	0.971	0.933	5.58253e-144	0	ATP6V1G1
CXXC5	2.72047e-147	0.422087	0.526	0.295	5.09899e-143	0	CXXC5
DYNLT1	1.02531e-146	0.380757	0.979	0.965	1.92173e-142	0	DYNLT1
SNRPN	1.49275e-146	0.398912	0.555	0.316	2.79786e-142	0	SNRPN
BACE2	1.15201e-145	0.371432	0.982	0.962	2.15921e-141	0	BACE2
ANG	1.53389e-145	0.463642	0.808	0.653	2.87497e-141	0	ANG
CTSA	1.64567e-145	0.482401	0.703	0.51	3.08449e-141	0	CTSA
CITED2	4.10838e-145	0.527148	0.694	0.485	7.70033e-141	0	CITED2
MDK	2.38911e-144	0.679852	0.828	0.737	4.47791e-140	0	MDK
CD59	8.28921e-144	0.478295	0.943	0.855	1.55365e-139	0	CD59
LIMCH1	1.72476e-143	0.451703	0.828	0.642	3.23272e-139	0	LIMCH1
RNF130	2.39812e-142	0.269341	0.277	0.099	4.4948e-138	0	RNF130
UBL3	9.47373e-142	0.431767	0.78	0.604	1.77566e-137	0	UBL3
ELF3	1.96582e-141	0.297448	1	0.974	3.68454e-137	0	ELF3
NPDC1	7.47214e-141	0.45799	0.845	0.749	1.4005e-136	0	NPDC1
REEP5	1.48894e-140	0.407235	0.832	0.699	2.79072e-136	0	REEP5
NTN4	1.22344e-139	0.389857	0.45	0.23	2.29309e-135	0	NTN4
PLSCR1	4.97476e-139	0.408091	0.556	0.328	9.32418e-135	0	PLSCR1
NENF	8.78559e-139	0.446237	0.611	0.4	1.64668e-134	0	NENF
APOL1	4.42677e-137	0.485155	0.517	0.283	8.29709e-133	0	APOL1
TM4SF4	5.5852e-137	0.841715	0.912	0.934	1.04683e-132	0	TM4SF4
TMBIM6	7.71079e-137	0.280277	1	1	1.44523e-132	0	TMBIM6
CTSD	2.32395e-136	0.416231	0.979	0.94	4.35577e-132	0	CTSD
VAMP8	3.32508e-136	0.36693	0.967	0.952	6.2322e-132	0	VAMP8
SEC62	2.0655e-135	0.365025	0.866	0.733	3.87137e-131	0	SEC62
TMSB4X	1.01937e-134	0.336624	1	1	1.91061e-130	0	TMSB4X
MYL6	1.53941e-134	0.308238	1	1	2.88532e-130	0	MYL6
RPS27	1.02383e-132	0.276457	1	1	1.91897e-128	0	RPS27
GBP2	1.48007e-132	0.284574	0.372	0.166	2.7741e-128	0	GBP2
UBL5	6.1107e-132	0.308675	0.996	0.991	1.14533e-127	0	UBL5
TFF2	2.03461e-131	0.854877	0.955	0.891	3.81347e-127	0	TFF2
DYNLRB1	2.18365e-130	0.374959	0.967	0.926	4.09281e-126	0	DYNLRB1
TM2D2	1.16237e-126	0.363307	0.466	0.253	2.17863e-122	0	TM2D2
TNFSF10	2.25911e-126	0.330117	0.391	0.19	4.23425e-122	0	TNFSF10
ITM2C	4.68586e-126	0.479567	0.663	0.476	8.7827e-122	0	ITM2C
TFPI	8.58901e-125	0.373892	0.737	0.533	1.60984e-120	0	TFPI
MMEL1	1.39593e-124	0.340224	0.385	0.188	2.61639e-120	0	MMEL1
SQSTM1	1.59267e-123	0.403205	0.816	0.678	2.98514e-119	0	SQSTM1
BNIP3	3.48318e-123	0.537016	0.644	0.439	6.52852e-119	0	BNIP3
CLN5	2.54602e-122	0.287647	0.383	0.184	4.772e-118	0	CLN5
PFDN5	8.07904e-122	0.284797	0.999	0.996	1.51425e-117	0	PFDN5
PSAP	1.53269e-121	0.329875	0.943	0.86	2.87272e-117	0	PSAP
PLA2G10	1.57719e-121	0.359865	0.337	0.153	2.95613e-117	0	PLA2G10
GABARAPL2	2.94228e-121	0.308444	0.945	0.884	5.51471e-117	0	GABARAPL2
CDHR5	6.58762e-120	0.314073	0.333	0.149	1.23472e-115	0	CDHR5
YPEL3	1.43847e-119	0.381657	0.587	0.365	2.69612e-115	0	YPEL3
GRN	3.89785e-119	0.386902	0.944	0.898	7.30575e-115	0	GRN
CTSL	4.18185e-119	0.333208	0.403	0.205	7.83804e-115	0	CTSL
ITFG1	4.68571e-119	0.343979	0.573	0.351	8.78243e-115	0	ITFG1
EPHX1	1.53364e-118	0.311198	0.302	0.13	2.87451e-114	0	EPHX1
SORT1	1.76386e-118	0.287576	0.348	0.163	3.30601e-114	0	SORT1
EIF1B	4.30008e-118	0.359067	0.784	0.623	8.05964e-114	0	EIF1B
SP100	7.84956e-117	0.317268	0.445	0.24	1.47124e-112	0	SP100
NDUFC1	3.37996e-116	0.31858	0.943	0.896	6.33505e-112	0	NDUFC1
PCSK1N	4.61831e-116	0.362469	0.28	0.117	8.65611e-112	0	PCSK1N
TRAM1	1.16003e-115	0.341822	0.849	0.74	2.17425e-111	0	TRAM1
DEPP1	1.50972e-114	0.371133	0.263	0.104	2.82967e-110	0	DEPP1
SH3BGRL2	1.59924e-112	0.357991	0.527	0.323	2.99745e-108	0	SH3BGRL2
SYTL2	1.84515e-112	0.352507	0.367	0.184	3.45836e-108	0	SYTL2
SOAT1	6.7864e-112	0.259212	0.296	0.128	1.27197e-107	0	SOAT1
AGR3	8.62595e-112	0.417603	0.88	0.809	1.61676e-107	0	AGR3
TSPAN3	1.12452e-111	0.334641	0.916	0.829	2.10769e-107	0	TSPAN3
SIPA1L2	1.70349e-111	0.267174	0.292	0.125	3.19285e-107	0	SIPA1L2
MIF	1.76655e-111	0.401439	0.975	0.967	3.31105e-107	0	MIF
CYB5A	1.25769e-110	0.441572	0.917	0.885	2.35728e-106	0	CYB5A
HTATIP2	1.54197e-110	0.381817	0.627	0.441	2.89011e-106	0	HTATIP2
SMARCA5	1.11733e-109	0.390603	0.712	0.541	2.09422e-105	0	SMARCA5
ARRDC3	3.5256e-109	0.360232	0.525	0.315	6.60803e-105	0	ARRDC3
TMEM106B	1.07962e-107	0.376713	0.786	0.646	2.02354e-103	0	TMEM106B
PLA2R1	2.79407e-107	0.2602	0.265	0.109	5.23693e-103	0	PLA2R1
TMEM165	5.39191e-105	0.348789	0.761	0.61	1.01061e-100	0	TMEM165
TIMP2	9.45238e-105	0.409588	0.716	0.549	1.77166e-100	0	TIMP2
TXNRD1	9.72966e-105	0.483423	0.578	0.398	1.82363e-100	0	TXNRD1
HEXA	3.00005e-104	0.338018	0.598	0.398	5.62299e-100	0	HEXA
ALCAM	5.93717e-104	0.365648	0.721	0.538	1.1128e-99	0	ALCAM
TMEM87B	6.04162e-104	0.316463	0.496	0.298	1.13238e-99	0	TMEM87B
SPCS1	2.21948e-103	0.308192	0.974	0.943	4.15997e-99	0	SPCS1
KTN1	2.34024e-103	0.328429	0.932	0.877	4.38631e-99	0	KTN1
MBP	3.89027e-103	0.338977	0.569	0.368	7.29153e-99	0	MBP
FAM3D	3.97066e-103	0.435269	0.849	0.764	7.4422e-99	0	FAM3D
SLC9A3R2	9.65335e-103	0.385398	0.816	0.699	1.80933e-98	0	SLC9A3R2
TGOLN2	1.22719e-102	0.346687	0.813	0.697	2.30013e-98	0	TGOLN2
GBP3	3.21692e-102	0.325967	0.502	0.306	6.02948e-98	0	GBP3
TMEM50A	3.27986e-102	0.33768	0.859	0.788	6.14744e-98	0	TMEM50A
ZNF706	3.71371e-102	0.319395	0.926	0.878	6.9606e-98	0	ZNF706
CPD	1.03535e-101	0.448146	0.754	0.65	1.94056e-97	0	CPD
TMC5	3.65124e-101	0.385177	0.951	0.88	6.84351e-97	0	TMC5
TMEM54	7.83972e-101	0.506234	0.783	0.716	1.4694e-96	0	TMEM54
PDZK1IP1	1.38427e-100	0.62186	0.616	0.444	2.59453e-96	0	PDZK1IP1
IFNAR1	3.72696e-100	0.327408	0.534	0.335	6.98544e-96	0	IFNAR1
COX20	4.72842e-100	0.358495	0.6	0.411	8.86247e-96	0	COX20
HIST1H2AC	3.23325e-99	0.367074	0.643	0.444	6.06008e-95	0	HIST1H2AC
QSOX1	8.20516e-99	0.314492	0.958	0.873	1.53789e-94	0	QSOX1
CLDN7	9.94146e-99	0.30425	0.99	0.975	1.86333e-94	0	CLDN7
SAP18	2.8114e-97	0.313636	0.956	0.916	5.2694e-93	0	SAP18
RAMP1	3.71108e-97	0.577503	0.607	0.464	6.95567e-93	0	RAMP1
KLK11	1.44529e-96	0.462359	0.92	0.923	2.7089e-92	0	KLK11
PCMTD1	2.4065e-96	0.336717	0.685	0.515	4.5105e-92	0	PCMTD1
RAB27B	5.43801e-96	0.335312	0.582	0.384	1.01925e-91	0	RAB27B
CD74	4.07148e-95	0.313555	0.269	0.121	7.63117e-91	0	CD74
TMEM9B	9.92839e-95	0.301705	0.485	0.298	1.86088e-90	0	TMEM9B
GNPTG	1.35598e-94	0.266004	0.375	0.2	2.54152e-90	0	GNPTG
HPGD	1.62004e-94	0.514447	0.682	0.55	3.03643e-90	0	HPGD
MEAF6	2.91828e-94	0.280488	0.467	0.277	5.46973e-90	0	MEAF6
CREB3L1	3.20281e-94	0.394623	0.59	0.423	6.00303e-90	0	CREB3L1
TEX264	1.02686e-93	0.311049	0.555	0.363	1.92464e-89	0	TEX264
ZFP36	1.13859e-93	0.408439	0.744	0.615	2.13406e-89	0	ZFP36
SELENOH	3.35512e-93	0.33017	0.814	0.718	6.28849e-89	0	SELENOH
CARHSP1	1.24101e-92	0.335075	0.83	0.735	2.32603e-88	0	CARHSP1
RASEF	5.86212e-92	0.303243	0.453	0.268	1.09874e-87	0	RASEF
CYP4F3	1.36313e-91	0.3009	0.316	0.158	2.55492e-87	0	CYP4F3
GALNT3	2.96221e-91	0.336154	0.832	0.73	5.55206e-87	0	GALNT3
ADI1	3.61208e-91	0.356025	0.664	0.513	6.77012e-87	0	ADI1
TM9SF3	3.64462e-91	0.324266	0.93	0.885	6.8311e-87	0	TM9SF3
FKBP2	5.51835e-91	0.312466	0.944	0.92	1.0343e-86	0	FKBP2
GNS	2.17738e-90	0.332253	0.614	0.436	4.08106e-86	0	GNS
ANXA4	6.73447e-90	0.468429	0.977	0.955	1.26224e-85	0	ANXA4
RNASET2	8.84564e-89	0.373842	0.719	0.581	1.65794e-84	0	RNASET2
PFKFB3	1.00718e-88	0.324886	0.436	0.25	1.88776e-84	0	PFKFB3
SPAG16	2.48462e-88	0.301525	0.454	0.278	4.65692e-84	0	SPAG16
TCEAL9	1.29664e-87	0.290155	0.504	0.313	2.43029e-83	0	TCEAL9
TXNDC17	9.2677e-87	0.286479	0.988	0.982	1.73705e-82	0	TXNDC17
CDKN1A	1.76726e-86	0.387701	0.726	0.571	3.31237e-82	0	CDKN1A
APOL2	2.77912e-86	0.322447	0.352	0.189	5.20891e-82	0	APOL2
TMCO1	9.90704e-86	0.302609	0.839	0.762	1.85688e-81	0	TMCO1
CMPK1	3.08844e-85	0.293228	0.906	0.859	5.78866e-81	0	CMPK1
ST14	3.8171e-85	0.339952	0.747	0.617	7.15438e-81	0	ST14
PTPRA	4.16359e-85	0.287884	0.513	0.331	7.80381e-81	0	PTPRA
CRIM1	6.05253e-85	0.251174	0.423	0.244	1.13443e-80	0	CRIM1
MYO6	6.68468e-85	0.297257	0.534	0.349	1.25291e-80	0	MYO6
CASC4	1.33903e-84	0.342123	0.682	0.539	2.50975e-80	0	CASC4
ANKRD12	4.31076e-84	0.317282	0.573	0.385	8.07966e-80	0	ANKRD12
TMEM181	5.70361e-84	0.340245	0.661	0.507	1.06903e-79	0	TMEM181
SAMD9	2.03107e-83	0.259514	0.334	0.176	3.80683e-79	0	SAMD9
GCNT3	2.43953e-83	0.347931	0.54	0.367	4.5724e-79	0	GCNT3
LITAF	2.62931e-83	0.304612	0.619	0.445	4.92812e-79	0	LITAF
TUSC3	3.11229e-83	0.252411	0.274	0.132	5.83336e-79	0	TUSC3
MTRNR2L12	3.82154e-83	0.268725	0.883	0.795	7.16271e-79	0	MTRNR2L12
LMBRD1	5.1057e-83	0.296536	0.648	0.475	9.5696e-79	0	LMBRD1
DDX24	8.37165e-83	0.337542	0.765	0.641	1.5691e-78	0	DDX24
RARRES3	2.18313e-82	0.330459	0.339	0.186	4.09184e-78	0	RARRES3
PSMB8	3.38895e-82	0.295859	0.564	0.387	6.3519e-78	0	PSMB8
ARF5	3.51948e-82	0.278031	0.557	0.375	6.59657e-78	0	ARF5
MARCKS	4.3535e-82	0.280216	0.97	0.937	8.15977e-78	0	MARCKS
SPG21	6.71498e-82	0.260267	0.462	0.284	1.25859e-77	0	SPG21
GINM1	1.03173e-81	0.273264	0.505	0.322	1.93377e-77	0	GINM1
NDUFA3	1.21855e-81	0.315256	0.793	0.694	2.28393e-77	0	NDUFA3
SOX4	5.78489e-81	0.443126	0.954	0.891	1.08426e-76	0	SOX4
TMEM50B	7.87384e-81	0.267069	0.489	0.308	1.47579e-76	0	TMEM50B
NBR1	1.07971e-80	0.271128	0.561	0.375	2.0237e-76	0	NBR1
BNIP3L	1.27539e-80	0.421837	0.899	0.816	2.39046e-76	0	BNIP3L
TNFRSF1A	2.33491e-80	0.324055	0.591	0.429	4.37632e-76	0	TNFRSF1A
SLC25A4	2.56206e-80	0.265705	0.459	0.285	4.80207e-76	0	SLC25A4
TMEM179B	5.69223e-80	0.319062	0.694	0.565	1.06689e-75	0	TMEM179B
FAM3C	1.43687e-79	0.396482	0.74	0.636	2.69313e-75	0	FAM3C
CXCL16	1.60169e-78	0.327547	0.544	0.372	3.00204e-74	0	CXCL16
RNF19A	2.17195e-78	0.277673	0.442	0.27	4.07089e-74	0	RNF19A
SYF2	6.30927e-78	0.308676	0.795	0.687	1.18255e-73	0	SYF2
ID2	7.12099e-78	0.536385	0.529	0.385	1.33469e-73	0	ID2
GALNT12	1.1669e-77	0.308781	0.464	0.296	2.18711e-73	0	GALNT12
TMEM30A	1.32471e-77	0.307548	0.772	0.656	2.48291e-73	0	TMEM30A
LINC01133	2.04077e-77	0.351342	0.5	0.333	3.82502e-73	0	LINC01133
CISD2	8.08787e-76	0.302969	0.682	0.545	1.51591e-71	0	CISD2
CD81	1.41751e-75	0.295159	0.963	0.953	2.65684e-71	0	CD81
OCLN	2.24995e-75	0.271269	0.548	0.363	4.21708e-71	0	OCLN
DST	2.46262e-75	0.321734	0.672	0.524	4.61569e-71	0	DST
INAVA	3.76513e-75	0.280749	0.556	0.383	7.05699e-71	0	INAVA
TRIR	1.29559e-74	0.270466	0.854	0.778	2.42833e-70	0	TRIR
POLB	3.96543e-74	0.360187	0.395	0.237	7.4324e-70	0	POLB
C1D	4.06386e-74	0.281605	0.666	0.521	7.61689e-70	0	C1D
LAMP1	4.66916e-74	0.32702	0.66	0.526	8.7514e-70	0	LAMP1
SLC44A4	2.92488e-73	0.288971	0.841	0.768	5.4821e-69	0	SLC44A4
C11orf58	1.13452e-72	0.26509	0.834	0.739	2.12643e-68	0	C11orf58
RAP1A	1.70029e-72	0.253216	0.535	0.36	3.18685e-68	0	RAP1A
PRDX4	3.67259e-72	0.343744	0.804	0.746	6.88354e-68	0	PRDX4
PAWR	4.14673e-72	0.257368	0.477	0.308	7.77222e-68	0	PAWR
ABRACL	5.83924e-72	0.320928	0.66	0.526	1.09445e-67	0	ABRACL
DNAJC10	6.32398e-72	0.310311	0.462	0.303	1.1853e-67	0	DNAJC10
VKORC1	7.96839e-72	0.302993	0.731	0.613	1.49352e-67	0	VKORC1
TAX1BP1	1.79986e-71	0.274396	0.899	0.855	3.37348e-67	0	TAX1BP1
CCDC90B	3.02946e-71	0.264142	0.537	0.366	5.67811e-67	0	CCDC90B
MT-ND3	3.79354e-71	0.540223	0.995	0.999	7.11022e-67	0	MT-ND3
PLXNB2	8.69672e-71	0.346116	0.846	0.768	1.63003e-66	0	PLXNB2
IMP3	1.00691e-70	0.292315	0.639	0.493	1.88725e-66	0	IMP3
LSM3	1.41291e-70	0.256309	0.818	0.706	2.64821e-66	0	LSM3
HLA-E	2.65291e-70	0.287885	0.786	0.672	4.97235e-66	0	HLA-E
LMAN2	3.24092e-70	0.285334	0.899	0.858	6.07445e-66	0	LMAN2
CLDN1	1.1372e-69	0.259984	0.461	0.298	2.13145e-65	0	CLDN1
VTI1B	1.45706e-69	0.27338	0.593	0.44	2.73097e-65	0	VTI1B
ZMAT3	1.85587e-69	0.271444	0.49	0.32	3.47846e-65	0	ZMAT3
SUPT4H1	2.20185e-69	0.25431	0.495	0.329	4.12692e-65	0	SUPT4H1
GALNT7	2.74643e-69	0.265033	0.435	0.277	5.14763e-65	0	GALNT7
SEC11C	3.4855e-69	0.384904	0.652	0.544	6.53287e-65	0	SEC11C
EGLN3	9.54275e-69	0.458868	0.784	0.694	1.7886e-64	0	EGLN3
TMEM219	1.59297e-68	0.266348	0.868	0.815	2.9857e-64	0	TMEM219
SLC2A1	2.82768e-68	0.473363	0.698	0.569	5.29991e-64	0	SLC2A1
NEU1	2.93256e-68	0.266964	0.531	0.367	5.49649e-64	0	NEU1
GPR108	1.01616e-67	0.270272	0.527	0.366	1.9046e-63	0	GPR108
VPS37B	1.16446e-67	0.274138	0.456	0.296	2.18254e-63	0	VPS37B
RBPMS	1.34337e-67	0.275727	0.477	0.317	2.51787e-63	0	RBPMS
GSN	4.10179e-67	0.44337	0.824	0.767	7.68798e-63	0	GSN
FAM102A	3.05509e-65	0.263209	0.386	0.237	5.72616e-61	0	FAM102A
NUCB2	1.7624e-64	0.263365	0.525	0.364	3.30327e-60	0	NUCB2
FOXQ1	2.6517e-64	0.311255	0.717	0.583	4.97008e-60	0	FOXQ1
MACC1	4.61595e-64	0.260234	0.347	0.204	8.65167e-60	0	MACC1
HEXB	5.99993e-64	0.324868	0.663	0.544	1.12457e-59	0	HEXB
PHF3	4.13571e-63	0.271261	0.64	0.489	7.75155e-59	0	PHF3
AUP1	5.5549e-63	0.264275	0.586	0.438	1.04116e-58	0	AUP1
BAG1	6.63141e-63	0.287193	0.809	0.741	1.24292e-58	0	BAG1
MT-ND4L	1.18637e-62	0.374075	0.931	0.929	2.22361e-58	0	MT-ND4L
ALG5	1.65729e-62	0.265281	0.583	0.436	3.10627e-58	0	ALG5
EMC3	2.25558e-62	0.273356	0.601	0.462	4.22763e-58	0	EMC3
REEP3	2.58442e-62	0.252595	0.782	0.675	4.84397e-58	0	REEP3
CTSH	2.14877e-61	0.26528	0.445	0.296	4.02743e-57	0	CTSH
NMB	5.48231e-61	0.326376	0.326	0.195	1.02755e-56	0	NMB
TPM1	9.74449e-61	0.425023	0.86	0.826	1.82641e-56	0	TPM1
SCAMP2	1.60904e-60	0.26813	0.586	0.442	3.01582e-56	0	SCAMP2
MT2A	1.27314e-59	0.869709	0.541	0.421	2.38624e-55	0	MT2A
EMC7	9.43011e-59	0.254418	0.585	0.442	1.76749e-54	0	EMC7
LRPAP1	7.83104e-57	0.28604	0.823	0.777	1.46777e-52	0	LRPAP1
TAPBP	1.5977e-56	0.277108	0.698	0.589	2.99458e-52	0	TAPBP
FAM107B	1.02188e-55	0.269912	0.945	0.914	1.91531e-51	0	FAM107B
ASAH1	1.03616e-55	0.263113	0.762	0.682	1.94207e-51	0	ASAH1
SPNS2	1.47983e-55	0.305186	0.346	0.217	2.77365e-51	0	SPNS2
MAGED2	4.70626e-55	0.251097	0.504	0.361	8.82094e-51	0	MAGED2
CD68	5.68415e-55	0.293723	0.589	0.454	1.06538e-50	0	CD68
FOXP1	2.06962e-54	0.252606	0.566	0.423	3.87909e-50	0	FOXP1
COPS9	4.8807e-54	0.256024	0.822	0.776	9.1479e-50	0	COPS9
PSME1	6.40465e-53	0.251658	0.844	0.797	1.20042e-48	0	PSME1
LEPROT	1.5464e-52	0.258841	0.603	0.477	2.89841e-48	0	LEPROT
MT-ND2	1.82065e-52	0.443756	0.991	0.997	3.41244e-48	0	MT-ND2
LINC01559	1.12417e-51	0.45261	0.63	0.541	2.10704e-47	0	LINC01559
TOB1	9.05449e-51	0.265757	0.671	0.565	1.69708e-46	0	TOB1
NANS	5.46242e-50	0.285219	0.738	0.668	1.02382e-45	0	NANS
TM4SF5	1.03595e-49	0.669578	0.454	0.353	1.94169e-45	0	TM4SF5
IER2	5.80188e-49	0.289452	0.916	0.896	1.08745e-44	0	IER2
ANKRD36C	7.01769e-49	0.282799	0.605	0.492	1.31533e-44	0	ANKRD36C
GCC2	1.58617e-48	0.257451	0.63	0.513	2.97296e-44	0	GCC2
AKR1C3	4.74109e-48	0.696545	0.734	0.709	8.88622e-44	0	AKR1C3
HIF1A	7.04715e-48	0.326457	0.567	0.462	1.32085e-43	0	HIF1A
CMTM6	1.22417e-46	0.253555	0.705	0.608	2.29447e-42	0	CMTM6
TSPAN1	5.23507e-46	0.307212	0.936	0.937	9.8121e-42	0	TSPAN1
PGK1	3.98474e-44	0.326948	0.961	0.983	7.4686e-40	0	PGK1
UNC93B1	3.75683e-42	0.250589	0.734	0.652	7.04142e-38	0	UNC93B1
TBX3	1.63769e-41	0.295616	0.429	0.312	3.06953e-37	0	TBX3
TCIM	1.65654e-41	0.317529	0.726	0.646	3.10486e-37	0	TCIM
CLDN10	2.07931e-39	0.286617	0.389	0.276	3.89726e-35	0	CLDN10
XBP1	1.5467e-34	0.333856	0.85	0.852	2.89899e-30	0	XBP1
IER5L	2.02414e-34	0.277788	0.671	0.597	3.79384e-30	0	IER5L
TINAGL1	6.13389e-33	0.5342	0.721	0.721	1.14968e-28	0	TINAGL1
MUC13	7.46146e-33	0.328957	0.572	0.5	1.3985e-28	0	MUC13
BTG2	3.80483e-31	0.272535	0.492	0.398	7.1314e-27	0	BTG2
CTGF	2.08437e-25	0.346094	0.409	0.325	3.90673e-21	0	CTGF
ZFAS1	2.56303e-25	0.362057	0.979	0.992	4.8039e-21	0	ZFAS1
DHRS9	1.11538e-22	0.251189	0.848	0.815	2.09055e-18	0	DHRS9
MGST1	1.19569e-19	0.565843	0.751	0.798	2.24108e-15	0	MGST1
MT1X	2.15291e-19	0.492566	0.676	0.658	4.0352e-15	0	MT1X
ALDH1A1	6.65344e-16	0.263104	0.508	0.461	1.24705e-11	0	ALDH1A1
UPK1B	2.45476e-14	0.267731	0.626	0.599	4.60095e-10	0	UPK1B
SPRR3	0	2.08059	0.858	0.377	0	1	SPRR3
SCD	0	1.8379	0.983	0.836	0	1	SCD
CLIC3	0	1.70696	0.886	0.392	0	1	CLIC3
TFF1	0	1.60746	1	1	0	1	TFF1
FDPS	0	1.41532	0.98	0.809	0	1	FDPS
EBP	0	1.391	0.958	0.733	0	1	EBP
CEACAM5	0	1.35058	0.959	0.684	0	1	CEACAM5
MSMO1	0	1.30574	0.987	0.82	0	1	MSMO1
INSIG1	0	1.23036	0.873	0.563	0	1	INSIG1
HMGCS1	0	1.17802	0.873	0.55	0	1	HMGCS1
SPRR1B	0	1.17007	0.554	0.155	0	1	SPRR1B
MVD	0	1.1411	0.787	0.374	0	1	MVD
CCK	0	1.13627	0.998	0.901	0	1	CCK
FXYD3	0	1.05046	1	0.994	0	1	FXYD3
ACSS2	0	1.02336	0.747	0.282	0	1	ACSS2
CDA	0	1.02277	0.894	0.509	0	1	CDA
SQLE	0	1.01473	0.935	0.667	0	1	SQLE
CD55	0	1.01283	0.995	0.898	0	1	CD55
ACAT2	0	0.97871	0.782	0.474	0	1	ACAT2
IDI1	0	0.944996	0.919	0.724	0	1	IDI1
COL17A1	0	0.908766	0.963	0.773	0	1	COL17A1
FDFT1	0	0.88339	0.968	0.846	0	1	FDFT1
SH3BGRL3	0	0.855207	1	0.993	0	1	SH3BGRL3
CTSE	0	0.832651	0.995	0.885	0	1	CTSE
TRIM29	0	0.824003	0.653	0.243	0	1	TRIM29
S100A10	0	0.79196	1	0.993	0	1	S100A10
ACTG1	0	0.771358	1	0.999	0	1	ACTG1
AGR2	0	0.756028	1	0.999	0	1	AGR2
CEACAM6	0	0.749869	1	0.997	0	1	CEACAM6
CIB1	0	0.733002	1	0.992	0	1	CIB1
S100A11	0	0.724328	1	1	0	1	S100A11
CYSTM1	0	0.711173	1	0.988	0	1	CYSTM1
ASPH	0	0.688126	0.998	0.97	0	1	ASPH
TSPO	0	0.687649	1	0.999	0	1	TSPO
ADAMTS2	0	0.645124	0.542	0.161	0	1	ADAMTS2
S100A6	0	0.600558	1	1	0	1	S100A6
MUC17	0	0.591005	0.507	0.153	0	1	MUC17
PHGR1	6.35573e-306	1.41458	0.82	0.521	1.19125e-301	1	PHGR1
SERPINB1	4.38475e-304	0.865597	0.996	0.961	8.21833e-300	1	SERPINB1
DHRS91	1.03198e-295	0.812797	0.977	0.794	1.93424e-291	1	DHRS9
AL121761.2	1.59253e-294	0.850125	0.914	0.658	2.98487e-290	1	AL121761.2
HMGCR	5.35706e-293	0.866522	0.867	0.603	1.00407e-288	1	HMGCR
CA9	1.34795e-291	0.771909	0.995	0.89	2.52646e-287	1	CA9
MUC5B	4.2495e-291	0.781179	1	0.987	7.96483e-287	1	MUC5B
KRT6A	1.07567e-286	0.78894	0.275	0.045	2.01614e-282	1	KRT6A
CES2	2.69404e-286	0.946718	0.783	0.478	5.04944e-282	1	CES2
KRT16	6.62271e-284	1.49384	0.526	0.19	1.24129e-279	1	KRT16
LGALS4	2.36967e-281	1.00104	0.975	0.838	4.44148e-277	1	LGALS4
GAL3ST1	7.36881e-280	0.756254	0.608	0.255	1.38114e-275	1	GAL3ST1
ITGB4	1.60364e-279	0.879317	0.961	0.848	3.00569e-275	1	ITGB4
DUOXA21	3.62524e-279	1.06637	0.917	0.675	6.79478e-275	1	DUOXA2
REG4	8.88056e-276	1.05058	0.93	0.64	1.66448e-271	1	REG4
DHCR7	1.03394e-274	0.800473	0.734	0.395	1.93791e-270	1	DHCR7
SLC22A18	8.95454e-274	0.727838	0.894	0.68	1.67835e-269	1	SLC22A18
KRT19	1.04851e-267	0.72701	1	1	1.96522e-263	1	KRT19
DUOX21	5.91082e-263	0.839176	0.956	0.72	1.10787e-258	1	DUOX2
CDH17	3.48335e-244	0.783099	0.671	0.336	6.52884e-240	1	CDH17
TSPAN11	2.7128e-242	0.618816	0.99	0.927	5.0846e-238	1	TSPAN1
LSS	2.69574e-238	0.466782	0.424	0.133	5.05262e-234	1	LSS
PRSS3	8.77533e-236	0.655718	0.966	0.843	1.64476e-231	1	PRSS3
SLC50A1	1.38942e-235	0.735081	0.865	0.652	2.60419e-231	1	SLC50A1
CPM	9.3378e-232	0.568486	0.507	0.194	1.75018e-227	1	CPM
ANXA2	3.66642e-231	0.519143	1	1	6.87198e-227	1	ANXA2
UPK1B1	2.76852e-230	0.716018	0.836	0.562	5.18905e-226	1	UPK1B
ERG28	2.87578e-230	0.740294	0.79	0.546	5.39007e-226	1	ERG28
TMEM97	3.03932e-229	0.765378	0.519	0.215	5.69659e-225	1	TMEM97
SLC6A8	1.13776e-225	0.965319	0.839	0.582	2.13249e-221	1	SLC6A8
FAM83A	1.50399e-225	0.646482	0.453	0.16	2.81894e-221	1	FAM83A
FADS2	4.3997e-224	0.610837	0.556	0.239	8.24635e-220	1	FADS2
TMEM134	1.80983e-220	0.717378	0.865	0.711	3.39217e-216	1	TMEM134
SDR16C5	1.80532e-218	0.632686	0.558	0.247	3.38372e-214	1	SDR16C5
HEPH	3.20457e-216	0.469755	0.413	0.136	6.00632e-212	1	HEPH
LDLR	2.02593e-211	0.663815	0.885	0.693	3.7972e-207	1	LDLR
RHOC	1.87103e-210	0.634758	0.927	0.795	3.50688e-206	1	RHOC
INO80C	8.45819e-209	0.672412	0.742	0.455	1.58532e-204	1	INO80C
TSPAN8	4.63346e-208	0.537636	1	0.995	8.68449e-204	1	TSPAN8
ISG20	7.40406e-207	0.761339	0.888	0.708	1.38774e-202	1	ISG20
GPR153	2.14399e-203	0.553253	0.407	0.142	4.01849e-199	1	GPR153
TMSB10	2.3878e-201	0.44193	1	1	4.47545e-197	1	TMSB10
GKN2	1.09259e-200	1.35636	0.313	0.086	2.04783e-196	1	GKN2
SLC16A3	7.52433e-197	0.606208	0.917	0.759	1.41029e-192	1	SLC16A3
CDHR2	1.22655e-195	0.48281	0.393	0.132	2.29893e-191	1	CDHR2
CEACAM1	1.47086e-193	0.505204	0.455	0.176	2.75684e-189	1	CEACAM1
ALDOC	6.09158e-193	0.537798	0.598	0.288	1.14174e-188	1	ALDOC
TPI1	1.97912e-192	0.471766	1	0.991	3.70947e-188	1	TPI1
EFHD2	2.33421e-192	0.587536	0.911	0.788	4.375e-188	1	EFHD2
HSD17B12	4.82256e-192	0.706696	0.84	0.668	9.03893e-188	1	HSD17B12
B3GALT5	1.5395e-188	0.589447	0.67	0.367	2.88548e-184	1	B3GALT5
SC5D	4.5288e-183	0.555663	0.593	0.299	8.48833e-179	1	SC5D
AGPAT2	1.47865e-180	0.668349	0.835	0.656	2.77143e-176	1	AGPAT2
VSIG1	1.02374e-178	0.731932	0.864	0.725	1.9188e-174	1	VSIG1
CAPG	1.13304e-169	0.567232	0.848	0.69	2.12365e-165	1	CAPG
SMIM6	1.60166e-168	0.586994	0.775	0.547	3.002e-164	1	SMIM6
FASN	1.1099e-167	0.604948	0.563	0.289	2.08029e-163	1	FASN
MUCL3	7.72753e-165	1.00104	0.747	0.527	1.44837e-160	1	MUCL3
HAS3	4.85879e-163	0.392604	0.335	0.112	9.10684e-159	1	HAS3
SFN	9.21847e-163	0.667795	0.763	0.563	1.72782e-158	1	SFN
TM4SF1	1.06754e-162	0.68508	0.983	0.923	2.0009e-158	1	TM4SF1
SLC44A1	6.96984e-162	0.546308	0.875	0.745	1.30636e-157	1	SLC44A1
ECM1	5.311e-159	0.553207	0.438	0.184	9.95441e-155	1	ECM1
MALL	7.25429e-159	0.485638	0.531	0.258	1.35967e-154	1	MALL
SMIM31	7.46932e-158	0.40858	0.431	0.176	1.39998e-153	1	SMIM31
DSC2	2.00121e-157	0.550134	0.626	0.352	3.75087e-153	1	DSC2
QSOX11	2.77831e-154	0.604762	0.963	0.88	5.20739e-150	1	QSOX1
ADIRF	3.81756e-153	0.55923	0.977	0.825	7.15526e-149	1	ADIRF
SPINK4	3.79699e-152	0.560698	0.992	0.841	7.1167e-148	1	SPINK4
TPM2	1.78894e-151	0.735094	0.483	0.228	3.353e-147	1	TPM2
AC008397.1	1.09765e-150	0.4709	0.57	0.294	2.05733e-146	1	AC008397.1
SERPINB6	4.64015e-148	0.467989	0.938	0.871	8.69703e-144	1	SERPINB6
FA2H	1.88208e-146	0.527462	0.772	0.541	3.52759e-142	1	FA2H
VIL1	1.62078e-145	0.59393	0.797	0.64	3.03783e-141	1	VIL1
AMN	4.74645e-144	0.596867	0.716	0.474	8.89627e-140	1	AMN
HHLA2	8.63009e-144	0.288476	0.295	0.095	1.61754e-139	1	HHLA2
CFL1	3.31437e-143	0.387069	0.999	0.994	6.21212e-139	1	CFL1
MBOAT2	4.205e-142	0.449461	0.561	0.291	7.88144e-138	1	MBOAT2
MTHFR	1.26648e-141	0.52484	0.568	0.312	2.37377e-137	1	MTHFR
BHLHE40	2.00098e-140	0.430951	0.872	0.676	3.75044e-136	1	BHLHE40
SEMA4B	2.15917e-139	0.511167	0.664	0.402	4.04693e-135	1	SEMA4B
GALE	1.4051e-138	0.547547	0.77	0.586	2.63359e-134	1	GALE
PRR13	4.2116e-138	0.470983	0.924	0.847	7.8938e-134	1	PRR13
SNX9	6.30612e-138	0.501917	0.636	0.392	1.18196e-133	1	SNX9
SLC25A1	7.22958e-137	0.522767	0.716	0.502	1.35504e-132	1	SLC25A1
C4orf3	1.3073e-136	0.454546	0.997	0.959	2.45026e-132	1	C4orf3
CLDN4	1.48301e-134	0.667474	0.941	0.885	2.77961e-130	1	CLDN4
TFF21	7.08076e-134	1.10926	0.956	0.896	1.32715e-129	1	TFF2
NSDHL	2.53464e-133	0.410121	0.452	0.214	4.75068e-129	1	NSDHL
RHOF	4.14594e-133	0.513939	0.693	0.469	7.77073e-129	1	RHOF
NBL1	7.40567e-133	0.491888	0.824	0.657	1.38804e-128	1	NBL1
AHNAK	3.32049e-132	0.472179	0.953	0.885	6.2236e-128	1	AHNAK
CD99	1.27938e-129	0.44803	0.891	0.778	2.39794e-125	1	CD99
QPRT	1.75174e-129	0.407236	0.268	0.09	3.28329e-125	1	QPRT
A4GALT	3.0266e-129	0.342757	0.344	0.136	5.67276e-125	1	A4GALT
FLNB	5.16416e-129	0.529281	0.799	0.637	9.67918e-125	1	FLNB
HSD17B7	2.46479e-128	0.380634	0.474	0.232	4.61975e-124	1	HSD17B7
SEC61G	2.48581e-128	0.318642	1	0.999	4.65916e-124	1	SEC61G
KRT8	2.61187e-128	0.615098	0.999	0.999	4.89543e-124	1	KRT8
P4HB	6.91381e-127	0.399173	0.993	0.968	1.29586e-122	1	P4HB
S100A16	1.60804e-126	0.607999	0.928	0.835	3.01394e-122	1	S100A16
PHLDA2	3.32644e-126	0.80752	0.912	0.869	6.23474e-122	1	PHLDA2
TXNDC171	3.90261e-126	0.389477	0.996	0.981	7.31466e-122	1	TXNDC17
ANXA1	3.09627e-125	0.482425	0.943	0.85	5.80333e-121	1	ANXA1
GAPDH	4.07857e-125	0.330323	1	1	7.64446e-121	1	GAPDH
ACLY	6.25092e-125	0.54167	0.575	0.343	1.17161e-120	1	ACLY
AKR7A3	6.25502e-125	0.591992	0.732	0.537	1.17238e-120	1	AKR7A3
RNF128	8.31611e-124	0.472692	0.771	0.575	1.55869e-119	1	RNF128
DHCR24	4.46209e-123	0.474696	0.793	0.607	8.3633e-119	1	DHCR24
KDELR3	4.91742e-123	0.432734	0.482	0.249	9.21672e-119	1	KDELR3
YWHAZ	2.10232e-122	0.330367	1	0.997	3.94038e-118	1	YWHAZ
LPCAT4	2.14186e-120	0.470543	0.761	0.563	4.01448e-116	1	LPCAT4
RAC1	9.13208e-120	0.347825	1	0.995	1.71163e-115	1	RAC1
LINC02404	6.1908e-119	0.520169	0.299	0.11	1.16034e-114	1	LINC02404
TMEM120A	5.53118e-118	0.345002	0.433	0.207	1.03671e-113	1	TMEM120A
PKP3	1.52149e-117	0.432266	0.597	0.359	2.85173e-113	1	PKP3
TRIM15	1.77768e-117	0.37822	0.402	0.185	3.3319e-113	1	TRIM15
TMEM86B	6.65063e-117	0.32733	0.301	0.114	1.24653e-112	1	TMEM86B
C19orf33	1.20806e-116	0.429188	0.944	0.898	2.26428e-112	1	C19orf33
MGST3	2.86158e-116	0.38794	0.992	0.969	5.36346e-112	1	MGST3
MYO15B	6.21753e-115	0.283195	0.307	0.118	1.16535e-110	1	MYO15B
GNAS	8.91819e-115	0.322498	0.997	0.992	1.67154e-110	1	GNAS
TCIRG1	4.1287e-114	0.398017	0.55	0.312	7.73843e-110	1	TCIRG1
SDCBP2	2.6454e-113	0.448087	0.809	0.638	4.95827e-109	1	SDCBP2
TMEM256	1.04196e-112	0.400019	0.92	0.848	1.95295e-108	1	TMEM256
APLP1	3.67671e-112	0.519877	0.673	0.458	6.89126e-108	1	APLP1
PKIB	4.18926e-112	0.411326	0.508	0.275	7.85194e-108	1	PKIB
AK4	2.92601e-109	0.424082	0.687	0.465	5.48421e-105	1	AK4
TRNP1	3.2863e-109	0.560814	0.763	0.623	6.15952e-105	1	TRNP1
EPS8L1	1.22686e-108	0.429946	0.562	0.328	2.29951e-104	1	EPS8L1
PLAC8	3.23542e-107	0.35497	0.32	0.133	6.06414e-103	1	PLAC8
PRSS8	5.3198e-107	0.569258	0.8	0.654	9.97091e-103	1	PRSS8
IL32	3.11461e-106	0.434488	0.443	0.221	5.83771e-102	1	IL32
FGFBP1	4.75435e-106	0.758141	0.623	0.437	8.91108e-102	1	FGFBP1
S100A14	1.43588e-105	0.406773	0.995	0.975	2.69127e-101	1	S100A14
GPRC5A	3.30912e-105	0.528122	0.953	0.902	6.20228e-101	1	GPRC5A
ACTB	8.12313e-105	0.462556	1	0.999	1.52252e-100	1	ACTB
TMEM45B	1.58678e-104	0.438874	0.911	0.832	2.9741e-100	1	TMEM45B
RRAS	3.31481e-104	0.415737	0.865	0.746	6.21294e-100	1	RRAS
CYP3A5	4.2036e-104	0.452716	0.834	0.691	7.87882e-100	1	CYP3A5
ANGPTL4	2.1604e-102	0.504724	0.492	0.26	4.04923e-98	1	ANGPTL4
LGMN	4.96315e-102	0.421779	0.696	0.498	9.30244e-98	1	LGMN
RAB3B	1.10998e-100	0.494082	0.579	0.366	2.08044e-96	1	RAB3B
SULT2B1	2.86808e-100	0.333389	0.384	0.184	5.37565e-96	1	SULT2B1
PGK11	1.27849e-99	0.362328	0.998	0.974	2.39627e-95	1	PGK1
CLIC1	1.01711e-98	0.351077	0.994	0.988	1.90637e-94	1	CLIC1
SMIM22	3.90113e-98	0.341652	0.966	0.918	7.31189e-94	1	SMIM22
HK2	8.29056e-98	0.444297	0.745	0.541	1.5539e-93	1	HK2
SLC9A1	1.7485e-97	0.372572	0.467	0.254	3.27721e-93	1	SLC9A1
TMEM120B	4.40375e-97	0.396882	0.537	0.315	8.25395e-93	1	TMEM120B
SOCS3	5.60617e-97	0.355646	0.314	0.135	1.05076e-92	1	SOCS3
PTPRR	6.80949e-97	0.331401	0.472	0.246	1.2763e-92	1	PTPRR
PCSK9	7.85392e-97	0.304062	0.308	0.132	1.47206e-92	1	PCSK9
SPAG4	1.0137e-96	0.361116	0.427	0.221	1.89997e-92	1	SPAG4
RASSF7	9.9696e-95	0.417246	0.912	0.802	1.8686e-90	1	RASSF7
SLC16A1	2.53266e-94	0.387705	0.506	0.289	4.74697e-90	1	SLC16A1
KLF4	1.51622e-93	0.416323	0.8	0.654	2.84184e-89	1	KLF4
STARD4	3.29124e-93	0.377053	0.563	0.342	6.16877e-89	1	STARD4
SPINT2	4.14919e-93	0.287877	1	0.999	7.77682e-89	1	SPINT2
F2RL1	7.96871e-92	0.330611	0.47	0.258	1.49357e-87	1	F2RL1
OAS1	2.06783e-90	0.341715	0.429	0.229	3.87574e-86	1	OAS1
DSG2	4.5261e-90	0.390686	0.948	0.869	8.48326e-86	1	DSG2
FAM3D1	6.3207e-90	0.392846	0.874	0.767	1.18469e-85	1	FAM3D
KLK10	1.38522e-87	0.513067	0.862	0.735	2.59632e-83	1	KLK10
B4GALT4	4.75988e-87	0.387279	0.567	0.355	8.92144e-83	1	B4GALT4
LLGL2	9.53517e-87	0.372586	0.788	0.663	1.78718e-82	1	LLGL2
C12orf75	2.18131e-86	0.346266	0.953	0.864	4.08842e-82	1	C12orf75
SLC44A41	2.21343e-86	0.350982	0.879	0.767	4.14864e-82	1	SLC44A4
ELOVL1	2.21344e-86	0.407871	0.767	0.634	4.14864e-82	1	ELOVL1
VDAC2	4.62656e-86	0.274015	0.992	0.97	8.67157e-82	1	VDAC2
AREG	8.44048e-86	0.380218	0.97	0.904	1.582e-81	1	AREG
MYDGF	2.80047e-85	0.340655	0.958	0.909	5.24891e-81	1	MYDGF
LPIN1	3.51381e-85	0.276847	0.342	0.163	6.58593e-81	1	LPIN1
CCDC68	2.75373e-84	0.351592	0.566	0.35	5.16131e-80	1	CCDC68
EZR	2.94888e-84	0.399567	0.957	0.922	5.52709e-80	1	EZR
PNP	6.75615e-84	0.361557	0.526	0.325	1.2663e-79	1	PNP
KLF2	7.29737e-84	0.501134	0.807	0.681	1.36775e-79	1	KLF2
CLDN18	1.33867e-83	0.364461	0.275	0.115	2.50907e-79	1	CLDN18
BLVRB	8.15354e-83	0.366529	0.88	0.805	1.52822e-78	1	BLVRB
ATP1B1	1.04107e-82	0.321079	1	0.996	1.95127e-78	1	ATP1B1
ERO1A	3.77491e-82	0.379542	0.97	0.849	7.07532e-78	1	ERO1A
FHL2	1.06278e-81	0.378446	0.83	0.7	1.99197e-77	1	FHL2
F3	3.28297e-81	0.377082	0.952	0.859	6.15327e-77	1	F3
TM4SF51	6.12048e-81	0.275692	0.563	0.341	1.14716e-76	1	TM4SF5
MSLN	6.44603e-81	0.384061	0.903	0.801	1.20818e-76	1	MSLN
GSTP1	9.20046e-81	0.301744	1	0.999	1.72444e-76	1	GSTP1
JUNB	2.75666e-80	0.384353	0.933	0.854	5.16682e-76	1	JUNB
CD591	3.9043e-80	0.419359	0.926	0.866	7.31783e-76	1	CD59
KLK1	2.05226e-79	0.256142	0.273	0.119	3.84655e-75	1	KLK1
NT5E	2.38482e-78	0.311887	0.429	0.241	4.46986e-74	1	NT5E
MXD1	4.74856e-78	0.324206	0.73	0.545	8.90022e-74	1	MXD1
MEG3	6.78308e-78	0.331238	0.62	0.412	1.27135e-73	1	MEG3
OSTC	2.4109e-77	0.311457	0.964	0.934	4.51875e-73	1	OSTC
NT5DC2	2.31045e-76	0.285541	0.328	0.163	4.33047e-72	1	NT5DC2
SLC15A1	2.42891e-76	0.319638	0.488	0.293	4.5525e-72	1	SLC15A1
DOK4	1.16962e-75	0.290839	0.469	0.276	2.19221e-71	1	DOK4
TMBIM1	1.98234e-75	0.347364	0.741	0.57	3.7155e-71	1	TMBIM1
TMEM141	2.87781e-75	0.375867	0.866	0.8	5.39388e-71	1	TMEM141
SMIM5	6.96201e-75	0.308027	0.389	0.21	1.30489e-70	1	SMIM5
MMP1	8.71271e-75	0.280797	0.95	0.798	1.63302e-70	1	MMP1
UNC93B11	8.71903e-75	0.371093	0.785	0.649	1.63421e-70	1	UNC93B1
ECH1	1.02485e-74	0.37738	0.776	0.658	1.92088e-70	1	ECH1
VILL	1.45628e-73	0.322149	0.573	0.375	2.72951e-69	1	VILL
IBTK	4.25615e-73	0.351943	0.773	0.654	7.9773e-69	1	IBTK
GALK1	5.26793e-73	0.274173	0.324	0.163	9.87368e-69	1	GALK1
LRP10	1.69974e-72	0.336011	0.836	0.743	3.18583e-68	1	LRP10
MMP28	4.54622e-72	0.352111	0.642	0.474	8.52098e-68	1	MMP28
PPARG	8.43072e-72	0.304484	0.433	0.249	1.58017e-67	1	PPARG
AGR31	1.57689e-71	0.324176	0.908	0.81	2.95556e-67	1	AGR3
ACSL5	2.06497e-71	0.311613	0.532	0.336	3.87037e-67	1	ACSL5
RNASE1	3.31591e-71	0.33131	0.269	0.125	6.21501e-67	1	RNASE1
EMP1	3.83617e-71	0.321559	0.461	0.273	7.19013e-67	1	EMP1
ABHD17C	5.83213e-71	0.324685	0.79	0.654	1.09312e-66	1	ABHD17C
MAPK3	4.01858e-70	0.31114	0.556	0.367	7.53203e-66	1	MAPK3
FAM213A	8.4283e-70	0.394604	0.746	0.645	1.57972e-65	1	FAM213A
KLK111	9.59713e-70	0.259026	0.977	0.913	1.79879e-65	1	KLK11
BCAR1	1.73708e-69	0.327206	0.521	0.337	3.25582e-65	1	BCAR1
DBI	2.19036e-69	0.29698	0.981	0.948	4.10539e-65	1	DBI
ATP8B1	3.11047e-69	0.341208	0.721	0.573	5.82995e-65	1	ATP8B1
MAP2K2	3.23512e-69	0.350763	0.806	0.726	6.06359e-65	1	MAP2K2
ITGA6	3.41393e-69	0.285068	0.936	0.851	6.39872e-65	1	ITGA6
GSKIP	8.33977e-69	0.380409	0.601	0.44	1.56312e-64	1	GSKIP
COPE	1.02213e-68	0.30395	0.937	0.899	1.91577e-64	1	COPE
AL355312.4	1.59785e-68	0.253306	0.28	0.134	2.99486e-64	1	AL355312.4
PLLP	2.01782e-68	0.34944	0.613	0.439	3.782e-64	1	PLLP
PANK3	2.54021e-68	0.30012	0.501	0.315	4.76112e-64	1	PANK3
ENO1	2.80989e-68	0.285322	0.983	0.954	5.26658e-64	1	ENO1
WSB2	1.3641e-67	0.34312	0.651	0.491	2.55672e-63	1	WSB2
CLU	4.98228e-67	0.345346	0.964	0.891	9.33829e-63	1	CLU
S100P	5.48493e-67	0.401704	0.99	0.962	1.02804e-62	1	S100P
KLF6	5.94304e-67	0.361165	0.839	0.72	1.1139e-62	1	KLF6
PNMA1	6.34233e-67	0.259675	0.383	0.212	1.18874e-62	1	PNMA1
PLOD2	8.5025e-66	0.317172	0.788	0.629	1.59362e-61	1	PLOD2
ADGRG6	1.38604e-64	0.339347	0.743	0.61	2.59786e-60	1	ADGRG6
FAM177A1	1.65324e-64	0.323027	0.765	0.65	3.09866e-60	1	FAM177A1
NEK6	2.46039e-63	0.303072	0.478	0.304	4.61151e-59	1	NEK6
TIMP21	4.71326e-63	0.334786	0.706	0.565	8.83407e-59	1	TIMP2
PROM2	7.64835e-63	0.312824	0.538	0.358	1.43353e-58	1	PROM2
KRT17	1.0449e-62	0.42808	0.327	0.171	1.95845e-58	1	KRT17
PLAUR	2.3558e-62	0.293219	0.787	0.649	4.41548e-58	1	PLAUR
ATP2B4	2.85771e-62	0.254344	0.48	0.294	5.3562e-58	1	ATP2B4
LRRC8A	3.97872e-61	0.298665	0.504	0.328	7.45731e-57	1	LRRC8A
MT1X1	8.34086e-61	0.414563	0.779	0.64	1.56333e-56	1	MT1X
PSCA1	3.66775e-60	0.502932	0.46	0.286	6.87446e-56	1	PSCA
LMO7	5.08175e-60	0.277446	0.961	0.91	9.52473e-56	1	LMO7
MCU	6.6791e-60	0.282803	0.537	0.362	1.25186e-55	1	MCU
SGMS2	3.44181e-59	0.275537	0.488	0.315	6.45099e-55	1	SGMS2
ANXA10	3.67852e-59	0.385759	0.827	0.741	6.89464e-55	1	ANXA10
SELENOW	3.6993e-59	0.265528	0.99	0.977	6.93359e-55	1	SELENOW
KCNK6	6.31446e-59	0.286792	0.516	0.339	1.18352e-54	1	KCNK6
KAZALD1	1.0811e-57	0.256921	0.369	0.214	2.02631e-53	1	KAZALD1
CDH1	1.34766e-57	0.280627	0.822	0.737	2.52593e-53	1	CDH1
TSPAN5	5.06678e-57	0.286254	0.515	0.346	9.49667e-53	1	TSPAN5
FAM114A1	5.57766e-56	0.29849	0.721	0.585	1.04542e-51	1	FAM114A1
SLC35A3	2.8424e-55	0.285411	0.543	0.378	5.32751e-51	1	SLC35A3
B3GNT7	3.19405e-55	0.306549	0.501	0.337	5.9866e-51	1	B3GNT7
TSPAN31	3.53662e-55	0.28118	0.901	0.839	6.62869e-51	1	TSPAN3
PITX1	3.83904e-55	0.374102	0.569	0.413	7.19551e-51	1	PITX1
PPIC	5.28785e-55	0.276593	0.89	0.843	9.91101e-51	1	PPIC
EPCAM	3.56082e-54	0.318957	0.991	0.988	6.67404e-50	1	EPCAM
STK39	4.41961e-54	0.291102	0.598	0.435	8.28368e-50	1	STK39
PFKP	6.98108e-54	0.287651	0.743	0.632	1.30846e-49	1	PFKP
GRN1	8.31022e-54	0.325427	0.94	0.903	1.55758e-49	1	GRN
EFNB1	1.28786e-53	0.278466	0.507	0.343	2.41384e-49	1	EFNB1
CXCL8	1.6621e-53	0.350044	0.554	0.406	3.11527e-49	1	CXCL8
ORAI3	1.90711e-53	0.272722	0.444	0.286	3.5745e-49	1	ORAI3
DPY19L1	4.94904e-53	0.251177	0.455	0.291	9.27599e-49	1	DPY19L1
SPINT1	7.14675e-52	0.308167	0.842	0.792	1.33951e-47	1	SPINT1
MPZL2	3.20581e-51	0.2782	0.552	0.388	6.00864e-47	1	MPZL2
DUSP11	4.9296e-51	0.349387	0.897	0.828	9.23954e-47	1	DUSP1
LGALS1	1.57907e-50	0.458285	0.568	0.429	2.95965e-46	1	LGALS1
PRDX5	1.90878e-50	0.258662	0.969	0.953	3.57762e-46	1	PRDX5
P4HA2	3.77627e-50	0.269618	0.602	0.438	7.07786e-46	1	P4HA2
MMAB	1.55097e-48	0.251067	0.496	0.336	2.90699e-44	1	MMAB
TM7SF2	1.6594e-48	0.352115	0.492	0.349	3.11021e-44	1	TM7SF2
ASAP2	3.29907e-48	0.253584	0.525	0.367	6.18344e-44	1	ASAP2
PDXK	4.16693e-47	0.28011	0.701	0.597	7.81007e-43	1	PDXK
DEFB1	5.06208e-47	0.297941	0.553	0.402	9.48786e-43	1	DEFB1
FBXW5	5.59396e-47	0.254647	0.528	0.375	1.04848e-42	1	FBXW5
IRF7	6.67062e-45	0.25702	0.418	0.27	1.25027e-40	1	IRF7
TSC22D3	1.00159e-44	0.46075	0.489	0.354	1.87728e-40	1	TSC22D3
AKR7A2	2.8486e-44	0.278954	0.765	0.682	5.33914e-40	1	AKR7A2
LEMD1	4.91518e-44	0.301269	0.497	0.349	9.21253e-40	1	LEMD1
PTPRF	1.02226e-43	0.256957	0.704	0.589	1.91602e-39	1	PTPRF
CLTB	3.40405e-43	0.33198	0.685	0.606	6.38021e-39	1	CLTB
SEMA3B	1.45293e-42	0.310195	0.673	0.553	2.72324e-38	1	SEMA3B
SH3D19	1.6813e-42	0.253747	0.55	0.406	3.15125e-38	1	SH3D19
OCIAD2	4.99704e-42	0.269319	0.935	0.915	9.36595e-38	1	OCIAD2
EEF1A2	3.41529e-41	0.282597	0.728	0.637	6.40128e-37	1	EEF1A2
SGK1	1.19286e-40	0.29774	0.569	0.442	2.23579e-36	1	SGK1
ID1	5.75903e-40	0.288606	0.964	0.925	1.07941e-35	1	ID1
PTGR1	7.00192e-40	0.317574	0.652	0.549	1.31237e-35	1	PTGR1
MIR4435-2HG	1.45256e-39	0.254486	0.621	0.499	2.72254e-35	1	MIR4435-2HG
HIGD1A	2.3883e-39	0.288163	0.725	0.656	4.47639e-35	1	HIGD1A
ARL14	5.19774e-39	0.36508	0.462	0.334	9.74213e-35	1	ARL14
PDZK1IP11	2.24424e-38	0.375316	0.577	0.466	4.20637e-34	1	PDZK1IP1
EPHA2	1.19008e-36	0.296029	0.623	0.521	2.23056e-32	1	EPHA2
TMPRSS4	1.8314e-35	0.254362	0.743	0.661	3.4326e-31	1	TMPRSS4
TCIM1	1.71579e-34	0.318223	0.745	0.649	3.2159e-30	1	TCIM
ABHD2	3.7043e-33	0.251771	0.727	0.652	6.94296e-29	1	ABHD2
KRT18	5.43386e-32	0.362481	0.995	0.996	1.01847e-27	1	KRT18
DKK1	6.92756e-32	0.365711	0.255	0.154	1.29843e-27	1	DKK1
IER3	1.34526e-31	0.341595	0.866	0.828	2.52141e-27	1	IER3
CEBPD	5.21558e-29	0.300981	0.522	0.414	9.77556e-25	1	CEBPD
PLEC	6.61735e-29	0.286857	0.61	0.542	1.24029e-24	1	PLEC
EFNA1	1.02689e-23	0.261935	0.545	0.451	1.9247e-19	1	EFNA1
DUSP6	4.71593e-23	0.271761	0.756	0.718	8.83906e-19	1	DUSP6
IGFBP6	1.41996e-22	0.275432	0.512	0.419	2.66143e-18	1	IGFBP6
AKR1B10	2.14573e-20	0.339069	0.399	0.3	4.02174e-16	1	AKR1B10
SERPINA1	0.000202229	0.353594	0.517	0.523	1	1	SERPINA1
ANKRD37	0	1.77622	0.856	0.56	0	2	ANKRD37
NDRG1	0	1.35687	0.985	0.693	0	2	NDRG1
P4HA1	0	1.33651	0.989	0.761	0	2	P4HA1
NEAT1	0	1.31036	1	0.977	0	2	NEAT1
ERO1A1	0	1.29268	0.998	0.845	0	2	ERO1A
HILPDA	0	1.28057	0.602	0.243	0	2	HILPDA
TXNIP	0	1.26041	0.991	0.94	0	2	TXNIP
AL133453.1	0	1.22963	0.976	0.688	0	2	AL133453.1
PNRC1	0	1.18874	0.966	0.735	0	2	PNRC1
BHLHE401	0	1.13143	0.924	0.669	0	2	BHLHE40
VEGFA	0	1.09956	0.889	0.619	0	2	VEGFA
MALAT1	0	1.02358	0.999	0.977	0	2	MALAT1
EIF4A2	0	1.02229	1	0.977	0	2	EIF4A2
BNIP3L1	0	0.992514	0.987	0.809	0	2	BNIP3L
EIF1	0	0.777807	1	1	0	2	EIF1
CCNI	3.07236e-306	0.73307	0.999	0.983	5.75852e-302	2	CCNI
ZFAS11	8.35857e-302	0.940031	0.998	0.987	1.56665e-297	2	ZFAS1
PPP2R2A	6.08734e-294	0.835012	0.932	0.72	1.14095e-289	2	PPP2R2A
MXD11	7.52722e-278	1.3283	0.803	0.534	1.41083e-273	2	MXD1
UBE2B	8.78733e-272	0.787506	0.946	0.808	1.64701e-267	2	UBE2B
LMAN1	7.18499e-266	0.786144	0.991	0.933	1.34668e-261	2	LMAN1
EFNA11	1.7927e-263	1.19366	0.728	0.42	3.36006e-259	2	EFNA1
WDR45B	7.14681e-254	0.824935	0.842	0.603	1.33953e-249	2	WDR45B
BTG1	4.67909e-245	0.726336	0.991	0.934	8.77001e-241	2	BTG1
TPT1	2.18604e-243	0.452097	1	1	4.0973e-239	2	TPT1
EGLN31	1.91437e-230	0.805725	0.943	0.675	3.5881e-226	2	EGLN3
NPEPPS	9.41766e-227	0.713355	0.887	0.697	1.76515e-222	2	NPEPPS
RIOK3	2.55258e-225	0.76045	0.879	0.685	4.78431e-221	2	RIOK3
CLK1	1.13006e-220	0.797789	0.635	0.338	2.11806e-216	2	CLK1
MT1X2	2.31167e-219	1.16927	0.884	0.623	4.33276e-215	2	MT1X
CSNK2A1	2.83986e-214	0.750994	0.852	0.675	5.32275e-210	2	CSNK2A1
SLC2A11	4.28679e-213	0.779059	0.818	0.561	8.03472e-209	2	SLC2A1
LDHA	5.83765e-207	0.626865	1	0.965	1.09415e-202	2	LDHA
CD46	1.48088e-199	0.66685	0.967	0.883	2.7756e-195	2	CD46
C4orf31	5.14374e-196	0.603314	1	0.958	9.64091e-192	2	C4orf3
VDAC21	1.65612e-189	0.607803	0.994	0.969	3.10407e-185	2	VDAC2
ADM	1.72106e-188	1.20437	0.579	0.305	3.22578e-184	2	ADM
PIM3	2.64657e-186	0.95219	0.752	0.533	4.96046e-182	2	PIM3
UBC	4.81446e-182	0.692321	1	0.999	9.02374e-178	2	UBC
LAMB3	2.36842e-177	0.722132	0.924	0.749	4.43912e-173	2	LAMB3
UGCG	3.0405e-177	0.67926	0.861	0.684	5.69881e-173	2	UGCG
KCMF1	3.85218e-176	0.682679	0.722	0.514	7.22015e-172	2	KCMF1
ARL4A	1.28637e-172	0.8121	0.883	0.759	2.41105e-168	2	ARL4A
WSB1	2.01802e-159	0.532545	0.916	0.723	3.78238e-155	2	WSB1
DSG21	6.64081e-159	0.549165	0.978	0.865	1.24469e-154	2	DSG2
ENO2	7.09184e-159	0.642405	0.696	0.44	1.32922e-154	2	ENO2
LGALS11	1.07351e-154	0.813031	0.681	0.411	2.01208e-150	2	LGALS1
ELF31	2.63652e-154	0.58299	0.997	0.977	4.94163e-150	2	ELF3
CXADR	3.60579e-154	0.558377	0.973	0.907	6.75833e-150	2	CXADR
PNISR	3.39859e-152	0.580565	0.864	0.717	6.36998e-148	2	PNISR
GAPDH1	2.14337e-149	0.58726	1	1	4.01731e-145	2	GAPDH
BRI3	2.79269e-149	0.541038	0.985	0.959	5.23435e-145	2	BRI3
PLOD21	1.73695e-147	0.612842	0.851	0.619	3.25557e-143	2	PLOD2
SRRM1	4.90335e-145	0.601739	0.892	0.783	9.19035e-141	2	SRRM1
RPS271	8.83633e-145	0.366935	1	1	1.65619e-140	2	RPS27
LMO71	2.3738e-144	0.597005	0.981	0.907	4.44921e-140	2	LMO7
ANGPTL41	6.17779e-144	0.69371	0.518	0.258	1.1579e-139	2	ANGPTL4
ERRFI1	9.46343e-141	0.80318	0.735	0.555	1.77373e-136	2	ERRFI1
WASF2	2.75772e-139	0.571001	0.866	0.736	5.16879e-135	2	WASF2
FAM13A	1.23228e-137	0.62505	0.567	0.328	2.30966e-133	2	FAM13A
HK21	2.09356e-136	0.67474	0.736	0.545	3.92395e-132	2	HK2
CD1641	1.04709e-135	0.506225	0.993	0.946	1.96257e-131	2	CD164
KLHL24	1.16096e-132	0.586214	0.548	0.318	2.17598e-128	2	KLHL24
ZNF207	4.62895e-131	0.529176	0.81	0.669	8.67604e-127	2	ZNF207
KDM3A	5.97981e-131	0.547653	0.508	0.273	1.1208e-126	2	KDM3A
PDK1	7.18325e-131	0.578427	0.484	0.254	1.34636e-126	2	PDK1
RPL34	5.28972e-127	0.284651	1	1	9.91452e-123	2	RPL34
MTRNR2L121	5.5042e-127	0.556427	0.922	0.797	1.03165e-122	2	MTRNR2L12
CSDE1	6.0991e-125	0.480862	0.967	0.919	1.14316e-120	2	CSDE1
CCNL1	2.65681e-124	0.644045	0.702	0.529	4.97966e-120	2	CCNL1
APP1	1.98117e-122	0.541818	0.973	0.9	3.71331e-118	2	APP
HIST1H2AC1	1.98468e-122	0.713612	0.66	0.46	3.71989e-118	2	HIST1H2AC
PSAP1	1.8634e-120	0.504054	0.966	0.863	3.49257e-116	2	PSAP
CREBRF	9.7026e-118	0.51836	0.495	0.272	1.81856e-113	2	CREBRF
JUND1	5.4339e-115	0.584851	0.993	0.957	1.01848e-110	2	JUND
EIF4B	4.64491e-114	0.478212	0.953	0.887	8.70596e-110	2	EIF4B
PERP	4.41381e-113	0.372263	0.999	0.995	8.27281e-109	2	PERP
APLP21	8.76154e-112	0.4685	0.991	0.948	1.64217e-107	2	APLP2
MXI1	1.36628e-111	0.579111	0.546	0.345	2.56082e-107	2	MXI1
PPP1R15A	2.00736e-111	0.733563	0.745	0.607	3.7624e-107	2	PPP1R15A
PER1	9.0853e-111	0.504081	0.282	0.108	1.70286e-106	2	PER1
INSIG2	1.41044e-110	0.554408	0.687	0.519	2.64359e-106	2	INSIG2
CIRBP	8.82018e-110	0.519831	0.911	0.803	1.65317e-105	2	CIRBP
MINDY2	2.00404e-109	0.549605	0.561	0.362	3.75617e-105	2	MINDY2
TMSB101	3.85972e-108	0.377576	1	1	7.23427e-104	2	TMSB10
RBM39	1.56545e-107	0.481286	0.863	0.74	2.93412e-103	2	RBM39
SOX41	2.39736e-107	0.640044	0.969	0.894	4.49338e-103	2	SOX4
RPL10	1.10429e-106	0.305801	1	1	2.06977e-102	2	RPL10
OSER1	1.85316e-106	0.527501	0.44	0.241	3.47338e-102	2	OSER1
CAST	9.75179e-106	0.446853	0.996	0.972	1.82778e-101	2	CAST
FHL21	3.62887e-104	0.562184	0.83	0.701	6.80158e-100	2	FHL2
ZBTB43	9.82142e-104	0.522045	0.43	0.233	1.84083e-99	2	ZBTB43
PTBP3	3.72537e-102	0.464819	0.903	0.805	6.98247e-98	2	PTBP3
UFM1	1.20524e-101	0.4429	0.894	0.79	2.25899e-97	2	UFM1
SERP1	3.06329e-101	0.434858	0.977	0.949	5.74152e-97	2	SERP1
C15orf481	1.09771e-99	0.786335	0.713	0.473	2.05743e-95	2	C15orf48
SH3GLB1	1.62108e-99	0.448648	0.823	0.705	3.03839e-95	2	SH3GLB1
NR1D1	2.61277e-99	0.788539	0.373	0.186	4.89712e-95	2	NR1D1
ATF4	2.76892e-98	0.528662	0.942	0.871	5.1898e-94	2	ATF4
IGFBP3	5.99303e-97	0.960761	0.471	0.273	1.12327e-92	2	IGFBP3
PJA2	1.55563e-96	0.494725	0.698	0.56	2.91573e-92	2	PJA2
SERINC1	1.72874e-96	0.485186	0.749	0.617	3.24017e-92	2	SERINC1
PLAUR1	1.52771e-95	0.64055	0.786	0.65	2.86339e-91	2	PLAUR
CD2AP	1.61035e-95	0.435413	0.875	0.755	3.01828e-91	2	CD2AP
TAF1D	1.8507e-95	0.486927	0.851	0.727	3.46877e-91	2	TAF1D
UBE2H	4.97144e-95	0.453355	0.764	0.634	9.31797e-91	2	UBE2H
CANX	5.53347e-95	0.437567	0.968	0.936	1.03714e-90	2	CANX
ARRDC4	2.74738e-94	0.575634	0.511	0.325	5.14942e-90	2	ARRDC4
FOXO3	8.12169e-93	0.5644	0.625	0.47	1.52225e-88	2	FOXO3
BZW1	3.79125e-92	0.429767	0.987	0.961	7.10593e-88	2	BZW1
CD551	5.22849e-92	0.635207	0.963	0.905	9.79976e-88	2	CD55
PTMA	3.34884e-91	0.442445	1	1	6.27673e-87	2	PTMA
SLC6A81	6.81422e-91	0.697609	0.772	0.596	1.27719e-86	2	SLC6A8
RNMT	1.16778e-89	0.528852	0.639	0.5	2.18877e-85	2	RNMT
TMEM123	1.93564e-89	0.44141	0.892	0.801	3.62798e-85	2	TMEM123
HSP90B1	2.67622e-89	0.44126	0.999	0.993	5.01604e-85	2	HSP90B1
SQSTM11	8.02176e-89	0.619138	0.804	0.693	1.50352e-84	2	SQSTM1
EEF1A1	2.0204e-88	0.267142	1	1	3.78683e-84	2	EEF1A1
HSPA5	3.49922e-88	0.528122	0.953	0.9	6.55858e-84	2	HSPA5
SEZ6L21	3.6389e-88	0.456027	0.822	0.692	6.82039e-84	2	SEZ6L2
YPEL5	2.72534e-84	0.450223	0.704	0.579	5.1081e-80	2	YPEL5
F31	3.78019e-84	0.476058	0.96	0.858	7.08522e-80	2	F3
FNIP1	6.38497e-84	0.44827	0.432	0.255	1.19674e-79	2	FNIP1
MSMO11	7.74199e-83	0.883884	0.89	0.838	1.45108e-78	2	MSMO1
KLF61	8.97796e-83	0.528561	0.874	0.715	1.68274e-78	2	KLF6
MAPK6	1.72389e-82	0.525731	0.607	0.478	3.23109e-78	2	MAPK6
PTTG1IP	3.69456e-82	0.390077	0.945	0.865	6.92471e-78	2	PTTG1IP
ARF1	4.24427e-82	0.39891	0.929	0.869	7.95504e-78	2	ARF1
OGA	6.04531e-81	0.497181	0.598	0.452	1.13307e-76	2	OGA
GFPT1	9.34683e-81	0.43994	0.869	0.766	1.75188e-76	2	GFPT1
RND3	3.23026e-80	0.488743	0.821	0.699	6.05448e-76	2	RND3
TOR1AIP2	5.92811e-80	0.410799	0.77	0.652	1.11111e-75	2	TOR1AIP2
NFIL3	7.23628e-80	0.371319	0.299	0.142	1.3563e-75	2	NFIL3
TSC22D1	7.4653e-80	0.487252	0.975	0.933	1.39922e-75	2	TSC22D1
GPBP1	2.01038e-79	0.477518	0.694	0.584	3.76806e-75	2	GPBP1
SNX3	2.44577e-79	0.401448	0.921	0.864	4.5841e-75	2	SNX3
KDELR1	8.19175e-79	0.364239	0.981	0.943	1.53538e-74	2	KDELR1
DDIT4	8.20727e-79	0.782118	0.846	0.74	1.53829e-74	2	DDIT4
N4BP2L2	2.20023e-77	0.387907	0.865	0.759	4.12388e-73	2	N4BP2L2
TMBIM11	1.21229e-76	0.498746	0.704	0.578	2.27219e-72	2	TMBIM1
SDCBP21	5.57016e-76	0.481573	0.762	0.647	1.04402e-71	2	SDCBP2
LIMCH11	5.79722e-76	0.390956	0.812	0.662	1.08657e-71	2	LIMCH1
JUNB1	8.1625e-76	0.565224	0.943	0.853	1.5299e-71	2	JUNB
INSIG11	1.26036e-75	0.813939	0.708	0.595	2.3623e-71	2	INSIG1
MAP1LC3B	1.66464e-75	0.455271	0.835	0.751	3.12004e-71	2	MAP1LC3B
QSOX12	2.85074e-75	0.377648	0.976	0.878	5.34315e-71	2	QSOX1
VAPA	3.26424e-75	0.350572	0.978	0.95	6.11817e-71	2	VAPA
SYF21	9.02212e-75	0.401072	0.794	0.697	1.69102e-70	2	SYF2
HNRNPDL	2.99735e-74	0.445978	0.881	0.811	5.61794e-70	2	HNRNPDL
HNRNPC	6.50667e-74	0.373428	0.987	0.952	1.21955e-69	2	HNRNPC
MAL21	2.19255e-73	0.366854	0.97	0.915	4.10951e-69	2	MAL2
CALU	2.68596e-73	0.417321	0.799	0.707	5.03429e-69	2	CALU
RBPJ	9.97647e-73	0.471812	0.588	0.459	1.86989e-68	2	RBPJ
SNHG7	1.18016e-72	0.462964	0.676	0.563	2.21197e-68	2	SNHG7
CTSD1	2.25746e-72	0.42775	0.985	0.943	4.23116e-68	2	CTSD
RICTOR	2.74537e-72	0.410387	0.439	0.273	5.14566e-68	2	RICTOR
CTSB	3.39567e-72	0.458972	0.733	0.623	6.3645e-68	2	CTSB
PRSS81	5.40717e-72	0.499493	0.768	0.661	1.01347e-67	2	PRSS8
REL	2.73668e-70	0.401407	0.422	0.26	5.12935e-66	2	REL
ARHGAP5	5.47292e-69	0.408698	0.748	0.645	1.02579e-64	2	ARHGAP5
ZNF292	7.97242e-69	0.453051	0.653	0.529	1.49427e-64	2	ZNF292
ALCAM1	2.44629e-68	0.450601	0.685	0.561	4.58509e-64	2	ALCAM
HLA-E1	2.81957e-68	0.371116	0.797	0.681	5.28471e-64	2	HLA-E
DDIT3	5.3487e-68	0.855439	0.466	0.312	1.00251e-63	2	DDIT3
SCARB2	7.99594e-66	0.347264	0.837	0.737	1.49868e-61	2	SCARB2
CDKN1A1	1.51667e-65	0.594574	0.714	0.588	2.8427e-61	2	CDKN1A
CNBP	1.5246e-65	0.339661	0.916	0.84	2.85756e-61	2	CNBP
RAB1A	1.67239e-64	0.358601	0.905	0.838	3.13456e-60	2	RAB1A
SSFA2	4.29189e-64	0.432399	0.664	0.56	8.04429e-60	2	SSFA2
PHF1	2.84914e-63	0.309877	0.333	0.182	5.34013e-59	2	PHF1
EPB41L4A-AS1	4.63736e-63	0.459798	0.713	0.617	8.69181e-59	2	EPB41L4A-AS1
HIST1H1C	5.08496e-63	0.810191	0.44	0.291	9.53073e-59	2	HIST1H1C
PAPOLA	8.84284e-63	0.351179	0.856	0.785	1.65741e-58	2	PAPOLA
NPC2	1.44941e-61	0.365945	0.966	0.944	2.71664e-57	2	NPC2
SH3YL1	4.40452e-61	0.442104	0.585	0.473	8.2554e-57	2	SH3YL1
BIRC3	9.00628e-61	0.581869	0.439	0.292	1.68805e-56	2	BIRC3
PFDN51	2.30562e-60	0.272269	1	0.996	4.32142e-56	2	PFDN5
POLR1D	2.42657e-60	0.347423	0.87	0.798	4.54811e-56	2	POLR1D
ZBTB20	2.81298e-60	0.458111	0.541	0.406	5.27236e-56	2	ZBTB20
ARFGAP3	5.51556e-60	0.361383	0.739	0.641	1.03378e-55	2	ARFGAP3
SELENOK	1.06741e-59	0.427788	0.852	0.794	2.00065e-55	2	SELENOK
CIB11	1.18449e-59	0.292983	0.995	0.993	2.2201e-55	2	CIB1
RPS20	2.35921e-59	0.279866	0.997	0.99	4.42187e-55	2	RPS20
ITGB11	2.90843e-59	0.299993	0.999	0.999	5.45128e-55	2	ITGB1
RBCK1	4.21763e-59	0.542843	0.72	0.646	7.90511e-55	2	RBCK1
SLC50A11	6.53227e-59	0.399076	0.768	0.671	1.22434e-54	2	SLC50A1
TIPARP	3.71695e-58	0.48026	0.527	0.398	6.96668e-54	2	TIPARP
P4HB1	3.85018e-57	0.365483	0.986	0.969	7.2164e-53	2	P4HB
SH3BP2	1.83107e-56	0.367293	0.439	0.292	3.43197e-52	2	SH3BP2
NFKBIZ	2.17515e-56	0.399278	0.553	0.414	4.07689e-52	2	NFKBIZ
STAU1	2.59058e-56	0.354751	0.753	0.672	4.85552e-52	2	STAU1
TMEM591	3.43146e-56	0.259555	0.999	0.993	6.43158e-52	2	TMEM59
GRB10	3.80865e-55	0.293763	0.288	0.155	7.13855e-51	2	GRB10
SF3B1	7.59411e-55	0.320973	0.836	0.748	1.42336e-50	2	SF3B1
TOMM20	5.54473e-54	0.324825	0.958	0.929	1.03925e-49	2	TOMM20
TMEM167B	2.17525e-53	0.371707	0.436	0.298	4.07707e-49	2	TMEM167B
KMT2A	3.16436e-53	0.40943	0.531	0.409	5.93097e-49	2	KMT2A
JUP	3.38447e-53	0.364816	0.778	0.697	6.34352e-49	2	JUP
MAFF	1.04422e-52	0.407768	0.478	0.341	1.95718e-48	2	MAFF
ATP2B41	1.11459e-52	0.352361	0.443	0.302	2.08908e-48	2	ATP2B4
ATP6V0E11	4.3667e-52	0.306513	0.952	0.906	8.1845e-48	2	ATP6V0E1
MAP3K2	5.39857e-52	0.37971	0.513	0.386	1.01185e-47	2	MAP3K2
FA2H1	8.93654e-52	0.396972	0.669	0.561	1.67498e-47	2	FA2H
RAB11FIP1	9.2309e-52	0.351458	0.818	0.713	1.73015e-47	2	RAB11FIP1
MT-ND6	1.06984e-51	0.467291	0.831	0.707	2.0052e-47	2	MT-ND6
SERPINA11	1.49095e-51	0.516826	0.642	0.502	2.79449e-47	2	SERPINA1
TENT5A	1.49441e-51	0.342449	0.782	0.669	2.80098e-47	2	TENT5A
SPINT21	1.74618e-51	0.26145	1	0.999	3.27287e-47	2	SPINT2
MT-ND5	1.75404e-51	0.311274	0.998	0.994	3.2876e-47	2	MT-ND5
PFKFB31	2.22449e-51	0.369273	0.418	0.271	4.16936e-47	2	PFKFB3
YPEL2	4.0139e-51	0.301477	0.341	0.205	7.52325e-47	2	YPEL2
FUT11	1.22066e-50	0.326291	0.36	0.224	2.28789e-46	2	FUT11
MED10	1.61537e-50	0.380519	0.547	0.438	3.0277e-46	2	MED10
PTPRR1	6.00385e-50	0.365098	0.401	0.26	1.1253e-45	2	PTPRR
TMC51	8.63377e-50	0.386182	0.951	0.887	1.61823e-45	2	TMC5
DUSP5	1.51342e-49	0.610875	0.458	0.327	2.8366e-45	2	DUSP5
PAG1	4.50016e-49	0.323534	0.387	0.248	8.43464e-45	2	PAG1
F11R	4.65065e-49	0.377124	0.664	0.584	8.7167e-45	2	F11R
CEP57	6.91854e-49	0.385726	0.473	0.352	1.29674e-44	2	CEP57
SEC31A	6.94814e-49	0.373346	0.63	0.543	1.30229e-44	2	SEC31A
SCD1	8.3309e-49	0.481362	0.916	0.849	1.56146e-44	2	SCD
GABARAPL21	3.26068e-47	0.328715	0.934	0.892	6.11148e-43	2	GABARAPL2
SERTAD2	6.45932e-47	0.367311	0.473	0.342	1.21067e-42	2	SERTAD2
KANSL1	1.39244e-46	0.333651	0.492	0.365	2.60985e-42	2	KANSL1
MKRN1	5.1675e-46	0.358569	0.538	0.429	9.68545e-42	2	MKRN1
PRKAB2	5.55376e-46	0.331781	0.302	0.182	1.04094e-41	2	PRKAB2
NKTR	1.4567e-45	0.348722	0.51	0.39	2.73029e-41	2	NKTR
NAMPT	1.56239e-45	0.407574	0.597	0.502	2.92839e-41	2	NAMPT
RAC11	1.79512e-45	0.269057	0.997	0.995	3.3646e-41	2	RAC1
CDKN2D	1.84724e-45	0.307468	0.365	0.234	3.46228e-41	2	CDKN2D
GOLT1B	1.94074e-45	0.389011	0.442	0.327	3.63753e-41	2	GOLT1B
GOLGA4	2.42737e-45	0.317202	0.79	0.707	4.54962e-41	2	GOLGA4
OPTN	2.76665e-45	0.407268	0.555	0.461	5.18553e-41	2	OPTN
UBE2D3	3.09537e-45	0.287561	0.926	0.881	5.80166e-41	2	UBE2D3
YY1	1.50435e-44	0.332227	0.763	0.707	2.8196e-40	2	YY1
FNDC3B	1.55547e-44	0.370892	0.596	0.51	2.91541e-40	2	FNDC3B
USP53	1.79142e-44	0.359875	0.567	0.457	3.35765e-40	2	USP53
CCNG2	7.64588e-44	0.340368	0.487	0.358	1.43307e-39	2	CCNG2
BACE21	1.05123e-43	0.267271	0.984	0.963	1.97032e-39	2	BACE2
MORF4L1	7.6556e-43	0.270658	0.979	0.967	1.43489e-38	2	MORF4L1
RASSF71	1.57926e-42	0.274633	0.905	0.804	2.96e-38	2	RASSF7
HBP1	1.6572e-42	0.339803	0.451	0.335	3.10609e-38	2	HBP1
OSTC1	1.90167e-42	0.311937	0.962	0.935	3.56431e-38	2	OSTC
GALNT31	2.58069e-42	0.302965	0.82	0.742	4.83699e-38	2	GALNT3
FXR1	4.41568e-42	0.330818	0.692	0.634	8.27632e-38	2	FXR1
GNB1	5.10916e-42	0.288538	0.797	0.735	9.5761e-38	2	GNB1
RELA	9.01093e-42	0.329577	0.42	0.305	1.68892e-37	2	RELA
LYZ1	1.09767e-41	0.424202	0.998	0.999	2.05736e-37	2	LYZ
SEMA4B1	1.63972e-41	0.35632	0.538	0.427	3.07333e-37	2	SEMA4B
AL121761.21	2.32893e-41	0.326452	0.799	0.681	4.36512e-37	2	AL121761.2
GOLGA2	2.35228e-41	0.347328	0.627	0.545	4.40889e-37	2	GOLGA2
COL17A11	3.25282e-41	0.314618	0.896	0.786	6.09677e-37	2	COL17A1
HMBOX1	7.18277e-41	0.262074	0.307	0.189	1.34627e-36	2	HMBOX1
RAB3B1	1.26284e-40	0.37581	0.494	0.382	2.36695e-36	2	RAB3B
DDX17	1.78407e-40	0.262757	0.908	0.851	3.34388e-36	2	DDX17
LPP	2.03097e-40	0.295676	0.831	0.758	3.80665e-36	2	LPP
FEM1C	2.85011e-40	0.33205	0.361	0.243	5.34196e-36	2	FEM1C
RSRP1	7.92823e-40	0.347306	0.592	0.503	1.48599e-35	2	RSRP1
CDA1	1.02146e-39	0.43129	0.645	0.555	1.91453e-35	2	CDA
ZKSCAN1	1.34306e-39	0.370137	0.823	0.756	2.51729e-35	2	ZKSCAN1
RRAS1	1.57409e-39	0.281244	0.837	0.752	2.95032e-35	2	RRAS
ARF4	9.87181e-39	0.337054	0.918	0.899	1.85027e-34	2	ARF4
RAB40B	1.53858e-38	0.380376	0.368	0.256	2.88375e-34	2	RAB40B
CLDND1	1.89633e-38	0.291441	0.393	0.276	3.55429e-34	2	CLDND1
EIF1B1	2.13866e-38	0.354138	0.713	0.651	4.00849e-34	2	EIF1B
RHPN2	2.7761e-38	0.32001	0.397	0.283	5.20324e-34	2	RHPN2
SPINT11	3.40278e-38	0.293244	0.858	0.79	6.37782e-34	2	SPINT1
ATXN1	3.70259e-38	0.273168	0.313	0.199	6.93977e-34	2	ATXN1
TMEM30A1	3.99031e-38	0.29377	0.746	0.672	7.47904e-34	2	TMEM30A
TMEM1651	4.87912e-38	0.334996	0.703	0.635	9.14494e-34	2	TMEM165
JOSD1	4.90843e-38	0.34028	0.47	0.364	9.19986e-34	2	JOSD1
SLC5A3	7.86649e-38	0.53654	0.489	0.395	1.47442e-33	2	SLC5A3
SLC38A2	1.20673e-37	0.347202	0.83	0.77	2.26178e-33	2	SLC38A2
RC3H1	1.2927e-37	0.264384	0.325	0.21	2.42291e-33	2	RC3H1
ADAM28	1.53434e-37	0.382286	0.495	0.394	2.87581e-33	2	ADAM28
MT-ND4	1.5514e-37	0.284868	0.999	0.998	2.90778e-33	2	MT-ND4
EIF3E	2.01417e-37	0.256991	0.991	0.982	3.77516e-33	2	EIF3E
TSC22D2	2.70484e-37	0.294682	0.36	0.246	5.06967e-33	2	TSC22D2
ANG1	2.72966e-37	0.355597	0.747	0.679	5.1162e-33	2	ANG
RSRC2	2.74231e-37	0.327288	0.73	0.667	5.13991e-33	2	RSRC2
ALDOA	3.43113e-37	0.323688	0.475	0.367	6.43096e-33	2	ALDOA
CD681	7.79355e-37	0.357855	0.565	0.472	1.46074e-32	2	CD68
SRRM2	8.30937e-37	0.267257	0.887	0.824	1.55742e-32	2	SRRM2
DNAJB9	1.47414e-36	0.316822	0.501	0.396	2.76299e-32	2	DNAJB9
SQLE1	3.72778e-36	0.607182	0.754	0.701	6.98698e-32	2	SQLE
PHF31	4.50629e-36	0.322053	0.598	0.51	8.44614e-32	2	PHF3
NSA2	6.94397e-36	0.267753	0.952	0.911	1.30151e-31	2	NSA2
NFAT5	1.62209e-35	0.324439	0.44	0.338	3.04029e-31	2	NFAT5
LRP1	3.45035e-35	0.319993	0.654	0.59	6.46699e-31	2	LRP1
LDLR1	5.94036e-35	0.390674	0.784	0.712	1.1134e-30	2	LDLR
MSLN1	6.47736e-35	0.282058	0.888	0.805	1.21405e-30	2	MSLN
PPP1R16A	6.82638e-35	0.397597	0.533	0.462	1.27947e-30	2	PPP1R16A
TMEM159	4.02858e-34	0.275825	0.357	0.248	7.55078e-30	2	TMEM159
RNF114	9.01012e-34	0.322319	0.53	0.448	1.68877e-29	2	RNF114
COPS2	9.13737e-34	0.310357	0.628	0.572	1.71262e-29	2	COPS2
NFKBIA	4.0888e-33	0.994851	0.367	0.267	7.66364e-29	2	NFKBIA
STK24	1.4382e-32	0.285557	0.689	0.629	2.69562e-28	2	STK24
GNA13	2.62743e-32	0.277892	0.345	0.24	4.9246e-28	2	GNA13
OSMR	3.10217e-32	0.298062	0.393	0.285	5.8144e-28	2	OSMR
TMEM263	6.97866e-32	0.352355	0.483	0.399	1.30801e-27	2	TMEM263
EBLN3P	6.98251e-32	0.314759	0.506	0.422	1.30873e-27	2	EBLN3P
INSR	7.09011e-32	0.310226	0.473	0.375	1.3289e-27	2	INSR
ARL5B	1.32568e-31	0.287624	0.397	0.295	2.48472e-27	2	ARL5B
STARD41	1.45363e-31	0.366012	0.452	0.363	2.72455e-27	2	STARD4
PRRC1	1.54405e-31	0.356537	0.513	0.44	2.89402e-27	2	PRRC1
CLDN12	2.5137e-31	0.277332	0.468	0.366	4.71143e-27	2	CLDN12
MICA	5.0057e-31	0.303581	0.406	0.309	9.38219e-27	2	MICA
HMGCS11	9.2708e-31	0.749484	0.661	0.59	1.73763e-26	2	HMGCS1
B3GNT5	1.14009e-30	0.310987	0.386	0.287	2.13687e-26	2	B3GNT5
AHNAK1	1.63362e-30	0.252885	0.943	0.887	3.06189e-26	2	AHNAK
RAB21	2.39738e-30	0.313771	0.483	0.4	4.49342e-26	2	RAB21
HIST1H2BD	5.54079e-30	0.297042	0.26	0.165	1.03851e-25	2	HIST1H2BD
UBL31	6.5713e-30	0.257734	0.7	0.635	1.23166e-25	2	UBL3
LENG8	8.17805e-30	0.280232	0.427	0.331	1.53281e-25	2	LENG8
HSP90AB1	1.75532e-29	0.337784	0.994	0.986	3.28999e-25	2	HSP90AB1
SPAG9	2.22604e-29	0.302711	0.457	0.366	4.17226e-25	2	SPAG9
PGM3	4.81147e-29	0.31048	0.516	0.442	9.01814e-25	2	PGM3
PDZD8	5.21183e-29	0.321377	0.52	0.453	9.76853e-25	2	PDZD8
HNRNPH1	6.1973e-29	0.267966	0.77	0.714	1.16156e-24	2	HNRNPH1
YTHDC1	6.69677e-29	0.300159	0.482	0.395	1.25518e-24	2	YTHDC1
SRI1	1.05342e-28	0.351461	0.935	0.89	1.97442e-24	2	SRI
CXCR4	1.45258e-28	0.397222	0.348	0.25	2.72257e-24	2	CXCR4
SUN1	1.78795e-28	0.294139	0.401	0.309	3.35115e-24	2	SUN1
TPBG	4.07609e-28	0.318026	0.645	0.598	7.63982e-24	2	TPBG
SBDS	4.70307e-28	0.319333	0.673	0.636	8.81497e-24	2	SBDS
KRT10	9.01488e-28	0.278075	0.938	0.915	1.68966e-23	2	KRT10
PPP4R2	9.86116e-28	0.295114	0.485	0.406	1.84828e-23	2	PPP4R2
MKNK2	2.28868e-27	0.348616	0.705	0.667	4.28968e-23	2	MKNK2
TFG	2.64521e-27	0.3043	0.624	0.59	4.95792e-23	2	TFG
SRSF4	8.97158e-27	0.271503	0.637	0.598	1.68154e-22	2	SRSF4
TMF1	9.65717e-27	0.264687	0.641	0.587	1.81004e-22	2	TMF1
MSL1	1.5076e-26	0.275713	0.38	0.291	2.82569e-22	2	MSL1
PTEN	3.02311e-26	0.281484	0.579	0.528	5.66622e-22	2	PTEN
BBC3	4.69352e-26	0.300417	0.31	0.219	8.79706e-22	2	BBC3
SNHG12	8.0444e-26	0.311134	0.344	0.256	1.50776e-21	2	SNHG12
IGBP1	3.58353e-25	0.262456	0.724	0.697	6.71661e-21	2	IGBP1
CHD2	1.37594e-24	0.296022	0.433	0.355	2.57892e-20	2	CHD2
HOOK2	1.51642e-24	0.282909	0.572	0.518	2.84223e-20	2	HOOK2
IL321	1.57151e-24	0.382529	0.332	0.243	2.94548e-20	2	IL32
TINAGL11	1.88442e-24	0.340901	0.769	0.713	3.53196e-20	2	TINAGL1
SEC24A	2.08438e-24	0.258276	0.411	0.326	3.90676e-20	2	SEC24A
TFPI1	2.18562e-24	0.256425	0.633	0.571	4.09652e-20	2	TFPI
DBP	5.0018e-24	0.263577	0.278	0.189	9.37488e-20	2	DBP
CREBZF	1.15325e-23	0.252372	0.408	0.323	2.16154e-19	2	CREBZF
AP3S1	2.49892e-23	0.278114	0.591	0.551	4.68373e-19	2	AP3S1
NUFIP2	3.75269e-23	0.2717	0.58	0.541	7.03367e-19	2	NUFIP2
SMG1	4.31219e-23	0.253555	0.429	0.347	8.08234e-19	2	SMG1
SAT2	1.11593e-22	0.315767	0.539	0.495	2.09158e-18	2	SAT2
JMJD1C	1.94193e-22	0.253188	0.446	0.368	3.63976e-18	2	JMJD1C
NR1D2	3.02511e-22	0.252071	0.348	0.262	5.66996e-18	2	NR1D2
AREG1	1.08731e-21	0.501903	0.96	0.906	2.03794e-17	2	AREG
P4HA21	1.44554e-21	0.270724	0.517	0.455	2.70938e-17	2	P4HA2
HMGCR1	1.74316e-21	0.409915	0.671	0.639	3.26721e-17	2	HMGCR
CCDC186	2.30788e-21	0.261919	0.599	0.559	4.32567e-17	2	CCDC186
RNF11	2.47459e-21	0.265605	0.457	0.388	4.63812e-17	2	RNF11
ACBD3	5.51754e-21	0.259424	0.608	0.577	1.03415e-16	2	ACBD3
USP3	7.95776e-21	0.256768	0.442	0.371	1.49152e-16	2	USP3
SLC25A36	8.12924e-21	0.268094	0.42	0.345	1.52366e-16	2	SLC25A36
SF1	1.35106e-20	0.277945	0.602	0.571	2.53229e-16	2	SF1
ZFP36L1	3.73073e-20	0.333873	0.818	0.771	6.9925e-16	2	ZFP36L1
PICALM	1.4835e-19	0.273227	0.448	0.383	2.78052e-15	2	PICALM
SBNO1	1.48351e-19	0.254857	0.446	0.38	2.78055e-15	2	SBNO1
IDI11	3.7568e-19	0.403051	0.786	0.749	7.04136e-15	2	IDI1
RNF141	6.24263e-19	0.252587	0.522	0.474	1.17006e-14	2	RNF141
DPYSL2	9.50544e-19	0.289017	0.708	0.678	1.7816e-14	2	DPYSL2
CSNK1E	1.19506e-18	0.255649	0.4	0.334	2.2399e-14	2	CSNK1E
TNIP1	1.2901e-18	0.267388	0.428	0.364	2.41803e-14	2	TNIP1
PRSS31	1.90075e-18	0.299689	0.881	0.859	3.56257e-14	2	PRSS3
OCLN1	4.13573e-18	0.303448	0.454	0.397	7.7516e-14	2	OCLN
KLF10	3.63215e-17	0.301593	0.325	0.257	6.80774e-13	2	KLF10
ACSS21	1.25619e-16	0.433694	0.403	0.346	2.35448e-12	2	ACSS2
SEMA3B1	6.4407e-16	0.263466	0.602	0.566	1.20718e-11	2	SEMA3B
KRT171	1.17938e-15	1.07495	0.25	0.186	2.21051e-11	2	KRT17
ATF3	1.38931e-15	0.27961	0.812	0.715	2.60398e-11	2	ATF3
HERPUD1	7.97717e-15	0.26584	0.803	0.765	1.49516e-10	2	HERPUD1
ARRDC31	1.80689e-14	0.258015	0.415	0.354	3.38665e-10	2	ARRDC3
CEACAM51	2.78114e-14	0.306033	0.804	0.713	5.2127e-10	2	CEACAM5
TERF2IP	3.39768e-14	0.251019	0.51	0.485	6.36828e-10	2	TERF2IP
GADD45B	3.31516e-12	0.673687	0.518	0.489	6.21361e-08	2	GADD45B
TRIM291	1.10485e-11	0.259879	0.352	0.299	2.07083e-07	2	TRIM29
GADD45A	6.67815e-11	0.270165	0.449	0.415	1.25169e-06	2	GADD45A
ETS2	8.23925e-11	0.25321	0.56	0.548	1.54428e-06	2	ETS2
MRPS6	1.09511e-10	0.262775	0.68	0.669	2.05257e-06	2	MRPS6
SDC4	3.07046e-09	0.330577	0.46	0.442	5.75497e-05	2	SDC4
CXCL81	2.03998e-05	1.02989	0.447	0.426	0.382353	2	CXCL8
CXCL3	0.00634613	0.425575	0.24	0.283	1	2	CXCL3
SPINK41	0	2.27992	1	0.845	0	3	SPINK4
REG41	0	2.2778	0.988	0.642	0	3	REG4
ALDH3A1	0	1.72364	0.936	0.499	0	3	ALDH3A1
GPX2	0	1.47683	1	0.901	0	3	GPX2
CCK1	0	1.41236	1	0.904	0	3	CCK
GSTM4	0	1.40871	0.745	0.139	0	3	GSTM4
PHGDH	0	1.34887	0.829	0.205	0	3	PHGDH
LGALS41	0	1.20624	0.998	0.839	0	3	LGALS4
ASNS	0	1.16362	0.869	0.314	0	3	ASNS
ANXA101	0	1.08424	0.977	0.722	0	3	ANXA10
S100P1	0	1.04105	0.998	0.962	0	3	S100P
MMP11	0	1.00428	0.979	0.799	0	3	MMP1
AKR1B101	0	0.954731	0.764	0.251	0	3	AKR1B10
PSAT1	0	0.938198	0.769	0.207	0	3	PSAT1
AKR7A31	0	0.906114	0.897	0.519	0	3	AKR7A3
EIF4EBP1	0	0.89485	0.951	0.696	0	3	EIF4EBP1
TESC	0	0.891319	0.919	0.577	0	3	TESC
GARS	0	0.860974	0.866	0.457	0	3	GARS
PCK2	0	0.816331	0.673	0.175	0	3	PCK2
CEMIP	0	0.78278	0.791	0.328	0	3	CEMIP
DNPH1	0	0.768797	0.74	0.314	0	3	DNPH1
SLC16A11	0	0.765849	0.728	0.265	0	3	SLC16A1
KRT81	0	0.756561	1	0.999	0	3	KRT8
CYSTM11	0	0.742764	1	0.988	0	3	CYSTM1
CLDN2	0	0.706132	0.627	0.186	0	3	CLDN2
S100A141	0	0.676982	1	0.975	0	3	S100A14
CALB2	0	0.65143	0.453	0.061	0	3	CALB2
PYCR1	0	0.642691	0.63	0.219	0	3	PYCR1
ME1	0	0.55423	0.492	0.13	0	3	ME1
CTH	0	0.521209	0.445	0.104	0	3	CTH
ALDH1L2	0	0.413811	0.311	0.035	0	3	ALDH1L2
ATP5MC1	5.77212e-308	0.871319	0.907	0.616	1.08187e-303	3	ATP5MC1
ATP5F1D	2.24304e-307	0.707095	0.991	0.939	4.20413e-303	3	ATP5F1D
GSTP11	2.93292e-303	0.611139	1	0.999	5.49717e-299	3	GSTP1
SOD1	1.78515e-299	0.728708	0.987	0.895	3.34591e-295	3	SOD1
RPL12	8.1734e-296	0.490255	1	1	1.53194e-291	3	RPL12
MRPL12	5.86893e-293	0.665681	0.662	0.251	1.10001e-288	3	MRPL12
EEF1B2	2.86892e-292	0.676762	0.998	0.982	5.37721e-288	3	EEF1B2
MTHFD2	1.60101e-290	0.739779	0.842	0.434	3.00077e-286	3	MTHFD2
TST	9.85027e-287	0.776893	0.965	0.714	1.84624e-282	3	TST
SLC25A5	1.44831e-283	0.736989	0.987	0.883	2.71456e-279	3	SLC25A5
ATP5MC3	7.61183e-282	0.660022	0.994	0.965	1.42668e-277	3	ATP5MC3
CHCHD10	2.99444e-279	0.77379	0.955	0.79	5.61248e-275	3	CHCHD10
S100A161	9.99369e-277	0.720285	0.992	0.829	1.87312e-272	3	S100A16
TIMM13	1.2173e-276	0.751029	0.894	0.598	2.28159e-272	3	TIMM13
LDHB	4.68839e-276	0.802104	0.961	0.787	8.78744e-272	3	LDHB
RPS2	4.9399e-271	0.544828	1	1	9.25885e-267	3	RPS2
YARS	3.06259e-259	0.62526	0.662	0.273	5.74021e-255	3	YARS
NME1	6.05839e-255	0.648763	0.643	0.258	1.13552e-250	3	NME1
KRT181	2.49775e-253	0.671197	1	0.995	4.68153e-249	3	KRT18
KCNE3	2.17848e-248	0.491339	0.461	0.134	4.08312e-244	3	KCNE3
TRNP11	1.05303e-247	0.720073	0.902	0.607	1.97369e-243	3	TRNP1
ALDH2	3.28786e-247	0.648533	0.791	0.406	6.16244e-243	3	ALDH2
RPL3	1.49306e-246	0.499539	1	1	2.79845e-242	3	RPL3
RHBDL1	2.12731e-245	0.382773	0.349	0.078	3.98721e-241	3	RHBDL1
RPL10A	6.04719e-245	0.548322	1	0.997	1.13342e-240	3	RPL10A
RPS23	7.35807e-245	0.486985	1	1	1.37912e-240	3	RPS23
CFL11	2.54478e-244	0.518073	1	0.994	4.76967e-240	3	CFL1
MUC5B1	1.51075e-243	0.718472	0.999	0.987	2.8316e-239	3	MUC5B
C1QBP	5.36741e-239	0.696454	0.85	0.516	1.00601e-234	3	C1QBP
IARS	1.12112e-237	0.605046	0.666	0.283	2.10132e-233	3	IARS
NQO1	5.65951e-237	0.669405	0.992	0.856	1.06076e-232	3	NQO1
CENPV	3.32335e-235	0.607114	0.706	0.32	6.22896e-231	3	CENPV
MT-CO2	2.50665e-230	0.553524	1	1	4.69821e-226	3	MT-CO2
SPATA5	5.28036e-230	0.520021	0.538	0.191	9.89698e-226	3	SPATA5
GMDS	6.16824e-230	0.666297	0.894	0.615	1.15611e-225	3	GMDS
NARS	8.26595e-229	0.692968	0.878	0.596	1.54929e-224	3	NARS
AC008397.11	7.89485e-227	0.586239	0.671	0.289	1.47973e-222	3	AC008397.1
IDH1	2.04291e-226	0.64902	0.91	0.643	3.82903e-222	3	IDH1
TXN	2.2058e-226	0.527027	1	0.997	4.13433e-222	3	TXN
CISD3	3.02176e-226	0.632408	0.794	0.45	5.66368e-222	3	CISD3
ATP5F1B	1.49349e-225	0.629544	0.976	0.876	2.79925e-221	3	ATP5F1B
WDR18	2.45116e-225	0.489798	0.52	0.185	4.59421e-221	3	WDR18
FABP5	2.55573e-225	0.643522	0.745	0.365	4.7902e-221	3	FABP5
PRDX1	3.32099e-225	0.538501	0.999	0.989	6.22452e-221	3	PRDX1
SLC43A1	1.53392e-224	0.297652	0.265	0.048	2.87503e-220	3	SLC43A1
EIF2S2	8.51087e-224	0.56485	0.989	0.933	1.59519e-219	3	EIF2S2
CHAC1	4.66141e-223	0.4183	0.444	0.131	8.73687e-219	3	CHAC1
CYCS	6.12934e-221	0.66184	0.944	0.754	1.14882e-216	3	CYCS
RPL27	3.49579e-220	0.469394	1	0.999	6.55217e-216	3	RPL27
IQGAP2	7.70692e-215	0.580054	0.654	0.287	1.44451e-210	3	IQGAP2
SHMT2	4.43998e-214	0.529505	0.598	0.244	8.32185e-210	3	SHMT2
GSTM3	5.77738e-214	0.472843	0.448	0.143	1.08285e-209	3	GSTM3
TSTA3	2.71882e-212	0.597909	0.8	0.454	5.09588e-208	3	TSTA3
CA2	6.2214e-212	0.491521	0.461	0.149	1.16608e-207	3	CA2
SLC1A5	1.36613e-211	0.594801	0.822	0.463	2.56053e-207	3	SLC1A5
NDUFAF2	6.69313e-210	0.546716	0.626	0.272	1.25449e-205	3	NDUFAF2
MT-ATP6	4.55558e-209	0.663661	1	0.997	8.53852e-205	3	MT-ATP6
PHGR11	6.75398e-207	0.651694	0.858	0.526	1.2659e-202	3	PHGR1
SLC7A5	1.20846e-205	0.41156	0.412	0.123	2.26502e-201	3	SLC7A5
ALDH3A2	1.23261e-205	0.594557	0.827	0.483	2.31029e-201	3	ALDH3A2
HSPE1	2.29943e-205	0.629366	0.965	0.856	4.30983e-201	3	HSPE1
CLU1	7.15028e-205	0.629473	0.988	0.89	1.34018e-200	3	CLU
RPL29	2.05031e-203	0.399025	1	1	3.8429e-199	3	RPL29
CALD1	5.64965e-201	0.595442	0.638	0.283	1.05891e-196	3	CALD1
CYP2S1	1.32019e-199	0.48171	0.513	0.191	2.47443e-195	3	CYP2S1
APRT	4.22097e-197	0.585069	0.933	0.744	7.91136e-193	3	APRT
NDUFB2	2.24537e-195	0.545032	0.99	0.9	4.2085e-191	3	NDUFB2
RCN1	4.97301e-195	0.403627	0.413	0.13	9.32091e-191	3	RCN1
CBR1	1.05602e-194	0.572752	0.845	0.538	1.9793e-190	3	CBR1
SLC7A11	1.13159e-192	0.623604	0.654	0.31	2.12094e-188	3	SLC7A11
EPRS	2.93764e-192	0.617099	0.824	0.521	5.50602e-188	3	EPRS
RPS14	9.16769e-192	0.329285	1	1	1.7183e-187	3	RPS14
RPL6	1.92592e-191	0.46428	0.999	0.996	3.60975e-187	3	RPL6
CDH171	1.25204e-187	0.537068	0.713	0.341	2.3467e-183	3	CDH17
EDF1	4.04704e-187	0.492091	0.997	0.982	7.58536e-183	3	EDF1
ADIRF1	9.97327e-187	0.648909	0.995	0.828	1.86929e-182	3	ADIRF
ECH11	5.76693e-184	0.57843	0.889	0.646	1.0809e-179	3	ECH1
NDUFS6	6.40768e-184	0.582957	0.919	0.713	1.20099e-179	3	NDUFS6
NHP2	9.08758e-184	0.570218	0.77	0.437	1.70328e-179	3	NHP2
COA4	1.11337e-183	0.558229	0.797	0.483	2.08678e-179	3	COA4
ECI1	2.38232e-182	0.567803	0.858	0.601	4.46519e-178	3	ECI1
WARS	2.78656e-181	0.405766	0.435	0.15	5.22284e-177	3	WARS
PLAC81	7.95931e-181	0.428706	0.399	0.128	1.49181e-176	3	PLAC8
ETFB	4.03931e-180	0.535875	0.954	0.838	7.57088e-176	3	ETFB
MRPS25	5.73526e-179	0.455942	0.531	0.218	1.07496e-174	3	MRPS25
AP2S1	7.97582e-179	0.505729	0.973	0.892	1.49491e-174	3	AP2S1
MGST31	7.03432e-177	0.48769	0.998	0.969	1.31844e-172	3	MGST3
MYC	1.04077e-176	0.462698	0.488	0.186	1.95071e-172	3	MYC
ECHS1	7.38716e-176	0.543813	0.839	0.567	1.38457e-171	3	ECHS1
TUFM	2.10219e-175	0.56649	0.86	0.621	3.94013e-171	3	TUFM
PSPH	6.66908e-175	0.38067	0.43	0.151	1.24999e-170	3	PSPH
PLA2G101	1.62767e-174	0.46613	0.444	0.159	3.05074e-170	3	PLA2G10
EIF5A	1.21663e-173	0.560281	0.881	0.636	2.28033e-169	3	EIF5A
RACK1	1.36517e-173	0.388346	1	0.999	2.55873e-169	3	RACK1
CYC1	1.74587e-172	0.571803	0.773	0.471	3.27228e-168	3	CYC1
VCAN	2.62509e-172	0.553381	0.921	0.639	4.9202e-168	3	VCAN
NDUFA4	7.95797e-172	0.477013	0.998	0.988	1.49156e-167	3	NDUFA4
ANXA41	2.76159e-171	0.479446	0.995	0.955	5.17605e-167	3	ANXA4
RAN	1.16087e-169	0.515727	0.962	0.83	2.17581e-165	3	RAN
RPL7A	2.23521e-167	0.343493	1	1	4.18945e-163	3	RPL7A
CCT3	6.32505e-167	0.553891	0.869	0.631	1.1855e-162	3	CCT3
ITPA	3.49547e-166	0.438475	0.516	0.217	6.55155e-162	3	ITPA
MARS	9.0394e-166	0.414782	0.49	0.195	1.69425e-161	3	MARS
COX5A	3.74228e-165	0.491739	0.974	0.887	7.01415e-161	3	COX5A
MRPL4	3.53311e-164	0.468149	0.568	0.259	6.6221e-160	3	MRPL4
RBM3	2.53289e-163	0.534986	0.744	0.437	4.74739e-159	3	RBM3
PPA1	3.06684e-163	0.504285	0.946	0.813	5.74817e-159	3	PPA1
COX4I1	1.76637e-162	0.365494	1	0.999	3.31071e-158	3	COX4I1
NDUFS8	2.35911e-161	0.529341	0.874	0.639	4.42169e-157	3	NDUFS8
MRPS12	1.09286e-160	0.480973	0.651	0.334	2.04834e-156	3	MRPS12
ASL	1.59182e-159	0.453994	0.567	0.26	2.98355e-155	3	ASL
SARS	1.60057e-159	0.51267	0.827	0.544	2.99994e-155	3	SARS
ATP5PO	4.34936e-159	0.494901	0.968	0.874	8.152e-155	3	ATP5PO
RPL18A	3.72786e-158	0.341475	1	1	6.98714e-154	3	RPL18A
SLC27A5	4.81981e-158	0.303487	0.299	0.084	9.03377e-154	3	SLC27A5
C19orf70	1.51599e-157	0.50801	0.84	0.569	2.84142e-153	3	C19orf70
RPL5	1.53188e-157	0.38451	1	0.999	2.87121e-153	3	RPL5
TSEN15	2.14201e-157	0.375125	0.46	0.177	4.01476e-153	3	TSEN15
NUDC	8.87509e-157	0.52739	0.89	0.671	1.66346e-152	3	NUDC
ATP5F1A	2.58968e-155	0.512848	0.937	0.808	4.85383e-151	3	ATP5F1A
MT-CO3	2.15781e-154	0.498232	0.999	0.997	4.04437e-150	3	MT-CO3
RPS26	1.39462e-153	0.412261	0.998	0.991	2.61394e-149	3	RPS26
KRT7	1.95042e-153	0.508923	0.99	0.92	3.65567e-149	3	KRT7
FUOM	1.08867e-152	0.383824	0.401	0.146	2.0405e-148	3	FUOM
ANO1	5.81725e-152	0.348179	0.336	0.106	1.09033e-147	3	ANO1
CARS	8.74348e-152	0.40842	0.541	0.241	1.63879e-147	3	CARS
MGST2	1.66688e-151	0.466101	0.966	0.867	3.12423e-147	3	MGST2
COX5B	1.66727e-151	0.3965	0.999	0.992	3.12496e-147	3	COX5B
SRPRB	1.61655e-149	0.400276	0.543	0.243	3.02989e-145	3	SRPRB
PHB	2.55771e-149	0.515944	0.792	0.517	4.79392e-145	3	PHB
TWF2	4.38261e-149	0.472767	0.666	0.359	8.21432e-145	3	TWF2
ZNF593	5.37399e-149	0.419054	0.549	0.251	1.00725e-144	3	ZNF593
HINT2	8.25197e-149	0.475229	0.749	0.442	1.54667e-144	3	HINT2
RPL32	4.08341e-148	0.32373	1	1	7.65354e-144	3	RPL32
TIMM8B	1.84143e-146	0.519646	0.838	0.602	3.4514e-142	3	TIMM8B
CCT5	3.68242e-146	0.480279	0.791	0.499	6.90197e-142	3	CCT5
ADRA2A	5.32055e-146	0.405194	0.408	0.153	9.9723e-142	3	ADRA2A
MRPL16	1.26158e-145	0.423481	0.584	0.286	2.36459e-141	3	MRPL16
RUVBL1	1.38811e-145	0.382991	0.43	0.169	2.60174e-141	3	RUVBL1
NOP16	1.63913e-145	0.328202	0.345	0.114	3.07222e-141	3	NOP16
PLLP1	4.80535e-145	0.477799	0.735	0.427	9.00666e-141	3	PLLP
ANXA13	5.53879e-145	0.271377	0.259	0.068	1.03814e-140	3	ANXA13
COTL1	8.06023e-145	0.397109	0.476	0.2	1.51073e-140	3	COTL1
HSD17B10	3.29295e-144	0.417826	0.498	0.22	6.17197e-140	3	HSD17B10
CTSE1	3.96813e-144	0.390865	0.998	0.889	7.43747e-140	3	CTSE
COMT	5.55012e-144	0.487814	0.778	0.499	1.04026e-139	3	COMT
MDH2	8.78399e-144	0.500412	0.913	0.758	1.64638e-139	3	MDH2
CAPG1	8.96918e-144	0.494635	0.897	0.689	1.68109e-139	3	CAPG
MRPL52	9.88183e-143	0.466474	0.931	0.771	1.85215e-138	3	MRPL52
PHLDA21	2.24613e-142	0.435438	0.977	0.861	4.20992e-138	3	PHLDA2
RPL13	3.50464e-142	0.298588	1	1	6.56875e-138	3	RPL13
RPL19	5.30665e-141	0.305545	1	1	9.94626e-137	3	RPL19
TARS	5.48035e-141	0.464645	0.751	0.446	1.02718e-136	3	TARS
RPS4X	8.02615e-141	0.319869	1	1	1.50434e-136	3	RPS4X
ATP5IF1	9.9833e-141	0.392798	0.998	0.987	1.87117e-136	3	ATP5IF1
CYP27A1	1.0567e-140	0.338355	0.368	0.13	1.98058e-136	3	CYP27A1
SLC25A11	1.16839e-140	0.396391	0.505	0.226	2.18991e-136	3	SLC25A11
SLC3A2	1.36436e-140	0.463867	0.774	0.48	2.55722e-136	3	SLC3A2
JPT1	6.34282e-140	0.394428	0.998	0.966	1.18883e-135	3	JPT1
RPLP0	1.54213e-139	0.33576	1	1	2.89041e-135	3	RPLP0
RPS7	2.14959e-139	0.33072	1	1	4.02897e-135	3	RPS7
SRM	3.2765e-139	0.35725	0.397	0.15	6.14113e-135	3	SRM
UQCC2	3.76693e-139	0.47817	0.821	0.543	7.06036e-135	3	UQCC2
STC2	4.3033e-139	0.331301	0.382	0.136	8.06568e-135	3	STC2
ACSL51	1.95763e-138	0.426153	0.642	0.327	3.66919e-134	3	ACSL5
RPSA	2.66749e-138	0.382435	1	0.997	4.99967e-134	3	RPSA
RPL35	3.54962e-138	0.334472	1	1	6.65305e-134	3	RPL35
ABCC3	3.60625e-138	0.461128	0.782	0.488	6.75919e-134	3	ABCC3
RPS8	4.65783e-137	0.322964	1	1	8.73016e-133	3	RPS8
RPS6	9.79824e-137	0.289962	1	1	1.83648e-132	3	RPS6
AHCY	2.06023e-136	0.42439	0.513	0.237	3.86149e-132	3	AHCY
SLC25A3	5.12045e-136	0.396375	0.997	0.963	9.59727e-132	3	SLC25A3
MRPS26	1.12977e-135	0.431428	0.637	0.338	2.11752e-131	3	MRPS26
NDUFV1	1.26883e-135	0.444149	0.611	0.321	2.37817e-131	3	NDUFV1
DAB2	1.50978e-135	0.427598	0.543	0.258	2.82979e-131	3	DAB2
KALRN	4.98587e-135	0.360042	0.434	0.177	9.34501e-131	3	KALRN
NDUFA11	6.74874e-135	0.445363	0.924	0.776	1.26492e-130	3	NDUFA11
NT5C	2.14971e-134	0.442135	0.643	0.351	4.0292e-130	3	NT5C
EIF3K	3.81293e-134	0.437951	0.955	0.866	7.14658e-130	3	EIF3K
PTRH1	7.8897e-134	0.295475	0.334	0.114	1.47877e-129	3	PTRH1
LARS	9.80404e-134	0.462524	0.672	0.368	1.83757e-129	3	LARS
SRA1	2.57284e-133	0.431923	0.628	0.337	4.82227e-129	3	SRA1
RPL8	4.34164e-133	0.320355	1	1	8.13753e-129	3	RPL8
GSTZ1	1.0536e-132	0.407814	0.604	0.307	1.97475e-128	3	GSTZ1
CAT	1.17129e-132	0.428643	0.619	0.329	2.19535e-128	3	CAT
EPB41L2	1.62441e-132	0.452843	0.581	0.295	3.04464e-128	3	EPB41L2
SSBP1	8.67338e-132	0.464749	0.925	0.794	1.62565e-127	3	SSBP1
PTGES2	2.89589e-131	0.371575	0.463	0.202	5.42777e-127	3	PTGES2
NDUFB9	2.97925e-131	0.474993	0.849	0.631	5.58402e-127	3	NDUFB9
RPS10	4.6118e-131	0.413922	0.969	0.894	8.6439e-127	3	RPS10
ALG3	4.67764e-131	0.391232	0.504	0.234	8.7673e-127	3	ALG3
CD320	1.56421e-130	0.386675	0.518	0.239	2.9318e-126	3	CD320
BIN1	2.38684e-130	0.353942	0.473	0.209	4.47366e-126	3	BIN1
MSRB2	2.16403e-129	0.451544	0.828	0.594	4.05604e-125	3	MSRB2
HSPD1	8.88596e-129	0.485916	0.935	0.804	1.6655e-124	3	HSPD1
RAB10	1.44436e-128	0.473949	0.929	0.775	2.70716e-124	3	RAB10
ATP5MF	6.84163e-127	0.411446	0.98	0.931	1.28233e-122	3	ATP5MF
NIT2	2.61949e-126	0.36822	0.504	0.235	4.90972e-122	3	NIT2
FBP1	1.07765e-125	0.316228	0.363	0.135	2.01984e-121	3	FBP1
FAM173A	2.90031e-125	0.412816	0.578	0.299	5.43605e-121	3	FAM173A
RPL4	1.28247e-124	0.389792	0.995	0.986	2.40373e-120	3	RPL4
PRELID1	3.21714e-124	0.433065	0.946	0.817	6.02988e-120	3	PRELID1
TMEM86B1	3.52989e-124	0.322352	0.33	0.116	6.61608e-120	3	TMEM86B
MRPL14	2.59941e-123	0.425021	0.934	0.821	4.87208e-119	3	MRPL14
MRPL41	4.09013e-123	0.424812	0.929	0.801	7.66613e-119	3	MRPL41
MECOM	4.79171e-122	0.256475	0.277	0.086	8.98109e-118	3	MECOM
COX7B	4.79986e-122	0.376368	0.998	0.985	8.99638e-118	3	COX7B
GRHPR	4.82291e-122	0.426591	0.683	0.404	9.03958e-118	3	GRHPR
RPS5	9.21216e-122	0.345992	1	1	1.72664e-117	3	RPS5
SLC22A181	1.64139e-121	0.466101	0.876	0.69	3.07645e-117	3	SLC22A18
PKDCC	5.10653e-121	0.36027	0.411	0.171	9.57116e-117	3	PKDCC
GOT1	9.07747e-121	0.342979	0.469	0.21	1.70139e-116	3	GOT1
ACADVL	2.69632e-120	0.434531	0.905	0.711	5.05371e-116	3	ACADVL
EBNA1BP2	4.51437e-120	0.395629	0.527	0.263	8.46128e-116	3	EBNA1BP2
SLC25A13	5.12168e-120	0.340146	0.47	0.212	9.59956e-116	3	SLC25A13
COX6C	5.13263e-120	0.333944	1	0.996	9.62009e-116	3	COX6C
NDUFS7	5.25066e-120	0.450997	0.839	0.629	9.84132e-116	3	NDUFS7
TIMM44	8.19851e-120	0.290332	0.355	0.134	1.53665e-115	3	TIMM44
POLD2	9.1286e-120	0.384037	0.552	0.28	1.71097e-115	3	POLD2
RSL24D1	1.74397e-119	0.380931	0.979	0.899	3.26872e-115	3	RSL24D1
NDUFC2	6.19943e-119	0.412762	0.956	0.848	1.16196e-114	3	NDUFC2
MRPL24	7.23273e-119	0.35166	0.402	0.169	1.35563e-114	3	MRPL24
MMAB1	1.26026e-118	0.382231	0.614	0.324	2.36211e-114	3	MMAB
SFXN4	1.97307e-118	0.282034	0.324	0.116	3.69813e-114	3	SFXN4
DCAF13	2.29541e-118	0.329726	0.393	0.162	4.3023e-114	3	DCAF13
CDK6	2.40706e-118	0.463519	0.698	0.421	4.51156e-114	3	CDK6
YIF1A	4.56442e-118	0.432265	0.785	0.54	8.55508e-114	3	YIF1A
GCSH	6.5089e-118	0.366098	0.473	0.22	1.21996e-113	3	GCSH
DDX21	1.93227e-117	0.443116	0.743	0.479	3.62165e-113	3	DDX21
FAM241A	4.76156e-117	0.284929	0.334	0.123	8.92459e-113	3	FAM241A
HMBS	3.0102e-116	0.296022	0.325	0.12	5.64202e-112	3	HMBS
DCTPP1	8.86523e-116	0.375568	0.48	0.226	1.66161e-111	3	DCTPP1
NDUFAF3	5.48571e-115	0.420718	0.739	0.471	1.02819e-110	3	NDUFAF3
AIMP2	5.85708e-115	0.30137	0.35	0.135	1.09779e-110	3	AIMP2
SNRPD1	8.76791e-115	0.421464	0.831	0.6	1.64337e-110	3	SNRPD1
ETHE1	1.54493e-114	0.416239	0.847	0.629	2.89566e-110	3	ETHE1
SERPINB11	2.40631e-114	0.342775	0.997	0.962	4.51014e-110	3	SERPINB1
ATIC	3.51645e-114	0.324192	0.407	0.174	6.59088e-110	3	ATIC
RPS18	1.12241e-113	0.281769	1	1	2.10374e-109	3	RPS18
APEH	2.24522e-113	0.362201	0.506	0.249	4.20822e-109	3	APEH
NDUFAB1	3.83051e-113	0.413848	0.931	0.831	7.17953e-109	3	NDUFAB1
MCRIP2	5.85318e-113	0.423485	0.652	0.383	1.09706e-108	3	MCRIP2
SLC9A2	9.22843e-113	0.286091	0.339	0.128	1.72969e-108	3	SLC9A2
SNRPF	2.72738e-112	0.422551	0.848	0.637	5.11193e-108	3	SNRPF
CDC42EP1	2.95802e-112	0.386508	0.556	0.292	5.54422e-108	3	CDC42EP1
NDUFAF4	3.79069e-112	0.283479	0.345	0.133	7.10489e-108	3	NDUFAF4
ITGA61	4.72311e-112	0.423245	0.967	0.849	8.85252e-108	3	ITGA6
PFN1	6.82302e-112	0.39249	0.995	0.975	1.27884e-107	3	PFN1
CLIC11	8.77147e-112	0.353169	0.999	0.987	1.64404e-107	3	CLIC1
GPATCH4	1.61478e-111	0.257278	0.271	0.089	3.02659e-107	3	GPATCH4
NIFK	2.39219e-111	0.400748	0.565	0.3	4.48369e-107	3	NIFK
MRPL28	1.27348e-110	0.361149	0.545	0.282	2.38688e-106	3	MRPL28
PA2G4	1.72729e-110	0.460834	0.798	0.587	3.23747e-106	3	PA2G4
HGD	2.33994e-110	0.327074	0.472	0.22	4.38574e-106	3	HGD
CYB5A1	2.92816e-110	0.373886	0.971	0.881	5.48824e-106	3	CYB5A
TRAP1	3.32629e-110	0.352821	0.502	0.248	6.23446e-106	3	TRAP1
NDUFA9	4.50483e-110	0.367964	0.553	0.291	8.44341e-106	3	NDUFA9
NDUFS5	6.96043e-110	0.344546	0.997	0.987	1.30459e-105	3	NDUFS5
PSME2	1.0394e-109	0.420543	0.749	0.482	1.94815e-105	3	PSME2
YWHAB	1.05729e-109	0.405191	0.941	0.78	1.98168e-105	3	YWHAB
NDUFB3	1.26872e-109	0.402962	0.949	0.84	2.37797e-105	3	NDUFB3
MRPS34	4.55066e-109	0.419428	0.872	0.707	8.52931e-105	3	MRPS34
RPLP1	1.34743e-108	0.251502	1	1	2.52548e-104	3	RPLP1
SLC16A5	1.38758e-108	0.326339	0.423	0.187	2.60074e-104	3	SLC16A5
PARK7	1.70118e-108	0.374796	0.977	0.906	3.18853e-104	3	PARK7
SLCO4A1-AS1	9.43827e-108	0.352001	0.3	0.11	1.76902e-103	3	SLCO4A1-AS1
XPOT	1.2215e-107	0.32311	0.458	0.215	2.28945e-103	3	XPOT
S100A61	2.60618e-107	0.278017	1	1	4.88476e-103	3	S100A6
MRPL3	2.78381e-107	0.375762	0.577	0.313	5.21769e-103	3	MRPL3
NDUFAF8	7.18566e-107	0.396763	0.598	0.334	1.34681e-102	3	NDUFAF8
DESI1	1.59632e-106	0.356302	0.527	0.274	2.99198e-102	3	DESI1
ACTB1	5.31829e-106	0.312984	1	0.999	9.96808e-102	3	ACTB
SF3B5	5.49811e-106	0.393001	0.937	0.834	1.03051e-101	3	SF3B5
ATP5PB	7.60847e-106	0.397926	0.89	0.717	1.42605e-101	3	ATP5PB
CCT2	9.57237e-106	0.429436	0.747	0.5	1.79415e-101	3	CCT2
ETFA	9.74115e-106	0.394724	0.76	0.506	1.82578e-101	3	ETFA
MFSD3	1.2409e-105	0.257966	0.305	0.112	2.32582e-101	3	MFSD3
EXOSC4	1.5409e-105	0.286119	0.367	0.152	2.88812e-101	3	EXOSC4
EIF4A1	1.96288e-105	0.410097	0.809	0.58	3.67902e-101	3	EIF4A1
SH3KBP1	2.36418e-105	0.308226	0.398	0.174	4.43119e-101	3	SH3KBP1
CBLC	4.17638e-105	0.318425	0.433	0.199	7.82779e-101	3	CBLC
PXMP2	4.83116e-105	0.331214	0.455	0.215	9.05505e-101	3	PXMP2
AP1M2	7.67833e-105	0.379002	0.758	0.5	1.43915e-100	3	AP1M2
IFI35	8.24577e-105	0.273457	0.327	0.127	1.54551e-100	3	IFI35
CYBA	2.40181e-104	0.463273	0.907	0.768	4.50171e-100	3	CYBA
KRT191	2.81773e-104	0.317679	0.999	1	5.28127e-100	3	KRT19
SUCLG1	3.72789e-104	0.40335	0.702	0.455	6.98718e-100	3	SUCLG1
SLC7A1	4.39525e-104	0.315664	0.445	0.207	8.23802e-100	3	SLC7A1
MTHFD1L	4.94348e-104	0.277534	0.352	0.143	9.26557e-100	3	MTHFD1L
BOLA3	6.05631e-104	0.389202	0.608	0.346	1.13513e-99	3	BOLA3
GPT2	7.0803e-104	0.273468	0.352	0.142	1.32706e-99	3	GPT2
MRPL21	7.40464e-104	0.411483	0.712	0.467	1.38785e-99	3	MRPL21
TSPAN81	1.08777e-103	0.357189	1	0.995	2.0388e-99	3	TSPAN8
TALDO1	1.29438e-103	0.357453	0.95	0.835	2.42605e-99	3	TALDO1
SFTA2	1.46521e-103	0.396179	0.84	0.595	2.74625e-99	3	SFTA2
ST6GALNAC4	1.57238e-103	0.25119	0.289	0.104	2.94712e-99	3	ST6GALNAC4
EVA1C	1.87213e-103	0.263046	0.305	0.113	3.50893e-99	3	EVA1C
GSTA4	1.88355e-103	0.252939	0.301	0.111	3.53034e-99	3	GSTA4
PSMB6	2.95394e-103	0.407159	0.85	0.661	5.53657e-99	3	PSMB6
GSTO1	4.74656e-103	0.407634	0.822	0.602	8.89648e-99	3	GSTO1
RPS9	1.37854e-102	0.272345	1	1	2.58379e-98	3	RPS9
MRPL20	1.71944e-102	0.387951	0.848	0.637	3.22275e-98	3	MRPL20
CCT7	3.07957e-102	0.400369	0.74	0.496	5.77203e-98	3	CCT7
ARID5B	1.09788e-101	0.32261	0.404	0.181	2.05776e-97	3	ARID5B
PSMC4	1.7837e-101	0.35288	0.603	0.338	3.34318e-97	3	PSMC4
ISOC2	2.50033e-101	0.33126	0.431	0.202	4.68637e-97	3	ISOC2
PDHB	1.13339e-100	0.347362	0.59	0.33	2.12431e-96	3	PDHB
HMOX2	2.06188e-100	0.340639	0.524	0.276	3.86458e-96	3	HMOX2
PHB2	3.51362e-100	0.404499	0.78	0.545	6.58557e-96	3	PHB2
MTCH2	3.98961e-100	0.348445	0.613	0.346	7.47772e-96	3	MTCH2
DBI1	9.80593e-100	0.336593	0.99	0.948	1.83793e-95	3	DBI
UQCRH	1.39039e-99	0.303452	0.999	0.993	2.60601e-95	3	UQCRH
UROS	1.43771e-99	0.284137	0.372	0.16	2.69471e-95	3	UROS
SLC38A1	1.59887e-99	0.373281	0.602	0.34	2.99675e-95	3	SLC38A1
ADAMTS21	1.81079e-99	0.299582	0.425	0.191	3.39396e-95	3	ADAMTS2
IMP4	2.33189e-99	0.327091	0.468	0.231	4.37066e-95	3	IMP4
ENC1	2.40345e-99	0.377569	0.677	0.404	4.50479e-95	3	ENC1
RPS27A	2.71059e-99	0.261537	1	1	5.08046e-95	3	RPS27A
LACTB2	6.44702e-99	0.300703	0.483	0.239	1.20836e-94	3	LACTB2
TPM21	4.11752e-98	0.548266	0.469	0.239	7.71747e-94	3	TPM2
ZNF503	5.09982e-98	0.322532	0.563	0.29	9.55859e-94	3	ZNF503
MRPS10	1.16157e-97	0.356227	0.583	0.331	2.17713e-93	3	MRPS10
SPR	1.57971e-97	0.260037	0.309	0.12	2.96085e-93	3	SPR
ENDOG	2.42007e-97	0.325641	0.491	0.252	4.53594e-93	3	ENDOG
TMA16	2.71523e-97	0.313501	0.421	0.197	5.08916e-93	3	TMA16
ISG201	3.72129e-97	0.439125	0.88	0.716	6.97481e-93	3	ISG20
UGT1A1	6.55215e-97	0.358621	0.289	0.109	1.22807e-92	3	UGT1A1
UCHL3	7.61443e-97	0.342353	0.52	0.276	1.42717e-92	3	UCHL3
PSMD1	8.72871e-97	0.350134	0.578	0.322	1.63602e-92	3	PSMD1
MINOS1	8.97778e-97	0.367293	0.887	0.718	1.6827e-92	3	MINOS1
LGMN1	1.02266e-96	0.385868	0.74	0.498	1.91677e-92	3	LGMN
MRPS35	1.60417e-96	0.357246	0.645	0.385	3.0067e-92	3	MRPS35
UQCRQ	3.88253e-96	0.317552	0.998	0.985	7.27703e-92	3	UQCRQ
ACOT13	4.78473e-96	0.350369	0.6	0.347	8.96801e-92	3	ACOT13
MRPS23	5.36322e-96	0.333689	0.544	0.296	1.00523e-91	3	MRPS23
ADAP1	7.75111e-96	0.346339	0.53	0.285	1.45279e-91	3	ADAP1
PRMT1	1.99034e-95	0.380951	0.689	0.443	3.7305e-91	3	PRMT1
IMPA2	3.38984e-95	0.326948	0.541	0.291	6.35358e-91	3	IMPA2
MAOB	5.2176e-95	0.288849	0.381	0.17	9.77935e-91	3	MAOB
TOMM40	1.00515e-94	0.269562	0.345	0.145	1.88395e-90	3	TOMM40
TUBE1	3.11662e-94	0.25708	0.31	0.123	5.84147e-90	3	TUBE1
NDUFB8	5.84951e-94	0.392428	0.847	0.663	1.09637e-89	3	NDUFB8
KIF9	7.17053e-94	0.292278	0.401	0.185	1.34397e-89	3	KIF9
VIL11	7.46731e-94	0.356388	0.865	0.636	1.3996e-89	3	VIL1
MVB12A	1.39257e-93	0.316511	0.53	0.286	2.6101e-89	3	MVB12A
RANBP1	1.4425e-93	0.354877	0.744	0.499	2.70368e-89	3	RANBP1
NAA10	1.64815e-93	0.344965	0.543	0.3	3.08912e-89	3	NAA10
EIF3J	1.85766e-93	0.362046	0.654	0.395	3.4818e-89	3	EIF3J
STOML2	2.71752e-93	0.365658	0.663	0.411	5.09345e-89	3	STOML2
GATM	2.75226e-93	0.281474	0.358	0.154	5.15855e-89	3	GATM
MRPL15	2.89608e-93	0.289738	0.393	0.181	5.42812e-89	3	MRPL15
RUVBL2	3.17686e-93	0.288383	0.39	0.179	5.95439e-89	3	RUVBL2
MRPS21	3.26784e-93	0.353631	0.947	0.848	6.12492e-89	3	MRPS21
PGLS	5.95864e-93	0.373749	0.877	0.735	1.11683e-88	3	PGLS
EEF1E1	8.76904e-93	0.3185	0.481	0.248	1.64358e-88	3	EEF1E1
C1orf131	1.5087e-92	0.368776	0.516	0.278	2.82775e-88	3	C1orf131
FIBP	1.55826e-92	0.321562	0.512	0.272	2.92065e-88	3	FIBP
ERI3	1.78801e-92	0.275029	0.351	0.152	3.35127e-88	3	ERI3
PLA2G16	1.95424e-92	0.424031	0.886	0.734	3.66283e-88	3	PLA2G16
NOP56	3.27398e-92	0.326005	0.442	0.219	6.13642e-88	3	NOP56
GJB1	8.21985e-92	0.317174	0.487	0.249	1.54065e-87	3	GJB1
HSD17B4	8.8051e-92	0.345945	0.528	0.291	1.65034e-87	3	HSD17B4
DMKN	9.98672e-92	0.35337	0.503	0.266	1.87181e-87	3	DMKN
NDUFA10	2.01107e-91	0.348465	0.773	0.539	3.76936e-87	3	NDUFA10
HIBCH	2.093e-91	0.32751	0.501	0.268	3.92291e-87	3	HIBCH
GSTK1	6.2686e-90	0.362867	0.758	0.532	1.17492e-85	3	GSTK1
LHPP	2.43594e-89	0.267853	0.37	0.167	4.56568e-85	3	LHPP
PSMG4	3.64516e-89	0.320619	0.499	0.268	6.83213e-85	3	PSMG4
DDAH1	3.9496e-89	0.31644	0.505	0.268	7.40274e-85	3	DDAH1
NUDT5	4.14775e-89	0.319826	0.57	0.32	7.77413e-85	3	NUDT5
MRPS7	1.27123e-88	0.324946	0.524	0.29	2.38266e-84	3	MRPS7
TFRC	3.43868e-88	0.349046	0.545	0.308	6.44511e-84	3	TFRC
PPIA	8.78086e-88	0.275347	1	0.999	1.6458e-83	3	PPIA
MRPL34	2.62218e-87	0.385246	0.683	0.46	4.91475e-83	3	MRPL34
SYTL1	5.04449e-87	0.31849	0.532	0.296	9.45489e-83	3	SYTL1
MRTO4	7.3545e-87	0.278801	0.385	0.18	1.37845e-82	3	MRTO4
MRPS15	4.93563e-86	0.342826	0.615	0.374	9.25085e-82	3	MRPS15
GSS	7.02634e-86	0.290436	0.438	0.222	1.31695e-81	3	GSS
FBL	8.88454e-86	0.330942	0.531	0.296	1.66523e-81	3	FBL
EIF6	2.10722e-85	0.369084	0.789	0.588	3.94956e-81	3	EIF6
RAB25	2.28048e-85	0.338675	0.943	0.862	4.27431e-81	3	RAB25
FERMT1	4.25471e-85	0.282867	0.398	0.19	7.9746e-81	3	FERMT1
SNHG15	8.58047e-85	0.262935	0.363	0.165	1.60824e-80	3	SNHG15
CIAPIN1	1.20234e-84	0.270965	0.367	0.169	2.25354e-80	3	CIAPIN1
LAD1	1.52151e-84	0.348836	0.727	0.487	2.85176e-80	3	LAD1
PRR15L	2.48567e-84	0.282799	0.406	0.196	4.65889e-80	3	PRR15L
GHITM	3.56881e-84	0.333072	0.899	0.755	6.68902e-80	3	GHITM
PSMB3	4.21664e-84	0.36127	0.889	0.749	7.90325e-80	3	PSMB3
FARSB	4.61093e-84	0.276396	0.37	0.173	8.64227e-80	3	FARSB
NOB1	7.02843e-84	0.281808	0.379	0.18	1.31734e-79	3	NOB1
BAIAP2L2	4.29643e-83	0.275595	0.383	0.182	8.0528e-79	3	BAIAP2L2
NDUFA8	4.38324e-83	0.339152	0.744	0.521	8.21551e-79	3	NDUFA8
PRDX51	5.34014e-83	0.3252	0.981	0.952	1.0009e-78	3	PRDX5
BUD23	8.60692e-83	0.319593	0.566	0.329	1.61319e-78	3	BUD23
SLC39A4	8.73069e-83	0.354714	0.577	0.341	1.63639e-78	3	SLC39A4
UQCRC2	2.50318e-82	0.352396	0.821	0.648	4.69172e-78	3	UQCRC2
IL18	2.71355e-82	0.309574	0.528	0.297	5.08601e-78	3	IL18
DAP3	3.46755e-82	0.283235	0.454	0.236	6.49922e-78	3	DAP3
MRPL58	4.61921e-82	0.274319	0.401	0.197	8.65778e-78	3	MRPL58
COX8A	4.70408e-82	0.299907	0.991	0.979	8.81686e-78	3	COX8A
CALM2	5.56091e-82	0.269221	0.998	0.991	1.04228e-77	3	CALM2
PPA2	5.99958e-82	0.323095	0.661	0.416	1.1245e-77	3	PPA2
DNAJC15	1.58937e-81	0.362856	0.816	0.615	2.97895e-77	3	DNAJC15
MRPL47	1.62345e-81	0.320389	0.602	0.361	3.04283e-77	3	MRPL47
FUCA2	2.91783e-81	0.355716	0.723	0.501	5.46888e-77	3	FUCA2
TIMM17A	3.17837e-81	0.327427	0.593	0.358	5.95723e-77	3	TIMM17A
SIGMAR1	3.46179e-81	0.273126	0.368	0.174	6.48843e-77	3	SIGMAR1
SMAGP	6.44602e-81	0.270077	0.402	0.198	1.20818e-76	3	SMAGP
WDR61	7.54974e-81	0.287554	0.42	0.213	1.41505e-76	3	WDR61
ADK	1.78903e-80	0.258548	0.345	0.157	3.35318e-76	3	ADK
DNASE2	2.29066e-80	0.264142	0.394	0.192	4.29338e-76	3	DNASE2
APIP	3.57632e-80	0.318093	0.484	0.266	6.70309e-76	3	APIP
SDHB	3.71101e-80	0.323184	0.6	0.368	6.95554e-76	3	SDHB
MRPL23	3.27761e-79	0.278043	0.452	0.239	6.14323e-75	3	MRPL23
POR	3.32833e-79	0.30531	0.577	0.342	6.23829e-75	3	POR
IFRD2	4.27425e-79	0.268644	0.369	0.178	8.01123e-75	3	IFRD2
CDC123	1.33458e-78	0.305846	0.499	0.278	2.5014e-74	3	CDC123
MRPS2	7.7349e-78	0.25616	0.381	0.185	1.44975e-73	3	MRPS2
ATP5PF	1.17663e-77	0.292958	0.988	0.967	2.20536e-73	3	ATP5PF
SNF8	2.04906e-77	0.296917	0.538	0.311	3.84056e-73	3	SNF8
CCDC25	2.34635e-77	0.321294	0.637	0.402	4.39777e-73	3	CCDC25
HNRNPAB	2.41493e-77	0.329297	0.701	0.463	4.5263e-73	3	HNRNPAB
GART	3.67987e-77	0.2681	0.354	0.167	6.89718e-73	3	GART
SULT2B11	6.42115e-77	0.262704	0.39	0.19	1.20352e-72	3	SULT2B1
UQCRC1	9.00869e-77	0.356249	0.702	0.487	1.6885e-72	3	UQCRC1
MTX1	1.22163e-76	0.284425	0.501	0.282	2.2897e-72	3	MTX1
ODC1	1.2648e-76	0.275538	0.559	0.316	2.37061e-72	3	ODC1
RRP7A	2.04948e-76	0.26647	0.397	0.199	3.84134e-72	3	RRP7A
NDUFS3	2.64576e-76	0.330757	0.71	0.488	4.95894e-72	3	NDUFS3
ESD	2.75108e-76	0.352419	0.795	0.607	5.15635e-72	3	ESD
HMGA1	2.92921e-76	0.25736	0.965	0.861	5.49021e-72	3	HMGA1
TMEM147	3.88849e-76	0.346519	0.724	0.503	7.2882e-72	3	TMEM147
HSPA8	5.25192e-76	0.333531	0.945	0.84	9.84368e-72	3	HSPA8
EBPL	1.92516e-75	0.301232	0.51	0.293	3.60833e-71	3	EBPL
MRPL48	2.99624e-75	0.276663	0.425	0.222	5.61586e-71	3	MRPL48
CHCHD5	4.06195e-75	0.331418	0.723	0.51	7.61332e-71	3	CHCHD5
SLIRP	4.4434e-75	0.348964	0.888	0.773	8.32827e-71	3	SLIRP
MRPL42	6.66018e-75	0.336835	0.761	0.558	1.24832e-70	3	MRPL42
ERP29	6.81451e-75	0.294463	0.988	0.95	1.27724e-70	3	ERP29
PCYT2	7.46878e-75	0.273663	0.448	0.239	1.39987e-70	3	PCYT2
GGCT	7.76179e-75	0.287806	0.536	0.305	1.45479e-70	3	GGCT
IMMT	1.69016e-74	0.292307	0.553	0.33	3.16786e-70	3	IMMT
MYDGF1	2.14413e-74	0.313837	0.966	0.91	4.01874e-70	3	MYDGF
PLEKHJ1	2.46507e-74	0.305607	0.541	0.322	4.62029e-70	3	PLEKHJ1
RPL22L1	3.72451e-74	0.351927	0.832	0.658	6.98085e-70	3	RPL22L1
ALDH1A11	4.65362e-74	0.28836	0.68	0.441	8.72228e-70	3	ALDH1A1
SURF1	5.56497e-74	0.300948	0.578	0.35	1.04304e-69	3	SURF1
DLD	6.64669e-74	0.273639	0.484	0.269	1.24579e-69	3	DLD
RDH11	1.05631e-73	0.316627	0.726	0.497	1.97985e-69	3	RDH11
PLCD3	1.26579e-73	0.272924	0.423	0.222	2.37246e-69	3	PLCD3
AKR7A21	1.35519e-73	0.338246	0.832	0.675	2.54003e-69	3	AKR7A2
GOT2	2.22885e-73	0.256097	0.404	0.206	4.17753e-69	3	GOT2
GSKIP1	2.27347e-73	0.320478	0.661	0.437	4.26117e-69	3	GSKIP
REX1BD	2.41079e-73	0.290521	0.559	0.333	4.51855e-69	3	REX1BD
DECR1	4.7478e-73	0.294574	0.56	0.338	8.8988e-69	3	DECR1
NIPSNAP1	6.63845e-73	0.286933	0.441	0.24	1.24425e-68	3	NIPSNAP1
EPS8L3	6.66594e-73	0.290882	0.526	0.306	1.2494e-68	3	EPS8L3
PCBD1	1.00439e-72	0.318777	0.906	0.783	1.88253e-68	3	PCBD1
SMIM37	1.02288e-72	0.30884	0.697	0.472	1.91718e-68	3	SMIM37
PSMA1	1.17425e-72	0.319314	0.85	0.691	2.20089e-68	3	PSMA1
RNASEH2C	1.30358e-72	0.289232	0.604	0.363	2.4433e-68	3	RNASEH2C
SLC25A39	1.93257e-72	0.315465	0.54	0.325	3.62221e-68	3	SLC25A39
VSIG11	2.88622e-72	0.308666	0.89	0.726	5.40964e-68	3	VSIG1
STUB1	4.50189e-72	0.318308	0.836	0.672	8.43789e-68	3	STUB1
TMEM1411	6.87894e-72	0.330682	0.912	0.795	1.28932e-67	3	TMEM141
PMVK	8.207e-72	0.267275	0.443	0.241	1.53824e-67	3	PMVK
SERPINB5	1.09745e-71	0.284999	0.505	0.285	2.05695e-67	3	SERPINB5
FIS1	1.92355e-71	0.317814	0.918	0.807	3.60531e-67	3	FIS1
MRPL27	3.85626e-71	0.326302	0.714	0.502	7.22779e-67	3	MRPL27
GPX8	6.7258e-71	0.267563	0.48	0.268	1.26062e-66	3	GPX8
UQCRFS1	9.13436e-71	0.318978	0.876	0.724	1.71205e-66	3	UQCRFS1
MRPS33	1.19202e-70	0.3152	0.773	0.571	2.2342e-66	3	MRPS33
MAT2A	1.42754e-70	0.31377	0.637	0.412	2.67564e-66	3	MAT2A
MRPL37	1.5885e-70	0.27095	0.483	0.273	2.97733e-66	3	MRPL37
IDH3B	1.59174e-70	0.269247	0.443	0.242	2.9834e-66	3	IDH3B
GTF2H3	1.81297e-70	0.253659	0.367	0.184	3.39805e-66	3	GTF2H3
GADD45GIP1	2.24014e-70	0.323489	0.766	0.569	4.19869e-66	3	GADD45GIP1
NAPRT	2.26596e-70	0.307613	0.711	0.49	4.24709e-66	3	NAPRT
MRPL13	2.6805e-70	0.304336	0.72	0.503	5.02406e-66	3	MRPL13
PSMD7	5.60381e-70	0.311757	0.701	0.483	1.05032e-65	3	PSMD7
POLR3K	6.73834e-70	0.258532	0.4	0.209	1.26297e-65	3	POLR3K
PSMA5	9.17369e-70	0.319631	0.854	0.689	1.71942e-65	3	PSMA5
HDDC2	2.77474e-69	0.283619	0.492	0.284	5.20069e-65	3	HDDC2
OXA1L	2.77819e-69	0.292679	0.526	0.316	5.20716e-65	3	OXA1L
GTF2F2	3.66692e-69	0.256317	0.397	0.209	6.87291e-65	3	GTF2F2
SFN1	5.1831e-69	0.294558	0.782	0.567	9.71469e-65	3	SFN
DHRS4L2	5.97251e-69	0.256544	0.443	0.243	1.11943e-64	3	DHRS4L2
RWDD4	7.15458e-69	0.266855	0.433	0.237	1.34098e-64	3	RWDD4
MRPS18A	8.57876e-69	0.262869	0.443	0.244	1.60792e-64	3	MRPS18A
SNU13	1.32036e-68	0.307045	0.943	0.863	2.47474e-64	3	SNU13
FAM136A	3.01886e-68	0.257184	0.464	0.258	5.65825e-64	3	FAM136A
DCUN1D5	3.69198e-68	0.264712	0.487	0.279	6.91988e-64	3	DCUN1D5
MRPS16	3.73929e-68	0.311096	0.666	0.45	7.00856e-64	3	MRPS16
ATP5MPL	3.88331e-68	0.258218	0.997	0.985	7.27849e-64	3	ATP5MPL
PYURF	5.6391e-68	0.274799	0.548	0.33	1.05694e-63	3	PYURF
MID1IP1	5.64482e-68	0.267071	0.436	0.238	1.05801e-63	3	MID1IP1
SNRPD2	5.79929e-68	0.28775	0.959	0.915	1.08696e-63	3	SNRPD2
CALM1	3.27693e-67	0.265164	0.995	0.971	6.14195e-63	3	CALM1
PAICS	4.11115e-67	0.261047	0.494	0.284	7.70554e-63	3	PAICS
AMD1	5.1032e-67	0.272539	0.52	0.306	9.56493e-63	3	AMD1
SOX9	5.84159e-67	0.342245	0.718	0.506	1.09489e-62	3	SOX9
TXNL4A	1.22073e-66	0.304557	0.858	0.703	2.28802e-62	3	TXNL4A
EXOSC7	1.5367e-66	0.266742	0.441	0.248	2.88024e-62	3	EXOSC7
SNX17	1.74282e-66	0.254164	0.469	0.266	3.26656e-62	3	SNX17
PSMA4	2.44618e-66	0.306562	0.847	0.682	4.58487e-62	3	PSMA4
PNP1	2.67223e-66	0.269082	0.549	0.329	5.00856e-62	3	PNP
TMX2	1.14948e-65	0.260635	0.474	0.272	2.15448e-61	3	TMX2
MT-CYB	1.19255e-65	0.283025	0.999	0.998	2.2352e-61	3	MT-CYB
POP5	1.20473e-65	0.2527	0.471	0.268	2.25802e-61	3	POP5
ST6GALNAC1	1.27516e-65	0.267788	0.508	0.298	2.39004e-61	3	ST6GALNAC1
NOP58	2.17906e-65	0.274278	0.468	0.268	4.08421e-61	3	NOP58
POLR2E	2.81747e-65	0.307916	0.644	0.437	5.28079e-61	3	POLR2E
IDH3G	2.99851e-65	0.283273	0.549	0.339	5.62011e-61	3	IDH3G
MT-ATP8	3.18314e-65	0.327936	0.55	0.34	5.96616e-61	3	MT-ATP8
SNRPA	3.61274e-65	0.262042	0.459	0.26	6.77137e-61	3	SNRPA
EIF3G	3.77758e-65	0.298345	0.86	0.719	7.08031e-61	3	EIF3G
ABCE1	6.18818e-65	0.275303	0.498	0.291	1.15985e-60	3	ABCE1
CMBL	1.52287e-64	0.281735	0.514	0.306	2.85431e-60	3	CMBL
GNPAT	4.84869e-64	0.287325	0.456	0.259	9.0879e-60	3	GNPAT
APOL6	7.32755e-64	0.259478	0.488	0.281	1.3734e-59	3	APOL6
GSTO2	9.20599e-64	0.256971	0.426	0.236	1.72548e-59	3	GSTO2
OCIAD21	1.14594e-63	0.283609	0.967	0.911	2.14784e-59	3	OCIAD2
NDUFA13	1.66863e-63	0.294768	0.725	0.529	3.12751e-59	3	NDUFA13
HAX1	1.91136e-63	0.287821	0.647	0.433	3.58246e-59	3	HAX1
PRDX3	2.98027e-63	0.300887	0.794	0.616	5.58592e-59	3	PRDX3
MRPS18B	3.25911e-63	0.278481	0.554	0.344	6.10854e-59	3	MRPS18B
MRPS11	3.28461e-63	0.256297	0.458	0.263	6.15635e-59	3	MRPS11
TOMM5	5.00779e-63	0.258507	0.488	0.287	9.3861e-59	3	TOMM5
ACO2	6.08039e-63	0.261874	0.52	0.315	1.13965e-58	3	ACO2
PDCD5	7.34425e-63	0.296318	0.699	0.495	1.37653e-58	3	PDCD5
DMAC1	2.18656e-62	0.279303	0.627	0.417	4.09827e-58	3	DMAC1
AQP3	3.32504e-62	0.272218	0.56	0.336	6.23212e-58	3	AQP3
NDUFB11	7.95939e-62	0.261208	0.981	0.947	1.49183e-57	3	NDUFB11
PDAP1	1.36618e-61	0.292156	0.763	0.572	2.56063e-57	3	PDAP1
UQCR11	1.53519e-61	0.268081	0.969	0.933	2.87742e-57	3	UQCR11
CLPP	1.74243e-61	0.27776	0.557	0.352	3.26583e-57	3	CLPP
CCND1	2.17574e-61	0.280261	0.929	0.795	4.07798e-57	3	CCND1
PLPP2	2.61477e-61	0.286371	0.841	0.658	4.90087e-57	3	PLPP2
VPS25	2.76627e-61	0.278272	0.586	0.376	5.18482e-57	3	VPS25
PAXX	3.38796e-61	0.250692	0.472	0.276	6.35005e-57	3	PAXX
SNRPD3	4.54124e-61	0.273937	0.932	0.854	8.51165e-57	3	SNRPD3
PDHA1	5.61545e-61	0.260884	0.465	0.273	1.0525e-56	3	PDHA1
POLR2G	5.87298e-61	0.273432	0.554	0.35	1.10077e-56	3	POLR2G
PRNP	9.64888e-61	0.280164	0.51	0.312	1.80849e-56	3	PRNP
MT1E	9.95878e-61	0.269498	0.546	0.341	1.86657e-56	3	MT1E
NSMCE1	1.6489e-60	0.26609	0.474	0.283	3.09054e-56	3	NSMCE1
EIF3I	1.73175e-60	0.302391	0.808	0.648	3.24581e-56	3	EIF3I
SRSF2	1.88425e-60	0.283285	0.691	0.486	3.53165e-56	3	SRSF2
GPAA1	3.60177e-60	0.266544	0.534	0.328	6.75079e-56	3	GPAA1
NDUFA12	3.72099e-60	0.27816	0.905	0.807	6.97426e-56	3	NDUFA12
PSMA7	4.52952e-60	0.277562	0.948	0.894	8.48967e-56	3	PSMA7
JAGN1	4.91945e-60	0.265481	0.548	0.348	9.22052e-56	3	JAGN1
TXN2	2.63161e-59	0.269585	0.696	0.497	4.93242e-55	3	TXN2
PFDN6	5.93808e-59	0.25273	0.484	0.291	1.11297e-54	3	PFDN6
YBX1	8.17828e-59	0.267446	0.99	0.973	1.53286e-54	3	YBX1
METTL26	1.16002e-58	0.278977	0.764	0.57	2.17422e-54	3	METTL26
UBE2N	2.18426e-58	0.265973	0.58	0.374	4.09396e-54	3	UBE2N
MMP281	7.22061e-58	0.279002	0.687	0.473	1.35336e-53	3	MMP28
TMEM238	1.18828e-57	0.282933	0.78	0.599	2.2272e-53	3	TMEM238
EIF3D	1.28322e-57	0.279417	0.841	0.703	2.40515e-53	3	EIF3D
LYPLA1	1.53641e-57	0.287085	0.712	0.527	2.87969e-53	3	LYPLA1
PRKDC	3.91686e-57	0.263326	0.537	0.329	7.34137e-53	3	PRKDC
RSL1D1	4.38251e-57	0.272797	0.599	0.399	8.21415e-53	3	RSL1D1
MRPS5	4.70283e-57	0.268581	0.517	0.324	8.81452e-53	3	MRPS5
CTSZ	1.0961e-56	0.280947	0.732	0.548	2.05441e-52	3	CTSZ
RNPEP	2.02643e-56	0.266751	0.534	0.341	3.79813e-52	3	RNPEP
AURKAIP1	2.13494e-56	0.275934	0.881	0.787	4.00151e-52	3	AURKAIP1
PSMA3	2.62424e-56	0.280385	0.675	0.479	4.91862e-52	3	PSMA3
NDUFS2	3.0558e-56	0.286182	0.786	0.622	5.72748e-52	3	NDUFS2
CLTB1	4.12901e-56	0.269176	0.77	0.596	7.73901e-52	3	CLTB
HACD3	9.3167e-56	0.251302	0.564	0.355	1.74623e-51	3	HACD3
CDC37	1.7693e-55	0.269616	0.687	0.497	3.3162e-51	3	CDC37
DPY19L11	2.7013e-55	0.25235	0.484	0.292	5.06304e-51	3	DPY19L1
RNPEPL1	2.87457e-55	0.275475	0.683	0.488	5.38781e-51	3	RNPEPL1
NDUFA6	4.12044e-55	0.274646	0.885	0.762	7.72294e-51	3	NDUFA6
SPRED1	4.97361e-55	0.254567	0.457	0.274	9.32204e-51	3	SPRED1
MGMT	1.13272e-54	0.261106	0.639	0.433	2.12305e-50	3	MGMT
SNRPE	1.29804e-54	0.274581	0.883	0.761	2.43292e-50	3	SNRPE
SLC25A6	3.84039e-54	0.272123	0.848	0.709	7.19805e-50	3	SLC25A6
MRPL36	7.07429e-54	0.254426	0.603	0.404	1.32593e-49	3	MRPL36
INPP1	9.07891e-54	0.252722	0.511	0.322	1.70166e-49	3	INPP1
METRN	1.41128e-53	0.262682	0.717	0.525	2.64517e-49	3	METRN
SSB	1.9324e-53	0.291344	0.685	0.499	3.6219e-49	3	SSB
IMPDH2	4.23363e-53	0.271299	0.709	0.515	7.93509e-49	3	IMPDH2
REC8	5.8412e-53	0.267081	0.515	0.324	1.09482e-48	3	REC8
ACOX1	8.64306e-53	0.253819	0.506	0.321	1.61997e-48	3	ACOX1
NDUFB10	5.6701e-52	0.279575	0.864	0.759	1.06275e-47	3	NDUFB10
PSMC5	7.28337e-52	0.258874	0.638	0.445	1.36512e-47	3	PSMC5
USH1C	7.81562e-51	0.253213	0.677	0.485	1.46488e-46	3	USH1C
FKBP4	6.59807e-50	0.251131	0.62	0.43	1.23668e-45	3	FKBP4
HADHA	7.30337e-50	0.26386	0.798	0.645	1.36887e-45	3	HADHA
CCT4	4.05658e-49	0.261533	0.821	0.673	7.60325e-45	3	CCT4
NCL	1.20073e-48	0.355558	0.861	0.768	2.25052e-44	3	NCL
SRSF3	6.01647e-48	0.270191	0.849	0.716	1.12767e-43	3	SRSF3
FAM3D2	1.73954e-47	0.302937	0.868	0.771	3.26042e-43	3	FAM3D
PCK1	8.1154e-47	0.288224	0.25	0.122	1.52107e-42	3	PCK1
AK3	1.45358e-45	0.252277	0.726	0.556	2.72445e-41	3	AK3
MRPL54	3.34239e-45	0.250872	0.745	0.581	6.26465e-41	3	MRPL54
LRRC75A	5.62283e-19	0.290687	0.537	0.434	1.05389e-14	3	LRRC75A
SAT1	1.22751e-186	0.641905	0.999	0.998	2.30072e-182	4	SAT1
TGM2	2.38655e-169	0.86543	0.878	0.634	4.4731e-165	4	TGM2
EEF1A11	6.02467e-168	0.377656	1	1	1.1292e-163	4	EEF1A1
SLC2A3	5.4429e-159	1.11797	0.307	0.09	1.02016e-154	4	SLC2A3
VCAN1	3.18613e-149	0.930761	0.883	0.646	5.97175e-145	4	VCAN
TM4SF11	1.37212e-134	0.803536	0.991	0.924	2.57177e-130	4	TM4SF1
RPS181	9.78002e-120	0.31454	1	1	1.83307e-115	4	RPS18
DCBLD2	1.77003e-118	0.771618	0.832	0.681	3.31757e-114	4	DCBLD2
ITGB41	2.54643e-116	0.711644	0.959	0.853	4.77278e-112	4	ITGB4
TMSB102	2.8007e-113	0.374127	1	1	5.24936e-109	4	TMSB10
RPS27A1	8.01939e-113	0.299762	1	1	1.50307e-108	4	RPS27A
RPL321	3.99975e-112	0.299592	1	1	7.49674e-108	4	RPL32
RPS15A	6.39119e-110	0.291077	0.999	1	1.1979e-105	4	RPS15A
HMGA11	3.8041e-106	0.710295	0.961	0.863	7.13003e-102	4	HMGA1
RPS81	4.45852e-105	0.308486	1	1	8.3566e-101	4	RPS8
RPL9	1.11904e-102	0.265526	0.999	1	2.09742e-98	4	RPL9
CCND11	3.1817e-102	0.722636	0.942	0.794	5.96347e-98	4	CCND1
RPL61	3.30862e-97	0.355645	1	0.996	6.20134e-93	4	RPL6
RPS12	2.24079e-96	0.278434	1	1	4.19992e-92	4	RPS12
RPS13	7.2965e-96	0.270635	1	1	1.36758e-91	4	RPS13
RPS3A	3.00547e-94	0.263043	1	1	5.63316e-90	4	RPS3A
RPL7A1	1.32445e-93	0.26969	0.999	1	2.48243e-89	4	RPL7A
RPS24	3.50304e-93	0.252132	1	1	6.56575e-89	4	RPS24
RPS19	1.87129e-92	0.284667	1	1	3.50736e-88	4	RPS19
DKK11	2.94926e-92	0.806688	0.335	0.148	5.5278e-88	4	DKK1
RPL26	3.28299e-92	0.280327	1	1	6.15331e-88	4	RPL26
GPRC5A1	2.29716e-91	0.497689	0.978	0.901	4.30556e-87	4	GPRC5A
PHLDA1	6.70127e-91	0.51917	0.817	0.646	1.25602e-86	4	PHLDA1
RPLP01	1.92302e-87	0.288377	1	1	3.60432e-83	4	RPLP0
RPL121	1.95243e-87	0.281578	1	1	3.65945e-83	4	RPL12
RPL131	4.72707e-87	0.254028	1	1	8.85995e-83	4	RPL13
RPL291	2.52868e-86	0.279436	1	1	4.73951e-82	4	RPL29
BCL2L1	8.26565e-86	0.51758	0.816	0.677	1.54923e-81	4	BCL2L1
IGFBP61	1.11927e-85	0.698788	0.606	0.41	2.09785e-81	4	IGFBP6
RPL18	4.83463e-85	0.257983	1	1	9.06155e-81	4	RPL18
FGFBP11	1.20334e-81	0.951153	0.643	0.442	2.25541e-77	4	FGFBP1
RPS21	4.61388e-81	0.25869	1	1	8.6478e-77	4	RPS21
RPS3	2.32626e-80	0.262977	1	1	4.3601e-76	4	RPS3
TFPI2	4.31394e-80	1.17927	0.461	0.269	8.08561e-76	4	TFPI2
RPL37A	6.74942e-79	0.262359	1	1	1.26504e-74	4	RPL37A
FAT1	3.80676e-74	0.480284	0.811	0.671	7.13501e-70	4	FAT1
RPS51	8.97996e-74	0.278836	1	1	1.68311e-69	4	RPS5
KLK101	7.33578e-73	0.963746	0.872	0.738	1.37495e-68	4	KLK10
SCEL	6.7752e-71	0.396233	0.383	0.202	1.26988e-66	4	SCEL
PGK12	7.48717e-69	0.385014	0.996	0.976	1.40332e-64	4	PGK1
RPL31	6.10674e-68	0.256271	1	1	1.14459e-63	4	RPL3
EPHA21	5.62499e-65	0.496014	0.674	0.518	1.05429e-60	4	EPHA2
S100A101	9.08e-65	0.309943	1	0.994	1.70186e-60	4	S100A10
ID11	3.07109e-63	0.458629	0.984	0.924	5.75615e-59	4	ID1
CD9	7.92456e-62	0.425361	0.837	0.725	1.4853e-57	4	CD9
GAPDH2	2.33332e-61	0.366455	1	1	4.37334e-57	4	GAPDH
EDN1	7.89231e-59	0.583127	0.559	0.384	1.47926e-54	4	EDN1
IFITM2	8.15324e-57	0.611649	0.549	0.39	1.52816e-52	4	IFITM2
DUSP4	1.85007e-56	0.395763	0.876	0.791	3.46759e-52	4	DUSP4
FGF19	8.58408e-56	0.563376	0.444	0.275	1.60891e-51	4	FGF19
CXCL82	1.03869e-55	0.32197	0.589	0.407	1.94681e-51	4	CXCL8
TSPO1	8.28995e-54	0.288864	0.999	0.999	1.55378e-49	4	TSPO
SLC6A14	1.99072e-53	0.463192	0.649	0.505	3.73121e-49	4	SLC6A14
PCDH7	1.50616e-50	0.369835	0.422	0.265	2.82299e-46	4	PCDH7
KRT182	3.62309e-50	0.354633	0.999	0.995	6.79075e-46	4	KRT18
PLK2	4.46395e-50	0.394043	0.742	0.612	8.36679e-46	4	PLK2
F32	1.66718e-49	0.385203	0.939	0.864	3.12479e-45	4	F3
ZFP36L11	4.73019e-49	0.379793	0.87	0.765	8.86579e-45	4	ZFP36L1
ANXA21	6.9607e-49	0.268555	1	1	1.30464e-44	4	ANXA2
LGALS12	2.44968e-48	0.650448	0.596	0.431	4.59143e-44	4	LGALS1
SH3BGRL31	3.19323e-48	0.274984	0.999	0.993	5.98507e-44	4	SH3BGRL3
STMN2	1.5864e-45	0.531184	0.347	0.206	2.97339e-41	4	STMN2
NRP2	2.79841e-44	0.332548	0.386	0.24	5.24505e-40	4	NRP2
RNF43	4.93751e-43	0.358078	0.717	0.598	9.25438e-39	4	RNF43
FLNA	1.60639e-42	0.305278	0.323	0.19	3.01086e-38	4	FLNA
LEMD11	1.88218e-42	0.362674	0.503	0.354	3.52777e-38	4	LEMD1
ENC11	2.99388e-42	0.359609	0.563	0.421	5.61142e-38	4	ENC1
SOX42	5.94047e-42	0.278839	0.968	0.897	1.11342e-37	4	SOX4
PMEPA1	6.83553e-42	0.403092	0.552	0.424	1.28118e-37	4	PMEPA1
ZNF5031	4.44046e-41	0.387275	0.453	0.307	8.32276e-37	4	ZNF503
TOMM201	2.15436e-40	0.2564	0.964	0.929	4.03792e-36	4	TOMM20
PABPC1	6.64301e-40	0.2594	0.989	0.98	1.2451e-35	4	PABPC1
IER5L1	2.3565e-38	0.344425	0.729	0.598	4.41678e-34	4	IER5L
EMP3	6.4749e-38	0.381558	0.436	0.298	1.21359e-33	4	EMP3
YBX3	1.32014e-37	0.286164	0.902	0.827	2.47434e-33	4	YBX3
SNHG8	2.9389e-37	0.29214	0.952	0.899	5.50839e-33	4	SNHG8
SLC12A2	2.38688e-36	0.302997	0.713	0.592	4.47372e-32	4	SLC12A2
CAV2	2.4446e-35	0.324675	0.685	0.58	4.58192e-31	4	CAV2
GJA1	5.0405e-35	0.302188	0.275	0.16	9.44741e-31	4	GJA1
BNIP31	8.97282e-35	0.292137	0.611	0.469	1.68178e-30	4	BNIP3
ANXA3	1.38762e-34	0.351327	0.909	0.847	2.60082e-30	4	ANXA3
DEFB11	1.55664e-33	0.591332	0.527	0.412	2.91761e-29	4	DEFB1
ITGA62	1.74172e-32	0.277204	0.917	0.857	3.2645e-28	4	ITGA6
SERPINA12	1.36452e-31	0.346466	0.646	0.505	2.55753e-27	4	SERPINA1
LAMA5	7.67788e-31	0.298943	0.402	0.288	1.43907e-26	4	LAMA5
ITGA3	1.09852e-30	0.307401	0.614	0.509	2.05896e-26	4	ITGA3
PPP1R14B	1.41743e-29	0.250352	0.88	0.806	2.65669e-25	4	PPP1R14B
HSPG2	2.17495e-29	0.479622	0.692	0.619	4.07652e-25	4	HSPG2
CYR61	2.36734e-29	0.370282	0.264	0.159	4.4371e-25	4	CYR61
CDK61	2.655e-29	0.269717	0.568	0.441	4.97627e-25	4	CDK6
EGR1	1.35551e-28	0.311104	0.739	0.639	2.54062e-24	4	EGR1
KRT71	2.39229e-28	0.398837	0.974	0.922	4.48388e-24	4	KRT7
INO80C1	1.92167e-27	0.293998	0.598	0.486	3.60178e-23	4	INO80C
ATP1B11	2.13642e-27	0.254622	0.998	0.996	4.00429e-23	4	ATP1B1
MMP7	1.58345e-26	0.277835	0.293	0.188	2.96786e-22	4	MMP7
KLK6	2.8251e-25	0.261805	0.267	0.165	5.29509e-21	4	KLK6
C4orf48	5.64889e-25	0.354516	0.592	0.501	1.05877e-20	4	C4orf48
TNFRSF21	2.02058e-23	0.268951	0.613	0.524	3.78717e-19	4	TNFRSF21
APLP11	7.00825e-23	0.274242	0.586	0.478	1.31356e-18	4	APLP1
IFITM3	9.33126e-22	0.319678	0.505	0.403	1.74896e-17	4	IFITM3
CEMIP1	1.912e-21	0.285266	0.479	0.374	3.58367e-17	4	CEMIP
CD592	1.85825e-20	0.314343	0.922	0.869	3.48292e-16	4	CD59
PLEC1	4.50708e-20	0.261431	0.626	0.543	8.44763e-16	4	PLEC
SEPT9	1.46688e-18	0.266038	0.622	0.558	2.74937e-14	4	SEPT9
MYOF	1.4706e-18	0.256085	0.438	0.35	2.75635e-14	4	MYOF
ST3GAL1	1.87117e-17	0.255564	0.563	0.488	3.50714e-13	4	ST3GAL1
RPS4Y11	2.68335e-14	0.414565	0.329	0.257	5.02941e-10	4	RPS4Y1
ARL141	4.17298e-14	0.268448	0.428	0.344	7.82141e-10	4	ARL14
MUC11	4.11442e-12	0.400549	0.522	0.444	7.71165e-08	4	MUC1
ALDH1A3	9.23129e-12	0.356327	0.264	0.202	1.73022e-07	4	ALDH1A3
S100A4	4.12251e-08	0.318102	0.346	0.292	0.000772681	4	S100A4
PTTG1	0	2.91708	0.873	0.112	0	5	PTTG1
STMN1	0	2.72033	0.976	0.312	0	5	STMN1
CKS2	0	2.55701	0.844	0.331	0	5	CKS2
TOP2A	0	2.35132	0.754	0.028	0	5	TOP2A
TUBA1B	0	2.31933	0.99	0.793	0	5	TUBA1B
UBE2S	0	2.25798	0.845	0.208	0	5	UBE2S
CENPF	0	2.06194	0.746	0.024	0	5	CENPF
HMGB2	0	2.03986	0.737	0.238	0	5	HMGB2
CCNB1	0	1.97615	0.681	0.035	0	5	CCNB1
PCLAF	0	1.81914	0.877	0.114	0	5	PCLAF
HMGB1	0	1.80953	0.999	0.974	0	5	HMGB1
CDK1	0	1.76152	0.501	0.028	0	5	CDK1
UBE2C	0	1.76065	0.468	0.013	0	5	UBE2C
TUBB4B	0	1.71581	0.976	0.84	0	5	TUBB4B
CENPW	0	1.70138	0.84	0.064	0	5	CENPW
H2AFZ	0	1.69466	0.999	0.973	0	5	H2AFZ
HMMR	0	1.66794	0.635	0.018	0	5	HMMR
MKI67	0	1.6578	0.686	0.012	0	5	MKI67
BIRC5	0	1.63926	0.763	0.031	0	5	BIRC5
CDC20	0	1.57048	0.58	0.015	0	5	CDC20
DLGAP5	0	1.55649	0.597	0.006	0	5	DLGAP5
CDKN3	0	1.47286	0.686	0.031	0	5	CDKN3
NUSAP1	0	1.4602	0.606	0.02	0	5	NUSAP1
RRM2	0	1.45239	0.553	0.016	0	5	RRM2
HMGN2	0	1.44679	0.991	0.819	0	5	HMGN2
PTMS	0	1.41319	0.83	0.358	0	5	PTMS
KPNA2	0	1.40854	0.59	0.136	0	5	KPNA2
TPX2	0	1.3962	0.574	0.016	0	5	TPX2
KIF20B	0	1.38842	0.662	0.064	0	5	KIF20B
MAD2L1	0	1.37564	0.717	0.043	0	5	MAD2L1
ASPM	0	1.37096	0.52	0.008	0	5	ASPM
SMC4	0	1.35727	0.734	0.16	0	5	SMC4
UBE2T	0	1.33594	0.723	0.174	0	5	UBE2T
CCNB2	0	1.27037	0.608	0.02	0	5	CCNB2
NUCKS1	0	1.25279	0.99	0.858	0	5	NUCKS1
TYMS	0	1.18354	0.621	0.078	0	5	TYMS
H2AFV	0	1.17257	0.97	0.706	0	5	H2AFV
DTYMK	0	1.14235	0.739	0.132	0	5	DTYMK
RAN1	0	1.13316	0.991	0.834	0	5	RAN
ECT2	0	1.08034	0.737	0.262	0	5	ECT2
TK1	0	1.02758	0.601	0.093	0	5	TK1
CCNA2	0	1.02479	0.506	0.01	0	5	CCNA2
AURKA	0	1.01872	0.462	0.045	0	5	AURKA
PBK	0	1.01121	0.536	0.008	0	5	PBK
ITGB3BP	0	0.976469	0.703	0.159	0	5	ITGB3BP
ZWINT	0	0.972381	0.58	0.034	0	5	ZWINT
CEP55	0	0.945973	0.498	0.004	0	5	CEP55
ANLN	0	0.926369	0.457	0.012	0	5	ANLN
DHFR	0	0.911905	0.567	0.094	0	5	DHFR
CKAP2	0	0.892495	0.471	0.069	0	5	CKAP2
DEPDC1	0	0.873495	0.424	0.008	0	5	DEPDC1
HMGB3	0	0.873376	0.654	0.138	0	5	HMGB3
SKA2	0	0.862089	0.738	0.244	0	5	SKA2
SMC2	0	0.861903	0.595	0.079	0	5	SMC2
CDC25B	0	0.858727	0.509	0.094	0	5	CDC25B
NUDT1	0	0.855669	0.654	0.123	0	5	NUDT1
CENPK	0	0.843864	0.544	0.029	0	5	CENPK
NEK2	0	0.838024	0.404	0.003	0	5	NEK2
CENPE	0	0.830368	0.426	0.01	0	5	CENPE
KNL1	0	0.821417	0.446	0.011	0	5	KNL1
NUF2	0	0.774411	0.429	0.004	0	5	NUF2
SGO2	0	0.768475	0.382	0.014	0	5	SGO2
LMNB1	0	0.758666	0.489	0.037	0	5	LMNB1
PLK1	0	0.758136	0.368	0.012	0	5	PLK1
CENPH	0	0.756038	0.532	0.063	0	5	CENPH
GTSE1	0	0.74566	0.382	0.003	0	5	GTSE1
KIF2C	0	0.74486	0.379	0.004	0	5	KIF2C
CENPM	0	0.743974	0.504	0.086	0	5	CENPM
HELLS	0	0.737981	0.374	0.043	0	5	HELLS
CDCA8	0	0.727073	0.396	0.019	0	5	CDCA8
BUB1	0	0.718731	0.39	0.004	0	5	BUB1
KIF11	0	0.715952	0.395	0.014	0	5	KIF11
TACC3	0	0.706168	0.411	0.017	0	5	TACC3
AURKB	0	0.691929	0.345	0.005	0	5	AURKB
CENPN	0	0.689698	0.504	0.047	0	5	CENPN
RACGAP1	0	0.680389	0.42	0.038	0	5	RACGAP1
CENPA	0	0.679501	0.324	0.003	0	5	CENPA
NCAPG	0	0.66367	0.363	0.004	0	5	NCAPG
CDCA3	0	0.656586	0.366	0.017	0	5	CDCA3
CCDC34	0	0.654031	0.512	0.102	0	5	CCDC34
TROAP	0	0.649803	0.42	0.012	0	5	TROAP
DIAPH3	0	0.642923	0.402	0.007	0	5	DIAPH3
PRR11	0	0.625446	0.384	0.018	0	5	PRR11
SGO1	0	0.603785	0.362	0.007	0	5	SGO1
PRC1	0	0.601318	0.387	0.008	0	5	PRC1
KIF23	0	0.599899	0.338	0.005	0	5	KIF23
TTK	0	0.582275	0.309	0.005	0	5	TTK
KIF4A	0	0.579309	0.358	0.005	0	5	KIF4A
RAD51AP1	0	0.575186	0.381	0.011	0	5	RAD51AP1
KIF14	0	0.570256	0.305	0.003	0	5	KIF14
KIF22	0	0.565259	0.394	0.038	0	5	KIF22
VRK1	0	0.564234	0.415	0.05	0	5	VRK1
SPC25	0	0.562437	0.298	0.002	0	5	SPC25
NDC80	0	0.55857	0.296	0.004	0	5	NDC80
KNSTRN	0	0.550802	0.345	0.028	0	5	KNSTRN
PHF19	0	0.537609	0.401	0.037	0	5	PHF19
BUB1B	0	0.536335	0.311	0.003	0	5	BUB1B
ARHGAP11A	0	0.53558	0.338	0.008	0	5	ARHGAP11A
NCAPD3	0	0.53057	0.393	0.057	0	5	NCAPD3
FANCI	0	0.527623	0.36	0.029	0	5	FANCI
CENPU	0	0.522589	0.355	0.027	0	5	CENPU
KIFC1	0	0.519246	0.31	0.008	0	5	KIFC1
ESCO2	0	0.515466	0.291	0.006	0	5	ESCO2
ORC6	0	0.511369	0.337	0.024	0	5	ORC6
HJURP	0	0.503076	0.268	0.003	0	5	HJURP
ASF1B	0	0.481341	0.297	0.011	0	5	ASF1B
PARPBP	0	0.471166	0.338	0.015	0	5	PARPBP
CIT	0	0.47052	0.309	0.005	0	5	CIT
POC1A	0	0.467283	0.327	0.017	0	5	POC1A
SHCBP1	0	0.45855	0.287	0.005	0	5	SHCBP1
MYBL2	0	0.455589	0.306	0.009	0	5	MYBL2
CDCA2	0	0.453583	0.262	0.005	0	5	CDCA2
FOXM1	0	0.453093	0.327	0.011	0	5	FOXM1
MELK	0	0.445226	0.304	0.015	0	5	MELK
IQGAP3	0	0.434225	0.267	0.006	0	5	IQGAP3
BRCA1	0	0.412772	0.258	0.018	0	5	BRCA1
RFC3	0	0.410951	0.297	0.022	0	5	RFC3
NCAPH	0	0.398464	0.265	0.003	0	5	NCAPH
NCAPG2	0	0.395711	0.29	0.015	0	5	NCAPG2
FANCD2	0	0.367104	0.275	0.018	0	5	FANCD2
GINS2	2.78436e-307	0.473724	0.269	0.025	5.21872e-303	5	GINS2
ANP32E	2.57826e-303	0.909154	0.742	0.263	4.83244e-299	5	ANP32E
FEN1	8.71158e-303	0.57526	0.335	0.044	1.63281e-298	5	FEN1
H2AFX	1.21058e-298	0.797981	0.494	0.108	2.26899e-294	5	H2AFX
CDT1	6.62642e-295	0.387092	0.258	0.024	1.24199e-290	5	CDT1
BRCA2	4.48148e-292	0.380329	0.26	0.025	8.39964e-288	5	BRCA2
MIS18A	4.04167e-290	0.47686	0.411	0.071	7.57531e-286	5	MIS18A
NASP	2.05335e-288	1.18556	0.808	0.371	3.8486e-284	5	NASP
LSM5	1.64056e-287	1.00406	0.95	0.674	3.07491e-283	5	LSM5
HNRNPA2B1	5.00288e-284	1.02188	0.989	0.888	9.37689e-280	5	HNRNPA2B1
PTMA1	5.53105e-282	0.769091	1	1	1.03668e-277	5	PTMA
SLC25A51	1.79574e-279	0.938841	0.992	0.888	3.36576e-275	5	SLC25A5
ALDH3A11	4.01347e-279	1.59297	0.919	0.522	7.52245e-275	5	ALDH3A1
CKS1B	5.00023e-274	1.48774	0.83	0.486	9.37192e-270	5	CKS1B
TMPO	7.13744e-268	0.930424	0.716	0.269	1.33777e-263	5	TMPO
NCAPD2	1.70006e-265	0.629294	0.493	0.115	3.18643e-261	5	NCAPD2
MXD3	8.36757e-258	0.435668	0.26	0.03	1.56833e-253	5	MXD3
GGH	6.63419e-256	0.675942	0.654	0.206	1.24345e-251	5	GGH
RPSA1	6.2316e-253	0.67898	1	0.997	1.16799e-248	5	RPSA
ATAD2	2.70443e-251	0.688538	0.381	0.072	5.06892e-247	5	ATAD2
CLDN21	9.70188e-251	0.905312	0.66	0.206	1.81842e-246	5	CLDN2
TUBB	1.04631e-245	1.13577	0.961	0.846	1.9611e-241	5	TUBB
RPS22	2.35028e-245	0.644242	1	1	4.40512e-241	5	RPS2
DDX39A	1.64186e-242	0.518707	0.47	0.11	3.07733e-238	5	DDX39A
SPDL1	3.24452e-240	0.40249	0.31	0.047	6.0812e-236	5	SPDL1
RRM1	1.53904e-239	0.739836	0.57	0.177	2.88463e-235	5	RRM1
PPIA1	1.58807e-235	0.638784	1	0.999	2.97652e-231	5	PPIA
CHEK1	1.95425e-234	0.385528	0.269	0.036	3.66286e-230	5	CHEK1
RPA3	1.49723e-232	0.855328	0.915	0.663	2.80627e-228	5	RPA3
GMNN	1.37993e-231	0.645139	0.535	0.153	2.58641e-227	5	GMNN
[truncated: 2,778 more rows]

## Sheet: supervised
Differentially Expressed Genes in Cholangiocytes population (sc-RNA-seq). Related to Figure 4.
	p_val	avg_log2FC	pct.1	pct.2	p_val_adj	cluster	gene
SCGB3A1	0	4.26328	0.568	0.085	0	CHOL-1	SCGB3A1
PRSS2	0	4.16004	0.611	0.076	0	CHOL-1	PRSS2
LCN2	0	3.12084	0.984	0.776	0	CHOL-1	LCN2
PRSS1	0	2.7692	0.51	0.051	0	CHOL-1	PRSS1
TCN1	0	2.6504	0.939	0.603	0	CHOL-1	TCN1
SPINK1	0	2.60132	0.926	0.581	0	CHOL-1	SPINK1
WFDC2	0	2.47398	0.638	0.12	0	CHOL-1	WFDC2
MSMB	0	2.28075	0.955	0.748	0	CHOL-1	MSMB
GDF15	0	1.90843	0.856	0.624	0	CHOL-1	GDF15
TFF3	0	1.84596	0.999	0.963	0	CHOL-1	TFF3
ZG16B	0	1.68033	0.875	0.573	0	CHOL-1	ZG16B
IFI6	0	1.65766	0.556	0.245	0	CHOL-1	IFI6
SLPI	0	1.57869	0.998	0.97	0	CHOL-1	SLPI
HLA-B	0	1.47257	0.997	0.919	0	CHOL-1	HLA-B
C15orf48	0	1.47147	0.748	0.43	0	CHOL-1	C15orf48
AGT	0	1.37271	0.523	0.027	0	CHOL-1	AGT
PIGR	0	1.26393	0.461	0.056	0	CHOL-1	PIGR
UCA1	0	1.25457	0.883	0.682	0	CHOL-1	UCA1
B2M	0	1.25286	1	1	0	CHOL-1	B2M
FTH1	0	1.15759	1	1	0	CHOL-1	FTH1
UGT2B15	0	1.12934	0.405	0.078	0	CHOL-1	UGT2B15
HLA-C	0	1.1217	0.999	0.982	0	CHOL-1	HLA-C
MUC1	0	1.09242	0.714	0.367	0	CHOL-1	MUC1
RPS4Y1	0	1.07146	0.575	0.163	0	CHOL-1	RPS4Y1
HLA-A	0	1.06163	1	0.991	0	CHOL-1	HLA-A
ONECUT2	0	1.03971	0.737	0.439	0	CHOL-1	ONECUT2
FTL	0	1.02883	1	1	0	CHOL-1	FTL
VSIG2	0	0.950176	0.758	0.507	0	CHOL-1	VSIG2
AZGP1	0	0.942436	0.551	0.241	0	CHOL-1	AZGP1
GSTA1	0	0.909915	0.321	0.055	0	CHOL-1	GSTA1
TMEM176B	0	0.847788	0.861	0.617	0	CHOL-1	TMEM176B
CST3	0	0.725139	1	0.999	0	CHOL-1	CST3
GOLM1	0	0.719075	0.941	0.835	0	CHOL-1	GOLM1
LGALS3	0	0.712403	0.994	0.987	0	CHOL-1	LGALS3
TIMP1	0	0.703444	0.998	0.983	0	CHOL-1	TIMP1
BPIFB1	0	0.702265	0.354	0.053	0	CHOL-1	BPIFB1
TMEM59	0	0.694299	1	0.992	0	CHOL-1	TMEM59
DHRS7	0	0.693804	0.83	0.606	0	CHOL-1	DHRS7
SRD5A3	0	0.684631	0.626	0.29	0	CHOL-1	SRD5A3
PIP	0	0.680225	0.367	0.059	0	CHOL-1	PIP
SSR4	0	0.662946	1	0.999	0	CHOL-1	SSR4
LAMP2	0	0.643841	0.844	0.57	0	CHOL-1	LAMP2
ITM2B	0	0.636006	0.998	0.985	0	CHOL-1	ITM2B
CLDN3	0	0.618043	0.424	0.129	0	CHOL-1	CLDN3
SARAF	0	0.600774	0.965	0.886	0	CHOL-1	SARAF
CD63	0	0.54349	1	1	0	CHOL-1	CD63
FAM3B	0	0.517181	0.343	0.077	0	CHOL-1	FAM3B
TMEM176A	7.1e-307	0.764694	0.785	0.536	1.3e-302	CHOL-1	TMEM176A
ATP6V0E1	3.6e-294	0.541631	0.972	0.893	6.8e-290	CHOL-1	ATP6V0E1
AKR1C1	1.1e-293	1.1015	0.432	0.154	2e-289	CHOL-1	AKR1C1
LAPTM4A	2.7e-291	0.518629	0.976	0.925	5e-287	CHOL-1	LAPTM4A
PSCA	2.2e-282	0.856524	0.548	0.235	4.1e-278	CHOL-1	PSCA
CTSS	2.4e-269	0.369326	0.29	0.065	4.5e-265	CHOL-1	CTSS
SELENOM	1.6e-267	0.646455	0.485	0.195	3e-263	CHOL-1	SELENOM
KRTCAP2	1.2e-259	0.598364	0.774	0.554	2.2e-255	CHOL-1	KRTCAP2
EIF1AY	1.1e-258	0.363131	0.253	0.049	2.1e-254	CHOL-1	EIF1AY
ADGRF1	4e-253	0.697062	0.796	0.581	7.5e-249	CHOL-1	ADGRF1
IFI27	2.8e-250	1.45453	0.43	0.167	5.3e-246	CHOL-1	IFI27
HSPB1	1.6e-245	0.733538	0.554	0.273	3.1e-241	CHOL-1	HSPB1
SRI	2.5e-242	0.691331	0.958	0.876	4.7e-238	CHOL-1	SRI
MAL2	4.8e-238	0.543114	0.976	0.906	8.9e-234	CHOL-1	MAL2
SEZ6L2	6e-237	0.505399	0.864	0.661	1.1e-232	CHOL-1	SEZ6L2
JTB	3e-235	0.516148	0.921	0.826	5.6e-231	CHOL-1	JTB
CD164	4e-234	0.466051	0.986	0.942	7.5e-230	CHOL-1	CD164
ID3	4.9e-233	0.927573	0.491	0.228	9.1e-229	CHOL-1	ID3
MTUS1	9.4e-223	0.368724	0.289	0.077	1.8e-218	CHOL-1	MTUS1
MTRNR2L8	4.3e-217	0.502577	0.609	0.32	8e-213	CHOL-1	MTRNR2L8
ATRAID	2.5e-216	0.516054	0.869	0.745	4.7e-212	CHOL-1	ATRAID
DPP7	2.8e-216	0.500723	0.587	0.314	5.2e-212	CHOL-1	DPP7
PPDPF	2.4e-214	0.383274	1	1	4.5e-210	CHOL-1	PPDPF
VNN1	2.9e-209	0.503107	0.511	0.242	5.4e-205	CHOL-1	VNN1
HLA-F	3.1e-205	0.3653	0.326	0.107	5.8e-201	CHOL-1	HLA-F
STS	7.2e-205	0.310549	0.26	0.067	1.4e-200	CHOL-1	STS
DHRS3	1.4e-197	0.515569	0.874	0.746	2.7e-193	CHOL-1	DHRS3
CCPG1	2.7e-197	0.602761	0.563	0.319	5.1e-193	CHOL-1	CCPG1
TACSTD2	9.6e-194	0.707671	0.849	0.74	1.8e-189	CHOL-1	TACSTD2
LSR	5.6e-192	0.492956	0.848	0.698	1e-187	CHOL-1	LSR
ITGB1	2.1e-191	0.40188	1	0.998	3.9e-187	CHOL-1	ITGB1
FUCA1	3.7e-191	0.472972	0.556	0.303	6.9e-187	CHOL-1	FUCA1
RPS27	2.5e-186	0.327802	1	1	4.7e-182	CHOL-1	RPS27
LIPH	7.6e-184	0.500297	0.58	0.32	1.4e-179	CHOL-1	LIPH
LGALS3BP	1.3e-180	0.519513	0.93	0.887	2.4e-176	CHOL-1	LGALS3BP
APP	6.5e-180	0.405274	0.968	0.892	1.2e-175	CHOL-1	APP
SERINC2	3.6e-179	0.509661	0.927	0.837	6.7e-175	CHOL-1	SERINC2
STOM	2.2e-178	0.407216	0.368	0.148	4.1e-174	CHOL-1	STOM
BEX3	2.6e-177	0.470107	0.562	0.299	4.8e-173	CHOL-1	BEX3
APLP2	4.4e-177	0.378297	0.987	0.944	8.3e-173	CHOL-1	APLP2
RRAGD	8.2e-177	0.299459	0.311	0.105	1.5e-172	CHOL-1	RRAGD
PIGT	8.7e-177	0.504605	0.738	0.553	1.6e-172	CHOL-1	PIGT
SKP1	1.8e-175	0.357012	0.995	0.988	3.4e-171	CHOL-1	SKP1
EPB41L4A	1e-173	0.344865	0.27	0.086	1.9e-169	CHOL-1	EPB41L4A
BMP2	1.1e-172	0.377569	0.381	0.155	2e-168	CHOL-1	BMP2
TRAM1	1.3e-172	0.466321	0.856	0.735	2.3e-168	CHOL-1	TRAM1
CITED2	2e-171	0.574065	0.697	0.479	3.7e-167	CHOL-1	CITED2
ANG	2.6e-169	0.498299	0.808	0.65	4.9e-165	CHOL-1	ANG
SVIP	3.5e-168	0.422484	0.852	0.718	6.5e-164	CHOL-1	SVIP
UBL3	3.6e-168	0.465187	0.784	0.599	6.7e-164	CHOL-1	UBL3
JUND	5.9e-165	0.352044	0.99	0.954	1.1e-160	CHOL-1	JUND
FER1L6	1e-163	0.405131	0.359	0.148	1.9e-159	CHOL-1	FER1L6
ATP6V1G1	1.5e-163	0.38083	0.969	0.933	2.7e-159	CHOL-1	ATP6V1G1
LIMCH1	8.8e-162	0.47502	0.826	0.638	1.6e-157	CHOL-1	LIMCH1
PLSCR1	2.5e-161	0.443911	0.558	0.321	4.6e-157	CHOL-1	PLSCR1
SPATS2L	3.9e-159	0.424301	0.87	0.751	7.3e-155	CHOL-1	SPATS2L
SEC62	1.2e-158	0.4027	0.865	0.73	2.2e-154	CHOL-1	SEC62
DYNLRB1	2.8e-157	0.406583	0.967	0.925	5.2e-153	CHOL-1	DYNLRB1
LYZ	3.9e-156	0.548069	1	0.999	7.4e-152	CHOL-1	LYZ
TMBIM6	4.4e-156	0.296574	1	1	8.3e-152	CHOL-1	TMBIM6
REEP5	3.3e-155	0.423439	0.828	0.697	6.1e-151	CHOL-1	REEP5
CCL28	1e-154	0.341727	0.307	0.116	1.9e-150	CHOL-1	CCL28
TC2N	7.8e-153	0.467049	0.664	0.451	1.5e-148	CHOL-1	TC2N
TP53I11	1.2e-152	0.381495	0.45	0.229	2.2e-148	CHOL-1	TP53I11
SRP14	4.1e-151	0.319267	0.999	0.996	7.8e-147	CHOL-1	SRP14
CTSD	1.7e-150	0.433397	0.978	0.94	3.2e-146	CHOL-1	CTSD
DUOXA2	1.8e-149	0.872504	0.834	0.673	3.3e-145	CHOL-1	DUOXA2
CXXC5	2.1e-146	0.411174	0.517	0.292	3.9e-142	CHOL-1	CXXC5
TMBIM4	2.5e-146	0.406049	0.817	0.699	4.7e-142	CHOL-1	TMBIM4
CD24	1e-145	0.461162	0.995	0.991	1.9e-141	CHOL-1	CD24
RDH10	1.6e-145	0.479131	0.433	0.225	3.1e-141	CHOL-1	RDH10
MYL6	3.6e-144	0.312725	1	1	6.7e-140	CHOL-1	MYL6
APOL1	7.2e-143	0.485916	0.512	0.279	1.4e-138	CHOL-1	APOL1
CLDN7	2.4e-142	0.404451	0.991	0.974	4.5e-138	CHOL-1	CLDN7
BACE2	7e-142	0.360608	0.982	0.961	1.3e-137	CHOL-1	BACE2
UBL5	9e-142	0.316231	0.996	0.991	1.7e-137	CHOL-1	UBL5
NTN4	1.2e-141	0.384397	0.442	0.227	2.3e-137	CHOL-1	NTN4
TFF2	2.4e-141	0.851318	0.957	0.889	4.6e-137	CHOL-1	TFF2
ELF3	7.2e-139	0.285487	0.999	0.974	1.3e-134	CHOL-1	ELF3
GBP2	2.8e-138	0.289137	0.367	0.163	5.3e-134	CHOL-1	GBP2
SQSTM1	3.6e-138	0.426368	0.814	0.675	6.7e-134	CHOL-1	SQSTM1
FKBP2	9.3e-138	0.417198	0.947	0.918	1.7e-133	CHOL-1	FKBP2
DUSP1	1.4e-137	0.454824	0.913	0.814	2.7e-133	CHOL-1	DUSP1
EIF1B	1.6e-136	0.383855	0.784	0.619	3e-132	CHOL-1	EIF1B
PSAP	2.4e-136	0.346269	0.94	0.858	4.5e-132	CHOL-1	PSAP
SNRPN	3.6e-136	0.376309	0.54	0.315	6.8e-132	CHOL-1	SNRPN
MUC3A	1.5e-135	0.69041	0.615	0.452	2.7e-131	CHOL-1	MUC3A
RNF130	2.7e-135	0.257572	0.267	0.098	5e-131	CHOL-1	RNF130
TMEM50B	4.4e-134	0.440724	0.51	0.297	8.2e-130	CHOL-1	TMEM50B
TM2D2	9.8e-134	0.365595	0.462	0.249	1.8e-129	CHOL-1	TM2D2
YPEL3	3.4e-133	0.399947	0.586	0.36	6.3e-129	CHOL-1	YPEL3
NENF	6.8e-133	0.428116	0.599	0.398	1.3e-128	CHOL-1	NENF
PFDN5	2.9e-132	0.290511	0.999	0.996	5.4e-128	CHOL-1	PFDN5
DUOX2	1.8e-131	0.557373	0.867	0.72	3.4e-127	CHOL-1	DUOX2
BCAS1	2.1e-131	0.486725	0.584	0.388	4e-127	CHOL-1	BCAS1
BNIP3	4.3e-131	0.545515	0.64	0.435	8e-127	CHOL-1	BNIP3
TNFSF10	3.5e-130	0.331087	0.385	0.187	6.5e-126	CHOL-1	TNFSF10
SEC11C	5.6e-130	0.687711	0.672	0.534	1.1e-125	CHOL-1	SEC11C
MUC5AC	1.9e-129	0.771563	0.721	0.578	3.6e-125	CHOL-1	MUC5AC
GABARAPL2	3.1e-128	0.314233	0.941	0.884	5.8e-124	CHOL-1	GABARAPL2
CISD2	4.4e-127	0.445273	0.698	0.537	8.2e-123	CHOL-1	CISD2
MIF	7.4e-127	0.412661	0.977	0.967	1.4e-122	CHOL-1	MIF
CLN5	1.8e-126	0.284789	0.378	0.181	3.5e-122	CHOL-1	CLN5
TMC5	3.6e-126	0.430553	0.953	0.878	6.7e-122	CHOL-1	TMC5
ALCAM	6.2e-126	0.416056	0.723	0.533	1.2e-121	CHOL-1	ALCAM
TFPI	1.9e-125	0.372581	0.727	0.532	3.6e-121	CHOL-1	TFPI
SP100	2e-125	0.331985	0.442	0.236	3.8e-121	CHOL-1	SP100
TMSB4X	2.7e-125	0.317273	1	1	5.1e-121	CHOL-1	TMSB4X
FAM3C	2.8e-125	0.533746	0.751	0.629	5.2e-121	CHOL-1	FAM3C
TMEM106B	8.8e-124	0.4103	0.784	0.644	1.6e-119	CHOL-1	TMEM106B
SPCS1	4.2e-123	0.335578	0.975	0.942	7.8e-119	CHOL-1	SPCS1
AGR3	2.3e-122	0.432244	0.876	0.808	4.3e-118	CHOL-1	AGR3
CTSA	3.3e-122	0.4408	0.679	0.513	6.2e-118	CHOL-1	CTSA
MDK	3.2e-121	0.635479	0.808	0.741	6e-117	CHOL-1	MDK
ITFG1	3e-120	0.341503	0.565	0.348	5.6e-116	CHOL-1	ITFG1
SPINT2	1.3e-119	0.263708	0.999	0.999	2.4e-115	CHOL-1	SPINT2
SMARCA5	2.1e-119	0.400719	0.71	0.537	3.9e-115	CHOL-1	SMARCA5
PNRC1	6.3e-119	0.276933	0.892	0.729	1.2e-114	CHOL-1	PNRC1
NUCB2	6.4e-119	0.48155	0.55	0.352	1.2e-114	CHOL-1	NUCB2
DYNLT1	1.4e-118	0.339256	0.974	0.966	2.7e-114	CHOL-1	DYNLT1
VAMP8	2.8e-116	0.332438	0.961	0.954	5.3e-112	CHOL-1	VAMP8
GALNT3	4.1e-116	0.391994	0.835	0.727	7.6e-112	CHOL-1	GALNT3
SIPA1L2	4.2e-116	0.268287	0.288	0.122	7.8e-112	CHOL-1	SIPA1L2
SYTL2	2.4e-115	0.350756	0.362	0.181	4.5e-111	CHOL-1	SYTL2
TXNRD1	9.6e-115	0.514934	0.576	0.394	1.8e-110	CHOL-1	TXNRD1
CTSL	2e-114	0.319735	0.392	0.204	3.8e-110	CHOL-1	CTSL
TMEM165	4.1e-114	0.356184	0.759	0.607	7.7e-110	CHOL-1	TMEM165
BNIP3L	1e-113	0.485973	0.905	0.812	1.9e-109	CHOL-1	BNIP3L
TM9SF3	2.6e-113	0.356575	0.93	0.884	5e-109	CHOL-1	TM9SF3
CRELD2	3.6e-113	0.753043	0.475	0.296	6.8e-109	CHOL-1	CRELD2
DEPP1	7e-113	0.358284	0.256	0.102	1.3e-108	CHOL-1	DEPP1
SEL1L	2.3e-112	0.491796	0.53	0.33	4.3e-108	CHOL-1	SEL1L
ITM2C	1.4e-111	0.448863	0.645	0.477	2.5e-107	CHOL-1	ITM2C
IFNAR1	1.9e-111	0.342374	0.533	0.33	3.5e-107	CHOL-1	IFNAR1
MMEL1	3.8e-111	0.316129	0.369	0.188	7.1e-107	CHOL-1	MMEL1
ARRDC3	4.2e-111	0.356945	0.518	0.312	7.9e-107	CHOL-1	ARRDC3
NDUFC1	1.6e-110	0.305812	0.937	0.897	3e-106	CHOL-1	NDUFC1
KTN1	1.1e-109	0.335874	0.93	0.877	2.1e-105	CHOL-1	KTN1
SORT1	1.2e-109	0.268642	0.336	0.162	2.3e-105	CHOL-1	SORT1
PCSK1N	4.6e-109	0.341616	0.27	0.116	8.7e-105	CHOL-1	PCSK1N
QSOX1	5.7e-109	0.319136	0.959	0.871	1.1e-104	CHOL-1	QSOX1
ZNF706	8.4e-108	0.318035	0.925	0.877	1.6e-103	CHOL-1	ZNF706
TMEM87B	1.6e-107	0.316518	0.491	0.295	3e-103	CHOL-1	TMEM87B
ANKRD12	2.8e-107	0.363712	0.581	0.378	5.2e-103	CHOL-1	ANKRD12
EPHX1	1.4e-106	0.290398	0.288	0.131	2.6e-102	CHOL-1	EPHX1
NPDC1	1.4e-106	0.403269	0.82	0.755	2.7e-102	CHOL-1	NPDC1
LMAN2	1.5e-105	0.362618	0.903	0.855	2.7e-101	CHOL-1	LMAN2
TSPAN3	3.8e-105	0.316367	0.908	0.829	7.1e-101	CHOL-1	TSPAN3
GABARAPL1	1.2e-104	0.267922	0.416	0.223	2.3e-100	CHOL-1	GABARAPL1
TMEM50A	2.8e-104	0.332645	0.856	0.787	5.3e-100	CHOL-1	TMEM50A
RAMP1	4.3e-104	0.578771	0.605	0.461	8.1e-100	CHOL-1	RAMP1
HTATIP2	5e-104	0.367761	0.615	0.44	9.4e-100	CHOL-1	HTATIP2
MBP	2.7e-103	0.33258	0.561	0.366	5.1e-99	CHOL-1	MBP
TMCO1	4.6e-103	0.333082	0.839	0.76	8.7e-99	CHOL-1	TMCO1
DNAJC10	4.8e-103	0.408737	0.476	0.295	9.1e-99	CHOL-1	DNAJC10
RAB27B	7.2e-103	0.342614	0.58	0.38	1.35e-98	CHOL-1	RAB27B
ALG5	5.9e-102	0.38501	0.6	0.427	1.11e-97	CHOL-1	ALG5
SH3BGRL2	9e-102	0.334775	0.511	0.323	1.69e-97	CHOL-1	SH3BGRL2
CPD	1.1e-101	0.440708	0.746	0.65	2.07e-97	CHOL-1	CPD
EGLN3	1.6e-101	0.538242	0.798	0.688	2.99e-97	CHOL-1	EGLN3
CDHR5	2.6e-101	0.283284	0.315	0.15	4.84e-97	CHOL-1	CDHR5
SAP18	9.3e-101	0.31234	0.952	0.916	1.73e-96	CHOL-1	SAP18
GRN	2.7e-100	0.350208	0.933	0.901	5.15e-96	CHOL-1	GRN
PLA2G10	7.4e-100	0.322655	0.316	0.155	1.39e-95	CHOL-1	PLA2G10
PFKFB3	7.6e-100	0.33361	0.437	0.245	1.42e-95	CHOL-1	PFKFB3
CD59	4.2e-99	0.402111	0.916	0.862	7.87e-95	CHOL-1	CD59
SOX4	7.8e-99	0.494722	0.953	0.89	1.46e-94	CHOL-1	SOX4
COX20	1.89e-98	0.350678	0.591	0.409	3.55e-94	CHOL-1	COX20
HEXA	3.27e-98	0.322719	0.585	0.397	6.14e-94	CHOL-1	HEXA
OCLN	3.93e-98	0.34083	0.555	0.357	7.36e-94	CHOL-1	OCLN
DNAJC3	3.74e-97	0.503059	0.649	0.49	7.02e-93	CHOL-1	DNAJC3
DDX24	5.75e-97	0.363377	0.765	0.638	1.08e-92	CHOL-1	DDX24
CDKN1A	3.52e-96	0.392004	0.726	0.568	6.6e-92	CHOL-1	CDKN1A
TAX1BP1	4.64e-96	0.318882	0.902	0.853	8.7e-92	CHOL-1	TAX1BP1
PCMTD1	5.37e-96	0.329429	0.677	0.513	1.01e-91	CHOL-1	PCMTD1
RASEF	1.41e-95	0.302243	0.449	0.265	2.64e-91	CHOL-1	RASEF
GNS	2.22e-95	0.334128	0.611	0.432	4.16e-91	CHOL-1	GNS
MORF4L1	4.32e-95	0.274985	0.978	0.965	8.1e-91	CHOL-1	MORF4L1
CARHSP1	5.74e-95	0.332087	0.825	0.734	1.08e-90	CHOL-1	CARHSP1
FLRT3	8.92e-95	0.250251	0.288	0.135	1.67e-90	CHOL-1	FLRT3
APOL2	1.7e-94	0.329477	0.352	0.185	3.19e-90	CHOL-1	APOL2
CLDN1	2.47e-94	0.344539	0.47	0.291	4.63e-90	CHOL-1	CLDN1
HIST1H2AC	1.59e-93	0.346242	0.631	0.443	2.98e-89	CHOL-1	HIST1H2AC
TM4SF4	6.63e-93	0.753588	0.904	0.938	1.24e-88	CHOL-1	TM4SF4
ST14	7.12e-93	0.354157	0.744	0.615	1.33e-88	CHOL-1	ST14
TIMP2	9.03e-93	0.379165	0.7	0.55	1.69e-88	CHOL-1	TIMP2
GNPTG	1.28e-92	0.256652	0.367	0.199	2.4e-88	CHOL-1	GNPTG
TMEM181	1.37e-92	0.349924	0.66	0.503	2.57e-88	CHOL-1	TMEM181
MYO6	1.59e-92	0.311534	0.532	0.345	2.97e-88	CHOL-1	MYO6
SLC9A3R2	8.98e-92	0.358579	0.802	0.7	1.68e-87	CHOL-1	SLC9A3R2
HSPA5	5.46e-91	1.10372	0.907	0.908	1.02e-86	CHOL-1	HSPA5
RNF103	7.06e-91	0.252241	0.37	0.2	1.32e-86	CHOL-1	RNF103
TCEAL9	1.38e-90	0.2921	0.498	0.311	2.59e-86	CHOL-1	TCEAL9
LMBRD1	3.15e-90	0.304009	0.644	0.472	5.91e-86	CHOL-1	LMBRD1
MEAF6	5.98e-90	0.267184	0.457	0.276	1.12e-85	CHOL-1	MEAF6
PTPRA	7.5e-90	0.291886	0.509	0.328	1.41e-85	CHOL-1	PTPRA
SPAG16	9.44e-90	0.296277	0.449	0.275	1.77e-85	CHOL-1	SPAG16
GINM1	1.58e-89	0.29173	0.502	0.319	2.96e-85	CHOL-1	GINM1
TSPAN13	1.89e-89	0.292402	0.861	0.774	3.55e-85	CHOL-1	TSPAN13
TMEM9B	4.29e-89	0.286548	0.474	0.298	8.04e-85	CHOL-1	TMEM9B
LITAF	2.2e-88	0.310593	0.615	0.442	4.13e-84	CHOL-1	LITAF
CRIM1	3.42e-88	0.251796	0.419	0.241	6.42e-84	CHOL-1	CRIM1
TEX264	3.91e-88	0.293914	0.544	0.362	7.33e-84	CHOL-1	TEX264
GBP3	5.82e-88	0.295664	0.484	0.307	1.09e-83	CHOL-1	GBP3
CYP4F3	1.36e-87	0.285895	0.308	0.157	2.54e-83	CHOL-1	CYP4F3
GALNT7	1.7e-87	0.306906	0.442	0.271	3.19e-83	CHOL-1	GALNT7
SPG21	2.45e-87	0.264315	0.46	0.281	4.59e-83	CHOL-1	SPG21
MARCKS	3.83e-87	0.283608	0.968	0.937	7.18e-83	CHOL-1	MARCKS
CREB3L1	7.43e-87	0.376545	0.577	0.423	1.39e-82	CHOL-1	CREB3L1
MYO1B	1.86e-86	0.250011	0.326	0.171	3.48e-82	CHOL-1	MYO1B
TRIR	5.56e-86	0.2872	0.854	0.776	1.04e-81	CHOL-1	TRIR
GCNT3	7.52e-86	0.350533	0.534	0.364	1.41e-81	CHOL-1	GCNT3
MTRNR2L12	1.65e-85	0.266124	0.879	0.795	3.08e-81	CHOL-1	MTRNR2L12
TMEM30A	2.12e-85	0.321526	0.768	0.655	3.98e-81	CHOL-1	TMEM30A
CD74	1.26e-84	0.291282	0.257	0.122	2.37e-80	CHOL-1	CD74
SELENOH	1.79e-84	0.309476	0.801	0.72	3.35e-80	CHOL-1	SELENOH
PAWR	2.41e-84	0.27861	0.479	0.303	4.52e-80	CHOL-1	PAWR
PDIA6	2.62e-84	0.510546	0.943	0.932	4.91e-80	CHOL-1	PDIA6
SYF2	9.07e-83	0.314289	0.79	0.686	1.7e-78	CHOL-1	SYF2
NBR1	9.88e-83	0.273172	0.554	0.373	1.85e-78	CHOL-1	NBR1
RNASET2	1.05e-82	0.358891	0.707	0.582	1.97e-78	CHOL-1	RNASET2
SAMD9	1.85e-81	0.252478	0.326	0.174	3.47e-77	CHOL-1	SAMD9
C11orf58	1.88e-81	0.279032	0.83	0.738	3.52e-77	CHOL-1	C11orf58
PRDX4	5.39e-81	0.358867	0.802	0.746	1.01e-76	CHOL-1	PRDX4
CYB5A	8.47e-81	0.3844	0.902	0.889	1.59e-76	CHOL-1	CYB5A
CASC4	1.01e-80	0.329685	0.672	0.539	1.89e-76	CHOL-1	CASC4
PDZK1IP1	1.76e-80	0.558371	0.594	0.447	3.3e-76	CHOL-1	PDZK1IP1
IGFBP3	2.01e-80	0.417637	0.433	0.259	3.77e-76	CHOL-1	IGFBP3
DST	2.15e-80	0.333955	0.668	0.522	4.02e-76	CHOL-1	DST
MACC1	5.91e-80	0.319061	0.352	0.199	1.11e-75	CHOL-1	MACC1
VEGFB	9.81e-80	0.251995	0.372	0.213	1.84e-75	CHOL-1	VEGFB
CMPK1	1.21e-79	0.276058	0.898	0.861	2.27e-75	CHOL-1	CMPK1
CD81	2.09e-79	0.293144	0.962	0.953	3.91e-75	CHOL-1	CD81
RNF19A	4.66e-79	0.270351	0.436	0.268	8.73e-75	CHOL-1	RNF19A
CFAP36	4.99e-79	0.258924	0.448	0.279	9.35e-75	CHOL-1	CFAP36
LSM3	7.49e-79	0.265923	0.815	0.704	1.4e-74	CHOL-1	LSM3
CCDC90B	1.56e-78	0.273341	0.536	0.362	2.93e-74	CHOL-1	CCDC90B
CALR	1.71e-78	0.564365	0.956	0.956	3.21e-74	CHOL-1	CALR
ARF5	3.16e-78	0.264771	0.548	0.374	5.92e-74	CHOL-1	ARF5
HPGD	5.61e-78	0.471593	0.663	0.553	1.05e-73	CHOL-1	HPGD
ADI1	9.64e-78	0.32582	0.647	0.515	1.81e-73	CHOL-1	ADI1
PSMB8	2.56e-77	0.279981	0.554	0.386	4.8e-73	CHOL-1	PSMB8
PCM1	3.31e-77	0.276296	0.511	0.337	6.2e-73	CHOL-1	PCM1
PDIA3	1.44e-76	0.459725	0.946	0.946	2.71e-72	CHOL-1	PDIA3
DERL2	1.83e-75	0.295731	0.505	0.338	3.43e-71	CHOL-1	DERL2
C1D	3.4e-75	0.281035	0.659	0.52	6.38e-71	CHOL-1	C1D
FAM3D	5.73e-75	0.374131	0.828	0.769	1.07e-70	CHOL-1	FAM3D
LINC01133	6.6e-75	0.342496	0.491	0.332	1.24e-70	CHOL-1	LINC01133
VTI1B	2.19e-74	0.282617	0.589	0.437	4.1e-70	CHOL-1	VTI1B
GPR108	2.81e-74	0.280388	0.525	0.362	5.27e-70	CHOL-1	GPR108
MT2A	5.13e-74	0.919988	0.547	0.416	9.61e-70	CHOL-1	MT2A
HLA-E	6.71e-74	0.292379	0.783	0.67	1.26e-69	CHOL-1	HLA-E
SUPT4H1	8.89e-74	0.258013	0.491	0.326	1.67e-69	CHOL-1	SUPT4H1
NDUFA3	2.68e-73	0.294437	0.78	0.695	5.02e-69	CHOL-1	NDUFA3
ZMAT3	6.47e-73	0.276369	0.486	0.317	1.21e-68	CHOL-1	ZMAT3
PHF3	8.98e-73	0.294802	0.639	0.485	1.68e-68	CHOL-1	PHF3
CXCL16	3.16e-72	0.310781	0.531	0.372	5.92e-68	CHOL-1	CXCL16
CREG1	1.39e-71	0.252762	0.441	0.284	2.61e-67	CHOL-1	CREG1
TGOLN2	2.95e-71	0.291527	0.783	0.704	5.52e-67	CHOL-1	TGOLN2
INAVA	1.03e-70	0.265669	0.545	0.382	1.92e-66	CHOL-1	INAVA
VKORC1	1.61e-70	0.296909	0.721	0.613	3.03e-66	CHOL-1	VKORC1
ERP29	1.71e-70	0.272938	0.962	0.953	3.21e-66	CHOL-1	ERP29
ZFP36	2.66e-70	0.354126	0.72	0.619	4.99e-66	CHOL-1	ZFP36
SLC2A1	3.43e-70	0.451245	0.695	0.567	6.42e-66	CHOL-1	SLC2A1
OS9	5.58e-70	0.312156	0.648	0.515	1.05e-65	CHOL-1	OS9
FOXP1	6.22e-70	0.293749	0.572	0.418	1.17e-65	CHOL-1	FOXP1
SCAMP2	5.33e-69	0.286018	0.586	0.438	9.98e-65	CHOL-1	SCAMP2
TMEM54	7.69e-69	0.440139	0.755	0.724	1.44e-64	CHOL-1	TMEM54
POLB	9.92e-69	0.339209	0.384	0.237	1.86e-64	CHOL-1	POLB
EMC7	8.51e-68	0.276801	0.586	0.438	1.59e-63	CHOL-1	EMC7
EMC3	1.5e-67	0.280197	0.599	0.459	2.81e-63	CHOL-1	EMC3
REEP3	2.09e-67	0.258735	0.776	0.675	3.91e-63	CHOL-1	REEP3
ERGIC2	4.52e-67	0.25379	0.498	0.342	8.48e-63	CHOL-1	ERGIC2
TMEM179B	9.79e-67	0.290423	0.676	0.568	1.83e-62	CHOL-1	TMEM179B
ISCU	3.58e-66	0.262852	0.589	0.437	6.72e-62	CHOL-1	ISCU
JAK1	4.87e-66	0.281767	0.604	0.459	9.12e-62	CHOL-1	JAK1
TMEM219	1.26e-65	0.255055	0.862	0.815	2.36e-61	CHOL-1	TMEM219
LAMP1	1.71e-65	0.304891	0.646	0.527	3.2e-61	CHOL-1	LAMP1
RARRES3	3.55e-65	0.294093	0.32	0.189	6.65e-61	CHOL-1	RARRES3
FAM102A	3.9e-65	0.258549	0.38	0.236	7.31e-61	CHOL-1	FAM102A
IMP3	6.9e-65	0.274693	0.627	0.494	1.29e-60	CHOL-1	IMP3
AUP1	9.46e-65	0.263625	0.581	0.436	1.77e-60	CHOL-1	AUP1
CD68	1.06e-64	0.310172	0.593	0.45	1.99e-60	CHOL-1	CD68
LAMB3	5.31e-64	0.405488	0.839	0.754	9.95e-60	CHOL-1	LAMB3
ABRACL	6.4e-64	0.298567	0.647	0.528	1.2e-59	CHOL-1	ABRACL
FAM107B	6.7e-64	0.29148	0.943	0.913	1.26e-59	CHOL-1	FAM107B
ERO1A	2.04e-63	0.333252	0.923	0.849	3.82e-59	CHOL-1	ERO1A
NANS	2.19e-63	0.312818	0.742	0.665	4.1e-59	CHOL-1	NANS
MAGT1	2.91e-63	0.374003	0.624	0.497	5.45e-59	CHOL-1	MAGT1
BAG1	9.61e-62	0.279489	0.802	0.741	1.8e-57	CHOL-1	BAG1
TNFRSF1A	1.98e-61	0.284364	0.567	0.433	3.72e-57	CHOL-1	TNFRSF1A
RBPMS	2.07e-61	0.25899	0.465	0.317	3.88e-57	CHOL-1	RBPMS
SETX	3.98e-61	0.250834	0.426	0.283	7.46e-57	CHOL-1	SETX
GSN	8.61e-61	0.413528	0.815	0.768	1.61e-56	CHOL-1	GSN
NMB	1.98e-60	0.319176	0.321	0.194	3.72e-56	CHOL-1	NMB
GALNT12	3.5e-60	0.270027	0.442	0.299	6.57e-56	CHOL-1	GALNT12
SLC44A4	9.99e-59	0.2541	0.826	0.771	1.87e-54	CHOL-1	SLC44A4
PSME1	1.75e-58	0.261482	0.841	0.797	3.28e-54	CHOL-1	PSME1
VPS37B	1e-57	0.25138	0.439	0.297	1.88e-53	CHOL-1	VPS37B
CTSH	1.54e-57	0.252113	0.435	0.296	2.88e-53	CHOL-1	CTSH
LEPROT	3.84e-57	0.268661	0.6	0.475	7.2e-53	CHOL-1	LEPROT
PDIA4	9.1e-57	0.920735	0.746	0.706	1.71e-52	CHOL-1	PDIA4
HSP90B1	1.7e-56	0.825666	0.99	0.995	3.19e-52	CHOL-1	HSP90B1
HYOU1	7.42e-56	0.411002	0.372	0.25	1.39e-51	CHOL-1	HYOU1
LRPAP1	3.67e-55	0.277744	0.815	0.779	6.88e-51	CHOL-1	LRPAP1
HEXB	4.2e-55	0.300235	0.649	0.546	7.87e-51	CHOL-1	HEXB
CANX	4.85e-55	0.30348	0.95	0.938	9.1e-51	CHOL-1	CANX
COPS9	5.64e-55	0.253617	0.817	0.777	1.06e-50	CHOL-1	COPS9
LINC01559	2.71e-54	0.462082	0.626	0.54	5.09e-50	CHOL-1	LINC01559
ID2	1.44e-53	0.471216	0.5	0.391	2.71e-49	CHOL-1	ID2
ERP44	3.67e-53	0.275093	0.612	0.492	6.88e-49	CHOL-1	ERP44
FOXQ1	4.34e-53	0.276116	0.701	0.585	8.13e-49	CHOL-1	FOXQ1
PLXNB2	6.37e-53	0.297843	0.83	0.772	1.19e-48	CHOL-1	PLXNB2
SMIM14	6.41e-53	0.267072	0.757	0.677	1.2e-48	CHOL-1	SMIM14
MANF	6.52e-53	0.72119	0.754	0.736	1.22e-48	CHOL-1	MANF
TPM1	8.23e-53	0.403225	0.85	0.829	1.54e-48	CHOL-1	TPM1
KLK11	2.99e-52	0.377074	0.894	0.932	5.61e-48	CHOL-1	KLK11
PGK1	6.17e-52	0.333061	0.964	0.983	1.16e-47	CHOL-1	PGK1
ZFAS1	1.57e-50	0.459269	0.98	0.992	2.95e-46	CHOL-1	ZFAS1
SPNS2	2.33e-49	0.283731	0.335	0.217	4.38e-45	CHOL-1	SPNS2
ANXA4	6.41e-49	0.379556	0.962	0.959	1.2e-44	CHOL-1	ANXA4
ANKRD36C	1.76e-48	0.285816	0.598	0.492	3.3e-44	CHOL-1	ANKRD36C
TM4SF5	4.12e-48	0.652804	0.447	0.352	7.72e-44	CHOL-1	TM4SF5
PLOD2	1.66e-46	0.314982	0.72	0.631	3.1e-42	CHOL-1	PLOD2
SELENOK	1.49e-42	0.298341	0.835	0.792	2.79e-38	CHOL-1	SELENOK
NUDT4	3.76e-42	0.265502	0.619	0.521	7.05e-38	CHOL-1	NUDT4
CIRBP	7.6e-40	0.257617	0.845	0.81	1.42e-35	CHOL-1	CIRBP
TCIM	2.18e-39	0.302316	0.719	0.646	4.09e-35	CHOL-1	TCIM
SPCS2	2.66e-39	0.272785	0.95	0.935	4.98e-35	CHOL-1	SPCS2
MT-ND4L	9.79e-39	0.313643	0.92	0.933	1.83e-34	CHOL-1	MT-ND4L
XBP1	3.68e-37	0.330479	0.849	0.852	6.91e-33	CHOL-1	XBP1
SDF2L1	9.82e-37	0.639488	0.528	0.452	1.84e-32	CHOL-1	SDF2L1
CLDN10	5.51e-35	0.268195	0.38	0.277	1.03e-30	CHOL-1	CLDN10
TBX3	1.54e-34	0.267061	0.416	0.313	2.88e-30	CHOL-1	TBX3
TSPAN1	6.5e-34	0.265647	0.931	0.939	1.22e-29	CHOL-1	TSPAN1
HIF1A	8.82e-34	0.281444	0.546	0.467	1.65e-29	CHOL-1	HIF1A
AKR1C3	4.46e-33	0.632257	0.717	0.714	8.36e-29	CHOL-1	AKR1C3
MT-ND2	4.71e-33	0.392869	0.99	0.998	8.82e-29	CHOL-1	MT-ND2
TINAGL1	1.81e-32	0.532417	0.714	0.724	3.4e-28	CHOL-1	TINAGL1
MT-ND3	3.06e-31	0.433844	0.994	0.999	5.73e-27	CHOL-1	MT-ND3
DDIT3	3.54e-31	0.3217	0.41	0.31	6.64e-27	CHOL-1	DDIT3
MUC13	5.96e-26	0.304642	0.558	0.503	1.12e-21	CHOL-1	MUC13
AGR2	1.89e-25	0.323106	0.999	1	3.54e-21	CHOL-1	AGR2
CTGF	6.68e-21	0.32345	0.398	0.326	1.25e-16	CHOL-1	CTGF
HERPUD1	3.52e-20	0.462269	0.77	0.771	6.59e-16	CHOL-1	HERPUD1
MT1X	1.48e-19	0.450665	0.677	0.657	2.78e-15	CHOL-1	MT1X
DNAJB9	3.86e-18	0.336722	0.461	0.395	7.24e-14	CHOL-1	DNAJB9
SLC3A2	9.52e-17	0.305678	0.555	0.505	1.79e-12	CHOL-1	SLC3A2
MGST1	4.79e-08	0.493312	0.731	0.805	0.000898	CHOL-1	MGST1
SCD	0	1.6378	0.936	0.712	0	CHOL-3	SCD
MSMO1	0	1.38931	0.929	0.688	0	CHOL-3	MSMO1
SPINK4	0	1.36014	0.959	0.684	0	CHOL-3	SPINK4
CCK	0	1.33295	0.973	0.807	0	CHOL-3	CCK
HMGCS1	0	1.25378	0.715	0.382	0	CHOL-3	HMGCS1
VCAN	0	1.13903	0.8	0.434	0	CHOL-3	VCAN
ADIRF	0	1.02918	0.963	0.632	0	CHOL-3	ADIRF
FDPS	0	0.963707	0.908	0.699	0	CHOL-3	FDPS
SQLE	0	0.938966	0.81	0.517	0	CHOL-3	SQLE
CD55	0	0.92234	0.94	0.863	0	CHOL-3	CD55
SERPINB1	0	0.847933	0.989	0.925	0	CHOL-3	SERPINB1
MUC5B	0	0.847006	0.997	0.974	0	CHOL-3	MUC5B
LDLR	0	0.731671	0.811	0.555	0	CHOL-3	LDLR
S100A14	0	0.688502	0.993	0.949	0	CHOL-3	S100A14
SAT1	0	0.625203	0.999	0.996	0	CHOL-3	SAT1
SH3BGRL3	0	0.602733	0.999	0.985	0	CHOL-3	SH3BGRL3
TMSB10	0	0.488882	1	1	0	CHOL-3	TMSB10
S100A10	6.4e-302	0.568877	1	0.984	1.2e-297	CHOL-3	S100A10
EBP	1.4e-301	0.912015	0.842	0.628	2.5e-297	CHOL-3	EBP
ITGB4	1.5e-292	0.804214	0.92	0.763	2.8e-288	CHOL-3	ITGB4
ITGA6	5.1e-280	0.564582	0.925	0.749	9.6e-276	CHOL-3	ITGA6
RPL29	3.8e-273	0.377273	1	1	7e-269	CHOL-3	RPL29
HMGCR	1.6e-266	0.72165	0.731	0.479	3e-262	CHOL-3	HMGCR
RPL18A	6.2e-256	0.356779	1	1	1.2e-251	CHOL-3	RPL18A
IDI1	1.6e-253	0.719958	0.829	0.613	3e-249	CHOL-3	IDI1
FGFBP1	2.1e-248	0.921493	0.565	0.277	3.9e-244	CHOL-3	FGFBP1
FDFT1	1.3e-245	0.640208	0.919	0.762	2.4e-241	CHOL-3	FDFT1
TSPO	1.8e-244	0.483723	1	0.998	3.4e-240	CHOL-3	TSPO
INSIG1	6.3e-243	0.986125	0.694	0.454	1.2e-238	CHOL-3	INSIG1
ACSS2	9.9e-241	0.789872	0.445	0.182	1.9e-236	CHOL-3	ACSS2
S100A16	2.9e-240	0.595743	0.913	0.728	5.5e-236	CHOL-3	S100A16
MVD	1e-237	0.739889	0.529	0.264	2e-233	CHOL-3	MVD
CDA	1.2e-234	0.708073	0.656	0.403	2.3e-230	CHOL-3	CDA
ASPH	2.8e-234	0.514381	0.99	0.944	5.3e-230	CHOL-3	ASPH
CLIC3	8.8e-234	0.886262	0.562	0.294	1.7e-229	CHOL-3	CLIC3
MEG3	3.5e-230	0.72277	0.538	0.266	6.5e-226	CHOL-3	MEG3
KLK10	5.2e-229	0.903138	0.831	0.61	9.7e-225	CHOL-3	KLK10
RPLP0	1.2e-225	0.347652	1	1	2.3e-221	CHOL-3	RPLP0
RPL18	1.1e-222	0.298967	1	1	2.1e-218	CHOL-3	RPL18
COL17A1	1.6e-222	0.643008	0.864	0.685	3e-218	CHOL-3	COL17A1
CEMIP	1.6e-214	0.629966	0.475	0.218	3e-210	CHOL-3	CEMIP
DHCR7	1.9e-209	0.606426	0.533	0.286	3.6e-205	CHOL-3	DHCR7
REG4	5.8e-209	1.11789	0.77	0.524	1.1e-204	CHOL-3	REG4
RPL12	8.5e-191	0.315062	1	1	1.6e-186	CHOL-3	RPL12
MT-ND4	6.5e-187	0.398602	0.999	0.996	1.2e-182	CHOL-3	MT-ND4
INO80C	7.6e-183	0.497854	0.583	0.341	1.4e-178	CHOL-3	INO80C
GPRC5A	5e-177	0.555022	0.947	0.84	9.3e-173	CHOL-3	GPRC5A
HMGA1	7.7e-176	0.457292	0.929	0.77	1.4e-171	CHOL-3	HMGA1
FOSB	6.6e-172	0.520827	0.722	0.5	1.2e-167	CHOL-3	FOSB
KRT8	1.9e-165	0.533111	0.999	0.999	3.5e-161	CHOL-3	KRT8
LEMD1	5.2e-165	0.494898	0.449	0.226	9.8e-161	CHOL-3	LEMD1
LGALS4	1.3e-164	0.791053	0.893	0.795	2.4e-160	CHOL-3	LGALS4
HSD17B12	1e-163	0.503904	0.756	0.577	1.9e-159	CHOL-3	HSD17B12
TXNIP	2.2e-151	0.638748	0.97	0.906	4.2e-147	CHOL-3	TXNIP
PRSS3	1.1e-146	0.444921	0.904	0.782	2.1e-142	CHOL-3	PRSS3
CAPG	1.2e-141	0.414187	0.773	0.605	2.2e-137	CHOL-3	CAPG
ANXA2	1.6e-140	0.332884	1	0.999	3e-136	CHOL-3	ANXA2
ATF4	3.8e-140	0.376329	0.921	0.808	7.1e-136	CHOL-3	ATF4
CYSTM1	1.1e-137	0.40343	0.994	0.982	2.1e-133	CHOL-3	CYSTM1
AGPAT2	5.8e-134	0.444642	0.741	0.576	1.1e-129	CHOL-3	AGPAT2
SPRR3	1.2e-131	0.958225	0.516	0.329	2.3e-127	CHOL-3	SPRR3
ALDH3A1	1.8e-131	0.459014	0.638	0.394	3.3e-127	CHOL-3	ALDH3A1
EEF2	3e-131	0.288852	0.998	0.992	5.6e-127	CHOL-3	EEF2
TMEM256	1.6e-130	0.34771	0.899	0.785	3e-126	CHOL-3	TMEM256
BHLHE40	1.6e-129	0.539696	0.758	0.61	2.9e-125	CHOL-3	BHLHE40
CTSE	3.8e-129	0.258936	0.943	0.825	7.1e-125	CHOL-3	CTSE
MT-CO2	1.7e-127	0.3628	1	0.999	3.2e-123	CHOL-3	MT-CO2
AKR7A3	6.4e-127	0.495112	0.627	0.452	1.2e-122	CHOL-3	AKR7A3
TRIM29	4.2e-126	0.484892	0.37	0.187	7.8e-122	CHOL-3	TRIM29
ADAMTS2	6.6e-126	0.330453	0.28	0.106	1.2e-121	CHOL-3	ADAMTS2
ERG28	3.6e-125	0.427617	0.645	0.469	6.8e-121	CHOL-3	ERG28
CXCL8	7.2e-123	0.857401	0.495	0.303	1.3e-118	CHOL-3	CXCL8
KRT18	1.8e-121	0.507071	0.996	0.994	3.4e-117	CHOL-3	KRT18
ATP1B1	8.3e-121	0.329694	0.998	0.993	1.6e-116	CHOL-3	ATP1B1
SLC22A18	2.6e-119	0.417326	0.762	0.623	4.8e-115	CHOL-3	SLC22A18
FAT1	1.4e-112	0.407637	0.738	0.592	2.6e-108	CHOL-3	FAT1
ACAT2	4e-111	0.449553	0.582	0.408	7.5e-107	CHOL-3	ACAT2
ABHD17C	4e-109	0.337792	0.731	0.568	7.5e-105	CHOL-3	ABHD17C
SSR2	3.6e-106	0.2888	0.981	0.939	6.7e-102	CHOL-3	SSR2
ACSL5	3.6e-105	0.355415	0.427	0.252	6.8e-101	CHOL-3	ACSL5
MT-ND5	2.5e-104	0.322652	0.998	0.989	4.7e-100	CHOL-3	MT-ND5
PHLDA2	5e-104	0.463798	0.913	0.804	9.3e-100	CHOL-3	PHLDA2
AC008397.1	1.1e-103	0.334	0.398	0.221	2e-99	CHOL-3	AC008397.1
CEACAM5	1.1e-103	0.557733	0.779	0.628	2.1e-99	CHOL-3	CEACAM5
CES2	1.1e-100	0.496108	0.579	0.425	1.99e-96	CHOL-3	CES2
LMO7	1.7e-100	0.388869	0.936	0.884	3.26e-96	CHOL-3	LMO7
MMP1	3.7e-100	0.40674	0.868	0.734	7e-96	CHOL-3	MMP1
ONECUT3	4.1e-100	0.356358	0.604	0.433	7.68e-96	CHOL-3	ONECUT3
STARD4	6e-99	0.39027	0.434	0.267	1.13e-94	CHOL-3	STARD4
AL121761.2	7.67e-98	0.463961	0.746	0.607	1.44e-93	CHOL-3	AL121761.2
VIL1	2.49e-97	0.34454	0.718	0.563	4.66e-93	CHOL-3	VIL1
SLC16A1	3.33e-95	0.367027	0.378	0.219	6.24e-91	CHOL-3	SLC16A1
TMEM134	9.26e-94	0.365402	0.775	0.661	1.73e-89	CHOL-3	TMEM134
FASN	1.83e-93	0.361982	0.388	0.225	3.43e-89	CHOL-3	FASN
TESC	7.52e-93	0.445901	0.673	0.52	1.41e-88	CHOL-3	TESC
SLC50A1	1.41e-91	0.398405	0.728	0.604	2.64e-87	CHOL-3	SLC50A1
ELOVL1	9.22e-90	0.329067	0.702	0.565	1.73e-85	CHOL-3	ELOVL1
TM4SF1	2.64e-89	0.428176	0.964	0.871	4.95e-85	CHOL-3	TM4SF1
FLNB	1.07e-87	0.337406	0.709	0.572	2e-83	CHOL-3	FLNB
CYP3A5	1.26e-87	0.481272	0.753	0.639	2.36e-83	CHOL-3	CYP3A5
RPS10	2.9e-87	0.278617	0.928	0.858	5.43e-83	CHOL-3	RPS10
RHOF	7.9e-87	0.345214	0.554	0.408	1.48e-82	CHOL-3	RHOF
CD99	3.81e-86	0.309134	0.836	0.719	7.15e-82	CHOL-3	CD99
FADS2	4.21e-86	0.302084	0.342	0.186	7.89e-82	CHOL-3	FADS2
CIB1	1.79e-84	0.350219	0.995	0.99	3.36e-80	CHOL-3	CIB1
KRT16	7.94e-83	0.742123	0.291	0.15	1.49e-78	CHOL-3	KRT16
PHLDA1	3.71e-82	0.322174	0.718	0.567	6.96e-78	CHOL-3	PHLDA1
TRNP1	4.49e-81	0.387289	0.687	0.564	8.41e-77	CHOL-3	TRNP1
TKT	1.2e-80	0.276123	0.97	0.932	2.24e-76	CHOL-3	TKT
RNF43	1e-79	0.407973	0.655	0.532	1.88e-75	CHOL-3	RNF43
EPHA2	5.69e-79	0.347429	0.587	0.442	1.07e-74	CHOL-3	EPHA2
LGALS1	8.88e-79	0.513321	0.502	0.354	1.66e-74	CHOL-3	LGALS1
IGFBP6	1.09e-78	0.445589	0.484	0.338	2.05e-74	CHOL-3	IGFBP6
ECH1	1.82e-76	0.318861	0.715	0.604	3.42e-72	CHOL-3	ECH1
SLC6A14	2.67e-76	0.36825	0.572	0.428	5e-72	CHOL-3	SLC6A14
LGMN	7.93e-76	0.302156	0.575	0.44	1.49e-71	CHOL-3	LGMN
GPX2	1.13e-75	0.450732	0.942	0.858	2.12e-71	CHOL-3	GPX2
TMEM97	7.33e-74	0.366094	0.309	0.175	1.37e-69	CHOL-3	TMEM97
ZNF503	1.02e-73	0.356728	0.373	0.231	1.92e-69	CHOL-3	ZNF503
STMN2	1.17e-73	0.317913	0.271	0.132	2.19e-69	CHOL-3	STMN2
ARRDC4	1.31e-71	0.353954	0.401	0.261	2.46e-67	CHOL-3	ARRDC4
ISG20	2.86e-70	0.325362	0.78	0.653	5.35e-66	CHOL-3	ISG20
SFN	5.15e-70	0.279475	0.644	0.497	9.66e-66	CHOL-3	SFN
ETHE1	1.83e-69	0.259078	0.699	0.577	3.44e-65	CHOL-3	ETHE1
RAB25	5.5e-69	0.250964	0.895	0.827	1.03e-64	CHOL-3	RAB25
CDK6	9.47e-69	0.327937	0.501	0.371	1.77e-64	CHOL-3	CDK6
ECM1	3.24e-67	0.337468	0.265	0.143	6.07e-63	CHOL-3	ECM1
SLC25A1	1.6e-65	0.272712	0.58	0.45	3e-61	CHOL-3	SLC25A1
DPY19L1	2.43e-64	0.267244	0.361	0.231	4.55e-60	CHOL-3	DPY19L1
SRRM1	1.5e-63	0.296724	0.829	0.743	2.82e-59	CHOL-3	SRRM1
CCND1	3.06e-62	0.389436	0.851	0.737	5.74e-58	CHOL-3	CCND1
MT-ND6	3.39e-62	0.360475	0.764	0.65	6.36e-58	CHOL-3	MT-ND6
GAPDH	8.37e-61	0.267238	1	1	1.57e-56	CHOL-3	GAPDH
ANXA10	1.21e-60	0.360173	0.791	0.684	2.28e-56	CHOL-3	ANXA10
CD46	1.76e-60	0.321911	0.908	0.873	3.3e-56	CHOL-3	CD46
CLK1	1.86e-60	0.372691	0.423	0.305	3.48e-56	CHOL-3	CLK1
CLU	2.65e-60	0.260851	0.925	0.86	4.96e-56	CHOL-3	CLU
IBTK	7.54e-59	0.261775	0.708	0.604	1.41e-54	CHOL-3	IBTK
MMP28	3.23e-56	0.271211	0.54	0.424	6.05e-52	CHOL-3	MMP28
MXD1	2.81e-54	0.619832	0.603	0.517	5.27e-50	CHOL-3	MXD1
GSTM4	2.51e-51	0.32398	0.253	0.146	4.7e-47	CHOL-3	GSTM4
SC5D	4.54e-49	0.275204	0.382	0.273	8.5e-45	CHOL-3	SC5D
TMEM45B	1.27e-48	0.266686	0.867	0.802	2.38e-44	CHOL-3	TMEM45B
LPCAT4	6.03e-48	0.274481	0.624	0.536	1.13e-43	CHOL-3	LPCAT4
ENC1	1.23e-47	0.27413	0.476	0.367	2.31e-43	CHOL-3	ENC1
TPM2	1.89e-47	0.35421	0.305	0.197	3.55e-43	CHOL-3	TPM2
IER3	8.7e-47	0.30231	0.866	0.771	1.63e-42	CHOL-3	IER3
PHGR1	4.08e-42	0.281398	0.612	0.483	7.64e-38	CHOL-3	PHGR1
ARL4A	1.55e-41	0.302665	0.804	0.726	2.91e-37	CHOL-3	ARL4A
SEMA4B	6.68e-39	0.276425	0.473	0.385	1.25e-34	CHOL-3	SEMA4B
CCNL1	2.98e-38	0.361867	0.577	0.512	5.58e-34	CHOL-3	CCNL1
CSNK2A1	8.32e-38	0.2614	0.725	0.657	1.56e-33	CHOL-3	CSNK2A1
GAL3ST1	2.69e-37	0.264863	0.342	0.249	5.04e-33	CHOL-3	GAL3ST1
RAB3B	5.39e-37	0.305266	0.428	0.343	1.01e-32	CHOL-3	RAB3B
ATF3	1.14e-36	0.291345	0.754	0.682	2.13e-32	CHOL-3	ATF3
PPP1R15A	4.53e-36	0.299129	0.652	0.582	8.5e-32	CHOL-3	PPP1R15A
ACLY	5.89e-36	0.252985	0.41	0.321	1.1e-31	CHOL-3	ACLY
MTHFR	3.87e-35	0.265764	0.382	0.296	7.26e-31	CHOL-3	MTHFR
NEAT1	4.82e-35	0.906924	0.977	0.986	9.04e-31	CHOL-3	NEAT1
SERPINA1	4.32e-30	0.39031	0.553	0.465	8.09e-26	CHOL-3	SERPINA1
EDN1	8.67e-30	0.323568	0.434	0.35	1.62e-25	CHOL-3	EDN1
DDIT4	1.54e-27	0.292457	0.781	0.707	2.88e-23	CHOL-3	DDIT4
ANGPTL4	7.55e-26	0.293293	0.322	0.246	1.42e-21	CHOL-3	ANGPTL4
SLC6A8	2e-23	0.404198	0.642	0.586	3.75e-19	CHOL-3	SLC6A8
KLF6	5.46e-22	0.307497	0.753	0.712	1.02e-17	CHOL-3	KLF6
IFITM2	1.35e-21	0.401201	0.427	0.376	2.52e-17	CHOL-3	IFITM2
PRSS8	1.4e-21	0.261133	0.695	0.643	2.63e-17	CHOL-3	PRSS8
FGF19	2.81e-21	0.2602	0.32	0.248	5.26e-17	CHOL-3	FGF19
PNISR	6.89e-21	0.264789	0.745	0.727	1.29e-16	CHOL-3	PNISR
EFNA1	7.98e-20	0.389821	0.484	0.431	1.5e-15	CHOL-3	EFNA1
AQP3	9.35e-20	0.259847	0.386	0.324	1.75e-15	CHOL-3	AQP3
P4HA1	1.65e-15	0.26266	0.803	0.78	3.1e-11	CHOL-3	P4HA1
TFF1	4.24e-15	0.544682	1	1	7.94e-11	CHOL-3	TFF1
CXCL3	2.09e-08	0.289353	0.291	0.25	0.000392	CHOL-3	CXCL3
ANKRD37	6.34e-07	0.288988	0.617	0.579	0.011891	CHOL-3	ANKRD37
NFKBIA	0.002579	0.305994	0.286	0.275	1	CHOL-3	NFKBIA
PTTG1	0	2.91708	0.873	0.112	0	CHOL-2	PTTG1
STMN1	0	2.72033	0.976	0.312	0	CHOL-2	STMN1
CKS2	0	2.55701	0.844	0.331	0	CHOL-2	CKS2
TOP2A	0	2.35132	0.754	0.028	0	CHOL-2	TOP2A
TUBA1B	0	2.31933	0.99	0.793	0	CHOL-2	TUBA1B
UBE2S	0	2.25798	0.845	0.208	0	CHOL-2	UBE2S
CENPF	0	2.06194	0.746	0.024	0	CHOL-2	CENPF
HMGB2	0	2.03986	0.737	0.238	0	CHOL-2	HMGB2
CCNB1	0	1.97616	0.681	0.035	0	CHOL-2	CCNB1
PCLAF	0	1.81914	0.877	0.114	0	CHOL-2	PCLAF
HMGB1	0	1.80953	0.999	0.974	0	CHOL-2	HMGB1
CDK1	0	1.76152	0.501	0.028	0	CHOL-2	CDK1
UBE2C	0	1.76065	0.468	0.013	0	CHOL-2	UBE2C
TUBB4B	0	1.71581	0.976	0.84	0	CHOL-2	TUBB4B
CENPW	0	1.70138	0.84	0.064	0	CHOL-2	CENPW
H2AFZ	0	1.69466	0.999	0.973	0	CHOL-2	H2AFZ
HMMR	0	1.66794	0.635	0.018	0	CHOL-2	HMMR
MKI67	0	1.6578	0.686	0.012	0	CHOL-2	MKI67
BIRC5	0	1.63926	0.763	0.031	0	CHOL-2	BIRC5
CDC20	0	1.57048	0.58	0.015	0	CHOL-2	CDC20
DLGAP5	0	1.55649	0.597	0.006	0	CHOL-2	DLGAP5
CDKN3	0	1.47286	0.686	0.031	0	CHOL-2	CDKN3
NUSAP1	0	1.4602	0.606	0.02	0	CHOL-2	NUSAP1
RRM2	0	1.4524	0.553	0.016	0	CHOL-2	RRM2
HMGN2	0	1.4468	0.991	0.819	0	CHOL-2	HMGN2
PTMS	0	1.41319	0.83	0.358	0	CHOL-2	PTMS
KPNA2	0	1.40854	0.59	0.136	0	CHOL-2	KPNA2
TPX2	0	1.3962	0.574	0.016	0	CHOL-2	TPX2
KIF20B	0	1.38842	0.662	0.064	0	CHOL-2	KIF20B
MAD2L1	0	1.37564	0.717	0.043	0	CHOL-2	MAD2L1
ASPM	0	1.37096	0.52	0.008	0	CHOL-2	ASPM
SMC4	0	1.35727	0.734	0.16	0	CHOL-2	SMC4
UBE2T	0	1.33594	0.723	0.174	0	CHOL-2	UBE2T
CCNB2	0	1.27037	0.608	0.02	0	CHOL-2	CCNB2
NUCKS1	0	1.25279	0.99	0.858	0	CHOL-2	NUCKS1
TYMS	0	1.18354	0.621	0.078	0	CHOL-2	TYMS
H2AFV	0	1.17257	0.97	0.706	0	CHOL-2	H2AFV
DTYMK	0	1.14235	0.739	0.132	0	CHOL-2	DTYMK
RAN	0	1.13316	0.991	0.834	0	CHOL-2	RAN
ECT2	0	1.08034	0.737	0.262	0	CHOL-2	ECT2
TK1	0	1.02758	0.601	0.093	0	CHOL-2	TK1
CCNA2	0	1.02479	0.506	0.01	0	CHOL-2	CCNA2
AURKA	0	1.01872	0.462	0.045	0	CHOL-2	AURKA
PBK	0	1.01121	0.536	0.008	0	CHOL-2	PBK
ITGB3BP	0	0.976469	0.703	0.159	0	CHOL-2	ITGB3BP
ZWINT	0	0.972381	0.58	0.034	0	CHOL-2	ZWINT
CEP55	0	0.945973	0.498	0.004	0	CHOL-2	CEP55
ANLN	0	0.926369	0.457	0.012	0	CHOL-2	ANLN
DHFR	0	0.911905	0.567	0.094	0	CHOL-2	DHFR
CKAP2	0	0.892495	0.471	0.069	0	CHOL-2	CKAP2
DEPDC1	0	0.873495	0.424	0.008	0	CHOL-2	DEPDC1
HMGB3	0	0.873376	0.654	0.138	0	CHOL-2	HMGB3
SKA2	0	0.862089	0.738	0.244	0	CHOL-2	SKA2
SMC2	0	0.861903	0.595	0.079	0	CHOL-2	SMC2
CDC25B	0	0.858727	0.509	0.094	0	CHOL-2	CDC25B
NUDT1	0	0.855669	0.654	0.123	0	CHOL-2	NUDT1
CENPK	0	0.843864	0.544	0.029	0	CHOL-2	CENPK
NEK2	0	0.838024	0.404	0.003	0	CHOL-2	NEK2
CENPE	0	0.830368	0.426	0.01	0	CHOL-2	CENPE
KNL1	0	0.821417	0.446	0.011	0	CHOL-2	KNL1
NUF2	0	0.774411	0.429	0.004	0	CHOL-2	NUF2
SGO2	0	0.768475	0.382	0.014	0	CHOL-2	SGO2
LMNB1	0	0.758666	0.489	0.037	0	CHOL-2	LMNB1
PLK1	0	0.758136	0.368	0.012	0	CHOL-2	PLK1
CENPH	0	0.756038	0.532	0.063	0	CHOL-2	CENPH
GTSE1	0	0.74566	0.382	0.003	0	CHOL-2	GTSE1
KIF2C	0	0.74486	0.379	0.004	0	CHOL-2	KIF2C
CENPM	0	0.743974	0.504	0.086	0	CHOL-2	CENPM
HELLS	0	0.737981	0.374	0.043	0	CHOL-2	HELLS
CDCA8	0	0.727073	0.396	0.019	0	CHOL-2	CDCA8
BUB1	0	0.718731	0.39	0.004	0	CHOL-2	BUB1
KIF11	0	0.715952	0.395	0.014	0	CHOL-2	KIF11
TACC3	0	0.706168	0.411	0.017	0	CHOL-2	TACC3
AURKB	0	0.691929	0.345	0.005	0	CHOL-2	AURKB
CENPN	0	0.689698	0.504	0.047	0	CHOL-2	CENPN
RACGAP1	0	0.680389	0.42	0.038	0	CHOL-2	RACGAP1
CENPA	0	0.679501	0.324	0.003	0	CHOL-2	CENPA
NCAPG	0	0.66367	0.363	0.004	0	CHOL-2	NCAPG
CDCA3	0	0.656586	0.366	0.017	0	CHOL-2	CDCA3
CCDC34	0	0.654031	0.512	0.102	0	CHOL-2	CCDC34
TROAP	0	0.649803	0.42	0.012	0	CHOL-2	TROAP
DIAPH3	0	0.642923	0.402	0.007	0	CHOL-2	DIAPH3
PRR11	0	0.625446	0.384	0.018	0	CHOL-2	PRR11
SGO1	0	0.603785	0.362	0.007	0	CHOL-2	SGO1
PRC1	0	0.601318	0.387	0.008	0	CHOL-2	PRC1
KIF23	0	0.599899	0.338	0.005	0	CHOL-2	KIF23
TTK	0	0.582275	0.309	0.005	0	CHOL-2	TTK
KIF4A	0	0.579309	0.358	0.005	0	CHOL-2	KIF4A
RAD51AP1	0	0.575186	0.381	0.011	0	CHOL-2	RAD51AP1
KIF14	0	0.570256	0.305	0.003	0	CHOL-2	KIF14
KIF22	0	0.565259	0.394	0.038	0	CHOL-2	KIF22
VRK1	0	0.564234	0.415	0.05	0	CHOL-2	VRK1
SPC25	0	0.562437	0.298	0.002	0	CHOL-2	SPC25
NDC80	0	0.55857	0.296	0.004	0	CHOL-2	NDC80
KNSTRN	0	0.550802	0.345	0.028	0	CHOL-2	KNSTRN
PHF19	0	0.537609	0.401	0.037	0	CHOL-2	PHF19
BUB1B	0	0.536335	0.311	0.003	0	CHOL-2	BUB1B
ARHGAP11A	0	0.53558	0.338	0.008	0	CHOL-2	ARHGAP11A
NCAPD3	0	0.53057	0.393	0.057	0	CHOL-2	NCAPD3
FANCI	0	0.527623	0.36	0.029	0	CHOL-2	FANCI
CENPU	0	0.522589	0.355	0.027	0	CHOL-2	CENPU
KIFC1	0	0.519246	0.31	0.008	0	CHOL-2	KIFC1
ESCO2	0	0.515466	0.291	0.006	0	CHOL-2	ESCO2
ORC6	0	0.511369	0.337	0.024	0	CHOL-2	ORC6
HJURP	0	0.503076	0.268	0.003	0	CHOL-2	HJURP
ASF1B	0	0.481341	0.297	0.011	0	CHOL-2	ASF1B
PARPBP	0	0.471166	0.338	0.015	0	CHOL-2	PARPBP
CIT	0	0.47052	0.309	0.005	0	CHOL-2	CIT
POC1A	0	0.467283	0.327	0.017	0	CHOL-2	POC1A
SHCBP1	0	0.45855	0.287	0.005	0	CHOL-2	SHCBP1
MYBL2	0	0.455589	0.306	0.009	0	CHOL-2	MYBL2
CDCA2	0	0.453583	0.262	0.005	0	CHOL-2	CDCA2
FOXM1	0	0.453093	0.327	0.011	0	CHOL-2	FOXM1
MELK	0	0.445226	0.304	0.015	0	CHOL-2	MELK
IQGAP3	0	0.434225	0.267	0.006	0	CHOL-2	IQGAP3
BRCA1	0	0.412772	0.258	0.018	0	CHOL-2	BRCA1
RFC3	0	0.410951	0.297	0.022	0	CHOL-2	RFC3
NCAPH	0	0.398464	0.265	0.003	0	CHOL-2	NCAPH
NCAPG2	0	0.395711	0.29	0.015	0	CHOL-2	NCAPG2
FANCD2	0	0.367104	0.275	0.018	0	CHOL-2	FANCD2
GINS2	2.8e-307	0.473724	0.269	0.025	5.2e-303	CHOL-2	GINS2
ANP32E	2.6e-303	0.909154	0.742	0.263	4.8e-299	CHOL-2	ANP32E
FEN1	8.7e-303	0.57526	0.335	0.044	1.6e-298	CHOL-2	FEN1
H2AFX	1.2e-298	0.797981	0.494	0.108	2.3e-294	CHOL-2	H2AFX
CDT1	6.6e-295	0.387092	0.258	0.024	1.2e-290	CHOL-2	CDT1
BRCA2	4.5e-292	0.380329	0.26	0.025	8.4e-288	CHOL-2	BRCA2
MIS18A	4e-290	0.47686	0.411	0.071	7.6e-286	CHOL-2	MIS18A
NASP	2.1e-288	1.18556	0.808	0.371	3.8e-284	CHOL-2	NASP
LSM5	1.6e-287	1.00406	0.95	0.674	3.1e-283	CHOL-2	LSM5
HNRNPA2B1	5e-284	1.02188	0.989	0.888	9.4e-280	CHOL-2	HNRNPA2B1
PTMA	5.5e-282	0.769091	1	1	1e-277	CHOL-2	PTMA
SLC25A5	1.8e-279	0.938841	0.992	0.888	3.4e-275	CHOL-2	SLC25A5
ALDH3A11	4e-279	1.59297	0.919	0.522	7.5e-275	CHOL-2	ALDH3A1
CKS1B	5e-274	1.48774	0.83	0.486	9.4e-270	CHOL-2	CKS1B
TMPO	7.1e-268	0.930424	0.716	0.269	1.3e-263	CHOL-2	TMPO
NCAPD2	1.7e-265	0.629294	0.493	0.115	3.2e-261	CHOL-2	NCAPD2
MXD3	8.4e-258	0.435668	0.26	0.03	1.6e-253	CHOL-2	MXD3
GGH	6.6e-256	0.675942	0.654	0.206	1.2e-251	CHOL-2	GGH
RPSA	6.2e-253	0.67898	1	0.997	1.2e-248	CHOL-2	RPSA
ATAD2	2.7e-251	0.688538	0.381	0.072	5.1e-247	CHOL-2	ATAD2
CLDN2	9.7e-251	0.905312	0.66	0.206	1.8e-246	CHOL-2	CLDN2
TUBB	1e-245	1.13577	0.961	0.846	2e-241	CHOL-2	TUBB
RPS2	2.4e-245	0.644242	1	1	4.4e-241	CHOL-2	RPS2
DDX39A	1.6e-242	0.518707	0.47	0.11	3.1e-238	CHOL-2	DDX39A
SPDL1	3.2e-240	0.40249	0.31	0.047	6.1e-236	CHOL-2	SPDL1
RRM1	1.5e-239	0.739836	0.57	0.177	2.9e-235	CHOL-2	RRM1
PPIA	1.6e-235	0.638784	1	0.999	3e-231	CHOL-2	PPIA
CHEK1	2e-234	0.385528	0.269	0.036	3.7e-230	CHOL-2	CHEK1
RPA3	1.5e-232	0.855328	0.915	0.663	2.8e-228	CHOL-2	RPA3
GMNN	1.4e-231	0.645139	0.535	0.153	2.6e-227	CHOL-2	GMNN
SNRPG	3.9e-231	0.81917	0.978	0.85	7.3e-227	CHOL-2	SNRPG
YBX1	2.3e-230	0.731477	0.998	0.973	4.3e-226	CHOL-2	YBX1
NDC1	1.8e-229	0.435651	0.403	0.084	3.4e-225	CHOL-2	NDC1
RANBP1	3.3e-229	1.01648	0.844	0.503	6.1e-225	CHOL-2	RANBP1
HSP90AA1	1.5e-227	0.87115	0.999	0.993	2.8e-223	CHOL-2	HSP90AA1
HNRNPAB	3.2e-227	0.92207	0.843	0.463	6e-223	CHOL-2	HNRNPAB
LMNB2	2.6e-226	0.413869	0.35	0.064	5e-222	CHOL-2	LMNB2
MZT1	7.9e-226	0.813119	0.644	0.24	1.5e-221	CHOL-2	MZT1
MRPL51	1.9e-221	0.77922	0.976	0.826	3.5e-217	CHOL-2	MRPL51
MCM7	2.7e-220	0.690496	0.442	0.11	5e-216	CHOL-2	MCM7
MCM4	1.8e-219	0.450374	0.298	0.048	3.3e-215	CHOL-2	MCM4
CBX5	2.4e-217	0.824462	0.717	0.312	4.4e-213	CHOL-2	CBX5
EMC9	1.2e-216	0.588149	0.464	0.122	2.3e-212	CHOL-2	EMC9
PRKDC	5.1e-216	0.897651	0.727	0.323	9.6e-212	CHOL-2	PRKDC
DNMT1	2.3e-215	0.665701	0.454	0.118	4.3e-211	CHOL-2	DNMT1
CEP78	6e-215	0.335534	0.278	0.042	1.1e-210	CHOL-2	CEP78
UQCC2	7.1e-214	0.873898	0.882	0.553	1.3e-209	CHOL-2	UQCC2
COX8A	9.6e-214	0.651475	0.999	0.979	1.8e-209	CHOL-2	COX8A
ARHGEF39	1.4e-212	0.405882	0.315	0.056	2.5e-208	CHOL-2	ARHGEF39
TUBA1C	1.4e-211	1.30026	0.852	0.58	2.7e-207	CHOL-2	TUBA1C
HNRNPA3	9.1e-211	0.862583	0.948	0.75	1.7e-206	CHOL-2	HNRNPA3
EMP2	4.9e-210	0.565869	0.434	0.108	9.2e-206	CHOL-2	EMP2
GPSM2	9.7e-209	0.512685	0.389	0.087	1.8e-204	CHOL-2	GPSM2
FABP5	3.7e-208	0.873048	0.79	0.38	7e-204	CHOL-2	FABP5
TEDC1	2.5e-207	0.347614	0.271	0.041	4.8e-203	CHOL-2	TEDC1
DBF4	6e-207	0.534805	0.378	0.083	1.1e-202	CHOL-2	DBF4
ZWILCH	1.2e-206	0.320024	0.271	0.041	2.3e-202	CHOL-2	ZWILCH
SNRNP25	2.3e-205	0.436082	0.399	0.092	4.3e-201	CHOL-2	SNRNP25
BCL2L12	4.8e-205	0.424677	0.366	0.078	9e-201	CHOL-2	BCL2L12
SNRPF	1.2e-204	0.780136	0.922	0.641	2.2e-200	CHOL-2	SNRPF
EFCAB11	3.6e-204	0.347725	0.281	0.045	6.7e-200	CHOL-2	EFCAB11
SNRPD1	1.7e-203	0.903847	0.871	0.608	3.2e-199	CHOL-2	SNRPD1
RPL39L	2.7e-200	0.369463	0.31	0.056	5.1e-196	CHOL-2	RPL39L
NRM	3.3e-200	0.329141	0.26	0.039	6.2e-196	CHOL-2	NRM
LMNA	7e-200	0.772026	0.972	0.846	1.3e-195	CHOL-2	LMNA
DYNLL1	1.8e-199	0.83255	0.996	0.963	3.3e-195	CHOL-2	DYNLL1
EEF1B2	5.4e-198	0.670201	1	0.983	1e-193	CHOL-2	EEF1B2
CCT5	6.9e-198	0.806655	0.847	0.509	1.3e-193	CHOL-2	CCT5
LSM4	8.4e-198	0.726339	0.958	0.77	1.6e-193	CHOL-2	LSM4
SRSF3	1.6e-194	0.775183	0.951	0.714	2.9e-190	CHOL-2	SRSF3
LDHB	1.7e-193	0.817347	0.972	0.795	3.1e-189	CHOL-2	LDHB
NMU	5.2e-193	0.54259	0.449	0.121	9.8e-189	CHOL-2	NMU
ANP32B	1.4e-192	0.760592	0.959	0.806	2.7e-188	CHOL-2	ANP32B
PHGDH	1.2e-189	1.03539	0.634	0.254	2.2e-185	CHOL-2	PHGDH
MT-ATP6	1.2e-189	0.82448	1	0.997	2.2e-185	CHOL-2	MT-ATP6
EZH2	4.1e-188	0.37163	0.301	0.056	7.7e-184	CHOL-2	EZH2
ACTB	1.1e-186	0.656695	1	0.999	2.1e-182	CHOL-2	ACTB
PRIM1	1.6e-186	0.344167	0.266	0.045	2.9e-182	CHOL-2	PRIM1
RPLP1	6.8e-186	0.397635	1	1	1.3e-181	CHOL-2	RPLP1
HMGA11	1.1e-182	0.808374	0.985	0.865	2.1e-178	CHOL-2	HMGA1
DNAJC9	3.9e-182	0.487012	0.387	0.097	7.4e-178	CHOL-2	DNAJC9
LRR1	1.4e-179	0.322401	0.282	0.052	2.6e-175	CHOL-2	LRR1
HNRNPA1	1.2e-178	0.668936	0.985	0.91	2.2e-174	CHOL-2	HNRNPA1
HSPD1	1.8e-176	0.812538	0.953	0.809	3.3e-172	CHOL-2	HSPD1
RPL3	1.8e-171	0.497275	1	1	3.4e-167	CHOL-2	RPL3
CYCS	3e-171	0.719601	0.955	0.763	5.7e-167	CHOL-2	CYCS
HMGN5	7.2e-170	0.399525	0.359	0.087	1.3e-165	CHOL-2	HMGN5
SMC1A	5.4e-169	0.663454	0.578	0.225	1e-164	CHOL-2	SMC1A
HSPA8	6.5e-168	0.834684	0.959	0.845	1.2e-163	CHOL-2	HSPA8
RFC4	9.5e-168	0.359181	0.29	0.059	1.8e-163	CHOL-2	RFC4
HSPE1	3.5e-167	0.738316	0.967	0.861	6.5e-163	CHOL-2	HSPE1
EXOSC8	8.5e-167	0.621343	0.666	0.291	1.6e-162	CHOL-2	EXOSC8
PCNA	2.4e-166	0.937594	0.601	0.26	4.5e-162	CHOL-2	PCNA
DEK	7.3e-166	0.790548	0.891	0.666	1.4e-161	CHOL-2	DEK
CRNDE	5.6e-165	0.617491	0.572	0.219	1e-160	CHOL-2	CRNDE
OXCT1	3.1e-163	0.307615	0.262	0.049	5.8e-159	CHOL-2	OXCT1
JPT1	1.5e-162	0.70024	0.997	0.968	2.8e-158	CHOL-2	JPT1
EIF5A	2.7e-162	0.678032	0.903	0.647	5e-158	CHOL-2	EIF5A
NUP37	4.6e-162	0.526363	0.544	0.201	8.7e-158	CHOL-2	NUP37
SFPQ	1.9e-161	0.738074	0.77	0.426	3.5e-157	CHOL-2	SFPQ
CKAP5	3.1e-161	0.609742	0.509	0.183	5.7e-157	CHOL-2	CKAP5
CALM1	9.9e-161	0.60708	0.994	0.972	1.9e-156	CHOL-2	CALM1
SNRPB	1.7e-160	0.683216	0.942	0.794	3.2e-156	CHOL-2	SNRPB
TXN	1e-159	0.547838	1	0.998	1.9e-155	CHOL-2	TXN
RPS23	1.1e-159	0.47827	1	1	2e-155	CHOL-2	RPS23
HIST1H4C	1.3e-159	1.83622	0.661	0.341	2.5e-155	CHOL-2	HIST1H4C
TUBG1	1.7e-158	0.484408	0.441	0.138	3.1e-154	CHOL-2	TUBG1
DUT	2.7e-158	0.903543	0.804	0.527	5.1e-154	CHOL-2	DUT
MT-CO3	6.6e-155	0.640491	1	0.997	1.2e-150	CHOL-2	MT-CO3
NSD2	7.2e-155	0.403009	0.392	0.11	1.4e-150	CHOL-2	NSD2
GOT1	9.7e-155	0.577257	0.556	0.216	1.8e-150	CHOL-2	GOT1
RUVBL2	1.2e-154	0.471394	0.51	0.179	2.3e-150	CHOL-2	RUVBL2
TTF2	2e-154	0.341765	0.301	0.068	3.8e-150	CHOL-2	TTF2
ZDHHC12	2e-152	0.719902	0.77	0.449	3.7e-148	CHOL-2	ZDHHC12
RAD21	1.4e-151	0.870034	0.844	0.62	2.5e-147	CHOL-2	RAD21
MIS18BP1	5.7e-151	0.514412	0.406	0.123	1.1e-146	CHOL-2	MIS18BP1
TIMM10	1.7e-150	0.504376	0.519	0.19	3.2e-146	CHOL-2	TIMM10
KRT181	3e-150	0.632269	1	0.995	5.6e-146	CHOL-2	KRT18
CSE1L	1.4e-148	0.537032	0.537	0.206	2.7e-144	CHOL-2	CSE1L
MPHOSPH9	2.4e-148	0.385915	0.346	0.091	4.5e-144	CHOL-2	MPHOSPH9
MCM3	4.4e-147	0.524796	0.378	0.11	8.2e-143	CHOL-2	MCM3
TMEM106C	6.6e-145	0.683148	0.663	0.328	1.2e-140	CHOL-2	TMEM106C
HNRNPM	8.4e-145	0.650189	0.711	0.363	1.6e-140	CHOL-2	HNRNPM
BANF1	3e-144	0.673847	0.84	0.565	5.7e-140	CHOL-2	BANF1
REEP4	3.1e-144	0.423564	0.412	0.128	5.9e-140	CHOL-2	REEP4
PGP	7.6e-144	0.549536	0.574	0.24	1.4e-139	CHOL-2	PGP
SPINK41	9.4e-144	0.742944	0.996	0.853	1.8e-139	CHOL-2	SPINK4
RAD51C	1.1e-143	0.339327	0.312	0.076	2e-139	CHOL-2	RAD51C
HADH	2.3e-142	0.443831	0.529	0.198	4.3e-138	CHOL-2	HADH
KMT5A	4.8e-142	0.510443	0.479	0.173	9e-138	CHOL-2	KMT5A
PLP2	1.1e-141	0.642973	0.913	0.694	2e-137	CHOL-2	PLP2
MCM6	2e-141	0.448169	0.28	0.065	3.8e-137	CHOL-2	MCM6
MT-CO21	2.7e-141	0.52989	1	1	5.1e-137	CHOL-2	MT-CO2
RPL35	3.1e-141	0.416015	1	1	5.8e-137	CHOL-2	RPL35
COQ2	3.7e-141	0.314127	0.297	0.07	6.9e-137	CHOL-2	COQ2
RPLP01	7.2e-140	0.405458	1	1	1.3e-135	CHOL-2	RPLP0
ATP1B3	7.6e-140	0.561014	0.658	0.312	1.4e-135	CHOL-2	ATP1B3
ILF2	1.2e-138	0.62774	0.776	0.456	2.2e-134	CHOL-2	ILF2
STMN21	7.1e-138	0.718934	0.523	0.197	1.3e-133	CHOL-2	STMN2
PA2G4	5.4e-137	0.688079	0.838	0.594	1e-132	CHOL-2	PA2G4
RPL4	2e-136	0.489877	0.997	0.986	3.7e-132	CHOL-2	RPL4
LSM31	7.3e-136	0.594031	0.91	0.716	1.4e-131	CHOL-2	LSM3
NDUFS6	4.7e-135	0.621613	0.919	0.724	8.9e-131	CHOL-2	NDUFS6
PFN1	1e-134	0.568484	0.997	0.976	2e-130	CHOL-2	PFN1
COMMD4	2.7e-134	0.476305	0.533	0.213	5.1e-130	CHOL-2	COMMD4
MCUB	3.7e-134	0.287947	0.263	0.058	7e-130	CHOL-2	MCUB
GGCT	1.9e-133	0.604572	0.642	0.307	3.6e-129	CHOL-2	GGCT
RCCD1	3.3e-133	0.311956	0.266	0.06	6.2e-129	CHOL-2	RCCD1
ODC1	1.4e-132	0.546681	0.67	0.319	2.7e-128	CHOL-2	ODC1
SOD1	2.2e-132	0.58583	0.979	0.901	4.1e-128	CHOL-2	SOD1
SSRP1	5.2e-132	0.519762	0.583	0.255	9.7e-128	CHOL-2	SSRP1
RPS3	2.5e-129	0.376255	1	1	4.7e-125	CHOL-2	RPS3
RPL13A	3.2e-129	0.396916	1	1	6e-125	CHOL-2	RPL13A
SHMT2	5.8e-129	0.553873	0.591	0.263	1.1e-124	CHOL-2	SHMT2
ATP5IF1	4.4e-128	0.494295	0.997	0.987	8.3e-124	CHOL-2	ATP5IF1
CALM3	9.4e-128	0.625115	0.846	0.605	1.8e-123	CHOL-2	CALM3
HLTF	3.6e-127	0.465583	0.528	0.214	6.7e-123	CHOL-2	HLTF
ATP5MC3	5.6e-127	0.533316	0.994	0.967	1e-122	CHOL-2	ATP5MC3
ADIRF1	9.9e-127	0.697261	0.996	0.836	1.9e-122	CHOL-2	ADIRF
H2AFY	1.5e-125	0.600695	0.877	0.643	2.8e-121	CHOL-2	H2AFY
PSIP1	1e-124	0.51344	0.528	0.222	1.9e-120	CHOL-2	PSIP1
SRSF2	1.3e-124	0.617502	0.778	0.489	2.5e-120	CHOL-2	SRSF2
PTGES3	3.7e-124	0.480783	0.995	0.949	7e-120	CHOL-2	PTGES3
TMEM160	6.3e-124	0.547423	0.745	0.419	1.2e-119	CHOL-2	TMEM160
RANGAP1	1.9e-123	0.427859	0.45	0.166	3.5e-119	CHOL-2	RANGAP1
MAZ	4.5e-123	0.494104	0.607	0.282	8.5e-119	CHOL-2	MAZ
HP1BP3	5.7e-123	0.707534	0.832	0.612	1.1e-118	CHOL-2	HP1BP3
RBBP7	9.2e-123	0.516405	0.645	0.316	1.7e-118	CHOL-2	RBBP7
ERH	4.1e-122	0.544153	0.941	0.813	7.6e-118	CHOL-2	ERH
NDUFS8	6.9e-122	0.574515	0.888	0.65	1.3e-117	CHOL-2	NDUFS8
GLA	1.1e-121	0.32809	0.334	0.097	2e-117	CHOL-2	GLA
NUDT15	1.5e-121	0.387553	0.428	0.151	2.8e-117	CHOL-2	NUDT15
RPS4X	3.3e-121	0.371285	1	1	6.2e-117	CHOL-2	RPS4X
CACYBP	3.7e-121	0.5369	0.658	0.335	7e-117	CHOL-2	CACYBP
CFL1	6.2e-121	0.44348	1	0.994	1.2e-116	CHOL-2	CFL1
DBI	1.4e-120	0.509783	0.994	0.95	2.6e-116	CHOL-2	DBI
MZT2B	1.5e-119	0.525329	0.984	0.924	2.8e-115	CHOL-2	MZT2B
RPL10A	2.3e-119	0.457896	1	0.997	4.3e-115	CHOL-2	RPL10A
ATP5F1B	7.6e-119	0.531391	0.97	0.882	1.4e-114	CHOL-2	ATP5F1B
NME1	7.8e-119	0.541122	0.605	0.281	1.5e-114	CHOL-2	NME1
HMGN1	8.1e-119	0.456672	0.995	0.98	1.5e-114	CHOL-2	HMGN1
LBR	3.7e-118	0.567859	0.581	0.274	6.9e-114	CHOL-2	LBR
ASNS	6.6e-117	0.798277	0.655	0.361	1.2e-112	CHOL-2	ASNS
FAM111A	9.2e-117	0.499425	0.391	0.138	1.7e-112	CHOL-2	FAM111A
RUVBL1	2.7e-116	0.40087	0.468	0.179	5.1e-112	CHOL-2	RUVBL1
GSTO1	4.7e-116	0.601655	0.846	0.611	8.7e-112	CHOL-2	GSTO1
AP2S1	6.2e-116	0.51398	0.971	0.896	1.2e-111	CHOL-2	AP2S1
PRDX3	1.5e-115	0.552204	0.86	0.62	2.7e-111	CHOL-2	PRDX3
PSMA4	1.5e-115	0.567202	0.891	0.687	2.8e-111	CHOL-2	PSMA4
PSMD14	1.6e-115	0.492195	0.628	0.31	3e-111	CHOL-2	PSMD14
PARP1	1.9e-115	0.474436	0.554	0.246	3.5e-111	CHOL-2	PARP1
CDK5RAP2	2.9e-115	0.344204	0.31	0.089	5.4e-111	CHOL-2	CDK5RAP2
PRPS2	3e-115	0.38735	0.444	0.167	5.7e-111	CHOL-2	PRPS2
TFDP1	4.1e-115	0.441906	0.514	0.216	7.6e-111	CHOL-2	TFDP1
CALM2	7.7e-115	0.582454	0.999	0.991	1.4e-110	CHOL-2	CALM2
SNRPD2	1.6e-114	0.493517	0.98	0.916	3e-110	CHOL-2	SNRPD2
CMC2	2.2e-114	0.479096	0.569	0.259	4.1e-110	CHOL-2	CMC2
RPS7	5.5e-114	0.352763	1	1	1e-109	CHOL-2	RPS7
ACYP1	5.5e-114	0.536399	0.543	0.249	1e-109	CHOL-2	ACYP1
PSMC3	7.6e-114	0.520922	0.628	0.317	1.4e-109	CHOL-2	PSMC3
AQP31	8.1e-114	0.738112	0.656	0.34	1.5e-109	CHOL-2	AQP3
SNRPE	1.1e-113	0.568961	0.912	0.765	2.1e-109	CHOL-2	SNRPE
BUB3	1.4e-113	0.681424	0.658	0.38	2.6e-109	CHOL-2	BUB3
TEX30	1.4e-113	0.270376	0.256	0.063	2.7e-109	CHOL-2	TEX30
CYC1	2.4e-113	0.552536	0.785	0.485	4.6e-109	CHOL-2	CYC1
PPIH	3.1e-113	0.385409	0.447	0.17	5.8e-109	CHOL-2	PPIH
BOLA3	3.2e-112	0.523258	0.672	0.354	6.1e-108	CHOL-2	BOLA3
MDH1	5e-112	0.541227	0.891	0.71	9.4e-108	CHOL-2	MDH1
MRPL12	6.4e-112	0.477688	0.598	0.278	1.2e-107	CHOL-2	MRPL12
FKBP3	7e-112	0.519077	0.681	0.362	1.3e-107	CHOL-2	FKBP3
ETV4	9.1e-112	0.29874	0.296	0.083	1.7e-107	CHOL-2	ETV4
LSM2	1e-111	0.517038	0.66	0.348	1.9e-107	CHOL-2	LSM2
ATP5MC1	2.1e-111	0.585173	0.868	0.634	4e-107	CHOL-2	ATP5MC1
PAXX	9.2e-111	0.439551	0.59	0.276	1.7e-106	CHOL-2	PAXX
SAE1	1.5e-110	0.356341	0.37	0.125	2.8e-106	CHOL-2	SAE1
ARL6IP1	1.5e-110	0.840074	0.921	0.846	2.9e-106	CHOL-2	ARL6IP1
RFC2	7.3e-110	0.349069	0.308	0.092	1.4e-105	CHOL-2	RFC2
AHCY	7.6e-110	0.471345	0.55	0.248	1.4e-105	CHOL-2	AHCY
RPS6	1.2e-109	0.312859	1	1	2.3e-105	CHOL-2	RPS6
RNASEH2C	2e-109	0.518118	0.682	0.369	3.8e-105	CHOL-2	RNASEH2C
WDR34	3.4e-109	0.519493	0.542	0.251	6.3e-105	CHOL-2	WDR34
HAT1	3.5e-109	0.485962	0.537	0.244	6.6e-105	CHOL-2	HAT1
NHP2	1.1e-108	0.541826	0.751	0.455	2.1e-104	CHOL-2	NHP2
CCT2	2e-108	0.572052	0.77	0.511	3.8e-104	CHOL-2	CCT2
PAICS	2.1e-108	0.503559	0.591	0.287	4e-104	CHOL-2	PAICS
RPL27	3.3e-108	0.384812	1	0.999	6.2e-104	CHOL-2	RPL27
SAC3D1	4.8e-108	0.318836	0.327	0.102	9.1e-104	CHOL-2	SAC3D1
S100A161	1.2e-107	0.537381	0.973	0.839	2.2e-103	CHOL-2	S100A16
TMEM14A	2.5e-107	0.487722	0.636	0.328	4.8e-103	CHOL-2	TMEM14A
PPM1G	9.5e-107	0.551195	0.697	0.405	1.8e-102	CHOL-2	PPM1G
ANAPC11	7.9e-106	0.461577	0.978	0.907	1.5e-101	CHOL-2	ANAPC11
PIN1	8.8e-106	0.518375	0.657	0.359	1.6e-101	CHOL-2	PIN1
LARS	1.3e-105	0.571736	0.685	0.383	2.5e-101	CHOL-2	LARS
CCT6A	2.3e-105	0.56123	0.806	0.567	4.2e-101	CHOL-2	CCT6A
DEPDC1B	2.3e-105	0.420379	0.478	0.198	4.3e-101	CHOL-2	DEPDC1B
DCTN3	3.1e-105	0.577785	0.79	0.548	5.8e-101	CHOL-2	DCTN3
CMSS1	1.1e-104	0.3072	0.287	0.083	2e-100	CHOL-2	CMSS1
FBL	2.3e-104	0.462152	0.609	0.301	4.2e-100	CHOL-2	FBL
HNRNPR	2.3e-104	0.558534	0.827	0.601	4.2e-100	CHOL-2	HNRNPR
PRTFDC1	7.2e-104	0.280861	0.283	0.081	1.3e-99	CHOL-2	PRTFDC1
GLRX5	4.1e-103	0.520233	0.776	0.513	7.6e-99	CHOL-2	GLRX5
GSTM41	2.2e-102	0.518042	0.478	0.193	4.16e-98	CHOL-2	GSTM4
PCBD1	6.4e-102	0.544276	0.92	0.788	1.21e-97	CHOL-2	PCBD1
TPRKB	9.9e-102	0.470206	0.643	0.34	1.86e-97	CHOL-2	TPRKB
VBP1	1e-101	0.448438	0.6	0.3	1.87e-97	CHOL-2	VBP1
AURKAIP1	1.1e-101	0.495952	0.924	0.789	2.03e-97	CHOL-2	AURKAIP1
MTCH2	2.4e-101	0.485617	0.659	0.356	4.41e-97	CHOL-2	MTCH2
ALYREF	8.3e-101	0.342195	0.395	0.146	1.56e-96	CHOL-2	ALYREF
SPA17	8.5e-101	0.34639	0.357	0.125	1.6e-96	CHOL-2	SPA17
SEC11A	2.3e-100	0.469887	0.968	0.882	4.28e-96	CHOL-2	SEC11A
CALD1	3.1e-100	0.50507	0.612	0.304	5.74e-96	CHOL-2	CALD1
MZT2A	3.4e-100	0.49259	0.87	0.688	6.44e-96	CHOL-2	MZT2A
IDH2	3.7e-100	0.499887	0.627	0.341	6.95e-96	CHOL-2	IDH2
NQO1	1.3e-99	0.501235	0.982	0.864	2.41e-95	CHOL-2	NQO1
SLC25A13	1.9e-99	0.419802	0.503	0.223	3.49e-95	CHOL-2	SLC25A13
GRK6	2.6e-99	0.30124	0.31	0.098	4.94e-95	CHOL-2	GRK6
RPL6	9.8e-99	0.398008	0.998	0.997	1.84e-94	CHOL-2	RPL6
SNRPD3	1.62e-98	0.483431	0.954	0.856	3.04e-94	CHOL-2	SNRPD3
PARK7	1.85e-98	0.4674	0.974	0.91	3.48e-94	CHOL-2	PARK7
PSMB3	3.74e-98	0.498471	0.915	0.754	7.01e-94	CHOL-2	PSMB3
EEF1E1	9.41e-98	0.424686	0.541	0.255	1.76e-93	CHOL-2	EEF1E1
ITGAE	1.19e-97	0.39136	0.509	0.229	2.22e-93	CHOL-2	ITGAE
CKLF	1.73e-97	0.453559	0.571	0.28	3.23e-93	CHOL-2	CKLF
DNPH1	2.04e-97	0.493847	0.647	0.344	3.82e-93	CHOL-2	DNPH1
PSMA7	2.6e-97	0.4794	0.972	0.895	4.86e-93	CHOL-2	PSMA7
HACD3	3.66e-97	0.48954	0.653	0.358	6.86e-93	CHOL-2	HACD3
CENPX	4.19e-97	0.588994	0.77	0.525	7.84e-93	CHOL-2	CENPX
NAA38	1.9e-96	0.509797	0.882	0.711	3.56e-92	CHOL-2	NAA38
GSTZ1	2.55e-96	0.430924	0.622	0.321	4.78e-92	CHOL-2	GSTZ1
HAUS1	4.02e-96	0.325806	0.383	0.142	7.53e-92	CHOL-2	HAUS1
YWHAB	4.08e-96	0.508058	0.936	0.789	7.65e-92	CHOL-2	YWHAB
C1QBP	8.81e-96	0.556481	0.784	0.538	1.65e-91	CHOL-2	C1QBP
RPS9	1.68e-95	0.319223	1	1	3.15e-91	CHOL-2	RPS9
ACTL6A	2.01e-95	0.436654	0.538	0.259	3.77e-91	CHOL-2	ACTL6A
CNIH4	2.51e-95	0.528606	0.816	0.59	4.71e-91	CHOL-2	CNIH4
ADGRE5	5.52e-95	0.346189	0.354	0.127	1.03e-90	CHOL-2	ADGRE5
NUDT5	1.56e-94	0.446253	0.626	0.328	2.91e-90	CHOL-2	NUDT5
CENPV	2.44e-94	0.514501	0.634	0.346	4.57e-90	CHOL-2	CENPV
TPM3	2.49e-94	0.50359	0.974	0.915	4.68e-90	CHOL-2	TPM3
NDUFA4	2.77e-94	0.449889	0.998	0.988	5.19e-90	CHOL-2	NDUFA4
SLC25A11	7.46e-94	0.406698	0.518	0.239	1.4e-89	CHOL-2	SLC25A11
DAZAP1	7.66e-94	0.395348	0.535	0.251	1.44e-89	CHOL-2	DAZAP1
RPLP2	1.02e-93	0.298049	1	1	1.92e-89	CHOL-2	RPLP2
CEP70	2.19e-93	0.332533	0.316	0.106	4.1e-89	CHOL-2	CEP70
TOMM40	2.73e-93	0.326175	0.394	0.151	5.12e-89	CHOL-2	TOMM40
NUDC	3.09e-93	0.533736	0.868	0.684	5.79e-89	CHOL-2	NUDC
HINT2	4.58e-93	0.52894	0.724	0.46	8.58e-89	CHOL-2	HINT2
RPS16	6.9e-93	0.300882	1	1	1.29e-88	CHOL-2	RPS16
NPM1	9.39e-93	0.405692	0.998	0.993	1.76e-88	CHOL-2	NPM1
ANAPC15	1.21e-92	0.367808	0.492	0.22	2.27e-88	CHOL-2	ANAPC15
FIBP	1.33e-92	0.422102	0.564	0.279	2.49e-88	CHOL-2	FIBP
PIH1D1	1.4e-92	0.44799	0.636	0.347	2.63e-88	CHOL-2	PIH1D1
EBNA1BP2	1.44e-92	0.41054	0.56	0.273	2.7e-88	CHOL-2	EBNA1BP2
TSEN15	2.25e-92	0.380496	0.453	0.192	4.21e-88	CHOL-2	TSEN15
PSMB6	3.05e-92	0.494933	0.874	0.669	5.72e-88	CHOL-2	PSMB6
NAP1L1	3.99e-92	0.492627	0.958	0.89	7.48e-88	CHOL-2	NAP1L1
KRT81	6.79e-92	0.434545	1	0.999	1.27e-87	CHOL-2	KRT8
NDUFAF3	6.96e-92	0.492484	0.748	0.484	1.3e-87	CHOL-2	NDUFAF3
TUFM	7.03e-92	0.514508	0.842	0.635	1.32e-87	CHOL-2	TUFM
PHB2	2.36e-91	0.486056	0.802	0.556	4.43e-87	CHOL-2	PHB2
FADS1	6.95e-91	0.337564	0.344	0.124	1.3e-86	CHOL-2	FADS1
MT-CYB	7.02e-91	0.407909	1	0.998	1.32e-86	CHOL-2	MT-CYB
HPF1	1.65e-90	0.31368	0.364	0.135	3.09e-86	CHOL-2	HPF1
ACAT1	4.95e-90	0.280152	0.304	0.1	9.27e-86	CHOL-2	ACAT1
AC025154.2	7.81e-90	0.441222	0.316	0.111	1.46e-85	CHOL-2	AC025154.2
NDUFV1	8.44e-90	0.449223	0.623	0.335	1.58e-85	CHOL-2	NDUFV1
RCC2	1.29e-89	0.347255	0.431	0.179	2.42e-85	CHOL-2	RCC2
VPS29	1.43e-89	0.492381	0.855	0.674	2.68e-85	CHOL-2	VPS29
PSMA3	3.15e-89	0.462655	0.754	0.482	5.9e-85	CHOL-2	PSMA3
BARD1	4.81e-89	0.305156	0.296	0.097	9.02e-85	CHOL-2	BARD1
SRSF7	5.76e-89	0.519523	0.836	0.641	1.08e-84	CHOL-2	SRSF7
SRP9	9.97e-89	0.443464	0.965	0.877	1.87e-84	CHOL-2	SRP9
RNF26	3.65e-88	0.314077	0.308	0.105	6.85e-84	CHOL-2	RNF26
LYAR	5.69e-88	0.266111	0.268	0.082	1.07e-83	CHOL-2	LYAR
SNRPC	1.25e-87	0.459511	0.762	0.501	2.34e-83	CHOL-2	SNRPC
UBALD2	1.27e-87	0.650549	0.552	0.294	2.38e-83	CHOL-2	UBALD2
GSTP1	2.39e-87	0.378584	1	0.999	4.48e-83	CHOL-2	GSTP1
MRPL47	3.41e-87	0.438931	0.653	0.369	6.39e-83	CHOL-2	MRPL47
MRPL37	8.68e-87	0.420166	0.545	0.278	1.63e-82	CHOL-2	MRPL37
DKC1	8.79e-87	0.351904	0.412	0.17	1.65e-82	CHOL-2	DKC1
UQCRFS1	1.51e-86	0.456872	0.898	0.73	2.83e-82	CHOL-2	UQCRFS1
NETO2	3.59e-86	0.298573	0.315	0.11	6.73e-82	CHOL-2	NETO2
HMG20B	4.84e-86	0.448273	0.535	0.271	9.06e-82	CHOL-2	HMG20B
TPGS2	7.86e-86	0.385517	0.545	0.272	1.47e-81	CHOL-2	TPGS2
HINT1	9.76e-86	0.340812	1	0.997	1.83e-81	CHOL-2	HINT1
GLO1	1.59e-85	0.449005	0.703	0.436	2.98e-81	CHOL-2	GLO1
MT1E	1.75e-85	0.544645	0.623	0.345	3.27e-81	CHOL-2	MT1E
ALDH7A1	2.07e-85	0.346185	0.447	0.195	3.89e-81	CHOL-2	ALDH7A1
HSD17B10	2.39e-85	0.35235	0.507	0.234	4.48e-81	CHOL-2	HSD17B10
MORC4	2.74e-85	0.419026	0.454	0.205	5.14e-81	CHOL-2	MORC4
NDUFB2	4.41e-85	0.440066	0.979	0.906	8.26e-81	CHOL-2	NDUFB2
MRPS16	5.85e-85	0.454128	0.726	0.456	1.1e-80	CHOL-2	MRPS16
C19orf48	8.73e-85	0.37424	0.382	0.155	1.64e-80	CHOL-2	C19orf48
RPL7A	1.09e-84	0.289543	1	1	2.04e-80	CHOL-2	RPL7A
ATP5PO	1.24e-84	0.433353	0.966	0.879	2.33e-80	CHOL-2	ATP5PO
R3HDM1	1.48e-84	0.261923	0.31	0.106	2.77e-80	CHOL-2	R3HDM1
XRCC6	1.96e-84	0.441793	0.867	0.679	3.67e-80	CHOL-2	XRCC6
SLC25A3	3.19e-84	0.379344	0.996	0.965	5.98e-80	CHOL-2	SLC25A3
RPS15	3.67e-84	0.274659	1	1	6.87e-80	CHOL-2	RPS15
CCT3	1.01e-83	0.476552	0.843	0.645	1.9e-79	CHOL-2	CCT3
NCL	1.46e-83	0.654809	0.896	0.77	2.73e-79	CHOL-2	NCL
RPS26	2.04e-83	0.389016	0.995	0.992	3.82e-79	CHOL-2	RPS26
RPS8	2.05e-83	0.308606	1	1	3.85e-79	CHOL-2	RPS8
SNX5	7.65e-83	0.409052	0.604	0.326	1.43e-78	CHOL-2	SNX5
SERBP1	1.97e-82	0.461593	0.956	0.903	3.69e-78	CHOL-2	SERBP1
HMGN3	3.12e-82	0.436968	0.604	0.325	5.86e-78	CHOL-2	HMGN3
RACK1	3.41e-82	0.320179	1	1	6.38e-78	CHOL-2	RACK1
GPN3	3.6e-82	0.36177	0.44	0.197	6.75e-78	CHOL-2	GPN3
AKR1B1	4.37e-82	0.299977	0.38	0.152	8.19e-78	CHOL-2	AKR1B1
HDGF	5.61e-82	0.435327	0.674	0.404	1.05e-77	CHOL-2	HDGF
PSAT1	8.74e-82	0.52018	0.523	0.257	1.64e-77	CHOL-2	PSAT1
CBX3	9.92e-82	0.441761	0.908	0.775	1.86e-77	CHOL-2	CBX3
STIP1	1.55e-81	0.386949	0.532	0.268	2.91e-77	CHOL-2	STIP1
SIGMAR1	3.25e-81	0.351431	0.417	0.18	6.1e-77	CHOL-2	SIGMAR1
NOP58	4.53e-81	0.378798	0.543	0.272	8.49e-77	CHOL-2	NOP58
MRPS10	1.67e-80	0.413158	0.617	0.341	3.13e-76	CHOL-2	MRPS10
MGST11	2.12e-80	0.334752	0.94	0.774	3.98e-76	CHOL-2	MGST1
COX5A	9.05e-80	0.416637	0.962	0.893	1.7e-75	CHOL-2	COX5A
IARS	1.88e-79	0.410359	0.59	0.309	3.52e-75	CHOL-2	IARS
ENOSF1	2.91e-79	0.395889	0.545	0.28	5.45e-75	CHOL-2	ENOSF1
RPL32	3.45e-79	0.282862	1	1	6.47e-75	CHOL-2	RPL32
SRRT	4.33e-79	0.287772	0.323	0.12	8.12e-75	CHOL-2	SRRT
MGME1	8.04e-79	0.282593	0.301	0.107	1.51e-74	CHOL-2	MGME1
PSMD2	9.82e-79	0.409289	0.646	0.37	1.84e-74	CHOL-2	PSMD2
PSMD1	1.2e-78	0.408093	0.604	0.333	2.24e-74	CHOL-2	PSMD1
POLR2L	1.33e-78	0.439185	0.985	0.925	2.48e-74	CHOL-2	POLR2L
CD320	3.48e-78	0.36761	0.517	0.254	6.52e-74	CHOL-2	CD320
GOT2	4.7e-78	0.347311	0.456	0.211	8.81e-74	CHOL-2	GOT2
COPS3	6.59e-78	0.324503	0.423	0.186	1.23e-73	CHOL-2	COPS3
IMMP1L	2.42e-77	0.353968	0.438	0.2	4.54e-73	CHOL-2	IMMP1L
MAGOHB	3e-77	0.351029	0.442	0.204	5.63e-73	CHOL-2	MAGOHB
SNRNP40	3.3e-77	0.301239	0.394	0.167	6.18e-73	CHOL-2	SNRNP40
SNRPA	3.41e-77	0.369245	0.528	0.264	6.38e-73	CHOL-2	SNRPA
VCAN1	5.07e-77	0.406317	0.899	0.655	9.5e-73	CHOL-2	VCAN
POP5	1.42e-76	0.374097	0.535	0.273	2.66e-72	CHOL-2	POP5
NT5DC2	1.94e-76	0.338211	0.399	0.171	3.63e-72	CHOL-2	NT5DC2
TMEM18	2.49e-76	0.342548	0.486	0.235	4.66e-72	CHOL-2	TMEM18
IPO9	2.91e-76	0.264007	0.328	0.124	5.45e-72	CHOL-2	IPO9
C20orf27	3.14e-76	0.272736	0.303	0.11	5.88e-72	CHOL-2	C20orf27
RBM8A	4.3e-76	0.453258	0.871	0.714	8.06e-72	CHOL-2	RBM8A
TOPBP1	5.35e-76	0.258259	0.279	0.096	1e-71	CHOL-2	TOPBP1
MCUR1	1.11e-75	0.316543	0.389	0.166	2.08e-71	CHOL-2	MCUR1
GCSH	2.11e-75	0.374962	0.478	0.233	3.95e-71	CHOL-2	GCSH
SLIRP	4.16e-75	0.45044	0.905	0.778	7.8e-71	CHOL-2	SLIRP
RPS21	4.62e-75	0.275285	1	1	8.66e-71	CHOL-2	RPS21
ATP5F1D	4.78e-75	0.387391	0.982	0.942	8.95e-71	CHOL-2	ATP5F1D
GPX21	5.11e-75	0.476499	0.985	0.907	9.58e-71	CHOL-2	GPX2
POLD2	7.02e-75	0.406627	0.552	0.294	1.32e-70	CHOL-2	POLD2
ACOT7	1.07e-74	0.25703	0.288	0.102	2.01e-70	CHOL-2	ACOT7
FH	1.47e-74	0.315928	0.413	0.183	2.75e-70	CHOL-2	FH
RSRC1	1.58e-74	0.315681	0.406	0.178	2.97e-70	CHOL-2	RSRC1
RDX	1.77e-74	0.360714	0.545	0.283	3.32e-70	CHOL-2	RDX
PCK2	4.9e-74	0.374264	0.465	0.218	9.18e-70	CHOL-2	PCK2
PPP1CA	7.29e-74	0.427307	0.827	0.633	1.37e-69	CHOL-2	PPP1CA
RPL121	7.32e-74	0.28676	1	1	1.37e-69	CHOL-2	RPL12
TNFRSF12A	2.13e-73	0.520586	0.755	0.522	3.99e-69	CHOL-2	TNFRSF12A
SUPT16H	3.94e-73	0.460369	0.583	0.335	7.38e-69	CHOL-2	SUPT16H
MRPS25	7.7e-73	0.341605	0.483	0.238	1.44e-68	CHOL-2	MRPS25
TMX2	1.75e-72	0.349922	0.534	0.277	3.29e-68	CHOL-2	TMX2
ETFB	1.79e-72	0.397998	0.942	0.845	3.36e-68	CHOL-2	ETFB
CCT7	2.64e-72	0.440743	0.745	0.508	4.95e-68	CHOL-2	CCT7
PDAP1	3.51e-72	0.408659	0.799	0.578	6.58e-68	CHOL-2	PDAP1
DDX46	3.93e-72	0.431576	0.665	0.412	7.36e-68	CHOL-2	DDX46
HPRT1	4.97e-72	0.353069	0.478	0.237	9.32e-68	CHOL-2	HPRT1
KIAA0586	5.47e-72	0.284769	0.298	0.111	1.03e-67	CHOL-2	KIAA0586
ANXA101	8.51e-72	0.458834	0.898	0.742	1.6e-67	CHOL-2	ANXA10
NDUFB3	1.01e-71	0.40568	0.953	0.845	1.89e-67	CHOL-2	NDUFB3
COX4I1	1.65e-71	0.28593	1	0.999	3.09e-67	CHOL-2	COX4I1
TFAM	2.51e-71	0.371859	0.502	0.258	4.71e-67	CHOL-2	TFAM
ATP5F1A	2.55e-71	0.39887	0.922	0.816	4.78e-67	CHOL-2	ATP5F1A
USP1	3.52e-71	0.392277	0.464	0.231	6.59e-67	CHOL-2	USP1
RPS5	4.7e-71	0.302756	1	1	8.81e-67	CHOL-2	RPS5
MRPL35	5.66e-71	0.342933	0.499	0.254	1.06e-66	CHOL-2	MRPL35
GALNT1	6.58e-71	0.452745	0.865	0.694	1.23e-66	CHOL-2	GALNT1
RBM3	9.32e-71	0.41501	0.712	0.455	1.75e-66	CHOL-2	RBM3
COPRS	9.63e-71	0.287577	0.366	0.155	1.8e-66	CHOL-2	COPRS
SET	1.07e-70	0.450812	0.954	0.887	2e-66	CHOL-2	SET
COX6C	1.6e-70	0.310419	1	0.996	3e-66	CHOL-2	COX6C
UPF3B	1.9e-70	0.261318	0.315	0.122	3.56e-66	CHOL-2	UPF3B
EPB41L2	2.43e-70	0.387096	0.569	0.31	4.56e-66	CHOL-2	EPB41L2
EIF4E	4.42e-70	0.421185	0.714	0.481	8.29e-66	CHOL-2	EIF4E
PHLDA21	6.96e-70	0.405472	0.97	0.868	1.3e-65	CHOL-2	PHLDA2
ATP5MF	8.76e-70	0.362984	0.982	0.933	1.64e-65	CHOL-2	ATP5MF
ATP5MG	1.63e-69	0.320592	0.998	0.985	3.05e-65	CHOL-2	ATP5MG
PAFAH1B3	1.75e-69	0.366704	0.588	0.326	3.29e-65	CHOL-2	PAFAH1B3
ISOC2	2.54e-69	0.317804	0.448	0.213	4.76e-65	CHOL-2	ISOC2
SSBP1	2.7e-69	0.401779	0.921	0.801	5.06e-65	CHOL-2	SSBP1
MRPL28	3.56e-69	0.354924	0.55	0.295	6.68e-65	CHOL-2	MRPL28
PSME2	3.73e-69	0.410287	0.742	0.496	6.99e-65	CHOL-2	PSME2
RAD23A	3.77e-69	0.433	0.803	0.612	7.07e-65	CHOL-2	RAD23A
NDUFC2	4.54e-69	0.395006	0.951	0.854	8.51e-65	CHOL-2	NDUFC2
NOP56	6.96e-69	0.352254	0.464	0.229	1.3e-64	CHOL-2	NOP56
MMAB	8.41e-69	0.361282	0.606	0.34	1.58e-64	CHOL-2	MMAB
G2E3	1.01e-68	0.365725	0.376	0.169	1.9e-64	CHOL-2	G2E3
AAMDC	1.8e-68	0.383788	0.438	0.215	3.37e-64	CHOL-2	AAMDC
DCK	2.34e-68	0.279672	0.344	0.143	4.38e-64	CHOL-2	DCK
MTHFD1	2.53e-68	0.272502	0.285	0.106	4.74e-64	CHOL-2	MTHFD1
POLR2G	2.6e-68	0.367999	0.615	0.355	4.88e-64	CHOL-2	POLR2G
DNAJC15	3.8e-68	0.402177	0.827	0.625	7.12e-64	CHOL-2	DNAJC15
BRI3BP	4.93e-68	0.412951	0.682	0.434	9.24e-64	CHOL-2	BRI3BP
FERMT1	6.18e-68	0.31502	0.428	0.198	1.16e-63	CHOL-2	FERMT1
C2orf69	6.19e-68	0.258241	0.288	0.108	1.16e-63	CHOL-2	C2orf69
MTHFD2	7.11e-68	0.51812	0.697	0.467	1.33e-63	CHOL-2	MTHFD2
STOML2	7.23e-68	0.393261	0.676	0.423	1.35e-63	CHOL-2	STOML2
RBMX	1.21e-67	0.424661	0.679	0.436	2.27e-63	CHOL-2	RBMX
NUP50	1.21e-67	0.322755	0.481	0.241	2.28e-63	CHOL-2	NUP50
ADK	1.5e-67	0.283831	0.376	0.164	2.82e-63	CHOL-2	ADK
HNRNPD	1.93e-67	0.43906	0.776	0.564	3.61e-63	CHOL-2	HNRNPD
TMEM238	2e-67	0.421189	0.8	0.607	3.75e-63	CHOL-2	TMEM238
DNM1L	2.1e-67	0.276536	0.374	0.163	3.94e-63	CHOL-2	DNM1L
TXNDC12	3.26e-67	0.446588	0.708	0.487	6.12e-63	CHOL-2	TXNDC12
NUDCD2	3.78e-67	0.389823	0.578	0.331	7.09e-63	CHOL-2	NUDCD2
APRT	4.74e-67	0.423827	0.891	0.757	8.88e-63	CHOL-2	APRT
CDKN2AIPNL	4.76e-67	0.302872	0.38	0.171	8.91e-63	CHOL-2	CDKN2AIPNL
MRTO4	4.99e-67	0.311194	0.408	0.188	9.36e-63	CHOL-2	MRTO4
ECI1	5.63e-67	0.43948	0.802	0.619	1.05e-62	CHOL-2	ECI1
RRP7A	1.08e-66	0.316731	0.431	0.207	2.03e-62	CHOL-2	RRP7A
SSB	1.27e-66	0.423876	0.737	0.504	2.38e-62	CHOL-2	SSB
SMARCB1	1.38e-66	0.332366	0.506	0.264	2.59e-62	CHOL-2	SMARCB1
PXMP2	1.41e-66	0.327716	0.459	0.227	2.65e-62	CHOL-2	PXMP2
MRPL48	1.63e-66	0.315786	0.461	0.229	3.05e-62	CHOL-2	MRPL48
HAGH	1.91e-66	0.359919	0.554	0.309	3.59e-62	CHOL-2	HAGH
YWHAQ	4.14e-66	0.406508	0.856	0.692	7.76e-62	CHOL-2	YWHAQ
YWHAE	5.17e-66	0.328899	0.994	0.979	9.69e-62	CHOL-2	YWHAE
COTL1	5.56e-66	0.338968	0.445	0.217	1.04e-61	CHOL-2	COTL1
UQCRH	8.77e-66	0.317409	1	0.993	1.64e-61	CHOL-2	UQCRH
MT-ND1	1.07e-65	0.373303	0.999	0.993	2.01e-61	CHOL-2	MT-ND1
PDCD5	1.08e-65	0.415563	0.726	0.504	2.02e-61	CHOL-2	PDCD5
WDR61	1.12e-65	0.291031	0.455	0.221	2.09e-61	CHOL-2	WDR61
ACADVL	1.16e-65	0.376309	0.89	0.722	2.18e-61	CHOL-2	ACADVL
MRPS26	1.81e-65	0.403898	0.607	0.356	3.38e-61	CHOL-2	MRPS26
XRCC4	3.05e-65	0.360639	0.465	0.234	5.73e-61	CHOL-2	XRCC4
MRPL11	3.45e-65	0.357176	0.528	0.291	6.47e-61	CHOL-2	MRPL11
ATP5PB	3.58e-65	0.382654	0.887	0.726	6.7e-61	CHOL-2	ATP5PB
CBR1	4.86e-65	0.420344	0.765	0.561	9.12e-61	CHOL-2	CBR1
TAF9	6.49e-65	0.375467	0.566	0.324	1.22e-60	CHOL-2	TAF9
HMBS	1.12e-64	0.253169	0.321	0.131	2.09e-60	CHOL-2	HMBS
POLE3	1.39e-64	0.308247	0.392	0.182	2.61e-60	CHOL-2	POLE3
SH3KBP1	2.23e-64	0.299281	0.4	0.186	4.18e-60	CHOL-2	SH3KBP1
SRPK1	2.24e-64	0.357464	0.572	0.323	4.2e-60	CHOL-2	SRPK1
MRPL3	4.45e-64	0.370116	0.571	0.327	8.34e-60	CHOL-2	MRPL3
NDUFS5	4.53e-64	0.325084	0.994	0.988	8.49e-60	CHOL-2	NDUFS5
MRPL22	7.93e-64	0.383466	0.658	0.418	1.49e-59	CHOL-2	MRPL22
FOPNL	1.2e-63	0.342674	0.51	0.276	2.24e-59	CHOL-2	FOPNL
KPNB1	1.21e-63	0.430177	0.753	0.57	2.26e-59	CHOL-2	KPNB1
PSMC5	1.26e-63	0.40434	0.68	0.451	2.36e-59	CHOL-2	PSMC5
NDUFA2	1.34e-63	0.372906	0.927	0.843	2.52e-59	CHOL-2	NDUFA2
MINOS1	1.37e-63	0.378047	0.882	0.727	2.56e-59	CHOL-2	MINOS1
EIF3J	1.39e-63	0.395453	0.65	0.409	2.6e-59	CHOL-2	EIF3J
DHX9	1.79e-63	0.332946	0.532	0.287	3.35e-59	CHOL-2	DHX9
HNRNPH3	1.98e-63	0.434435	0.719	0.505	3.72e-59	CHOL-2	HNRNPH3
SMC3	2.31e-63	0.363556	0.543	0.307	4.33e-59	CHOL-2	SMC3
MRPL27	8.45e-63	0.402091	0.725	0.512	1.58e-58	CHOL-2	MRPL27
PRELID1	8.64e-63	0.418708	0.907	0.827	1.62e-58	CHOL-2	PRELID1
MRPL16	1.4e-62	0.362455	0.541	0.305	2.63e-58	CHOL-2	MRPL16
POLR2H	2.19e-62	0.398794	0.75	0.553	4.1e-58	CHOL-2	POLR2H
NTSR1	2.52e-62	0.283164	0.39	0.177	4.73e-58	CHOL-2	NTSR1
EPRS	6.91e-62	0.44268	0.746	0.544	1.3e-57	CHOL-2	EPRS
PSMG1	7.51e-62	0.263996	0.327	0.139	1.41e-57	CHOL-2	PSMG1
TCP1	1.14e-61	0.386563	0.754	0.544	2.14e-57	CHOL-2	TCP1
LRRC59	2.08e-61	0.348159	0.567	0.325	3.91e-57	CHOL-2	LRRC59
RPL5	2.33e-61	0.284191	0.999	0.999	4.36e-57	CHOL-2	RPL5
SFR1	2.45e-61	0.270255	0.366	0.165	4.6e-57	CHOL-2	SFR1
BRIX1	2.71e-61	0.26749	0.398	0.186	5.09e-57	CHOL-2	BRIX1
SLC25A6	3.83e-61	0.395448	0.874	0.714	7.19e-57	CHOL-2	SLC25A6
IPO5	5.44e-61	0.304923	0.434	0.216	1.02e-56	CHOL-2	IPO5
PHF5A	7.22e-61	0.308047	0.454	0.232	1.35e-56	CHOL-2	PHF5A
TMA16	8.85e-61	0.28819	0.428	0.208	1.66e-56	CHOL-2	TMA16
NDUFB1	9.53e-61	0.349247	0.967	0.879	1.79e-56	CHOL-2	NDUFB1
GSS	1.22e-60	0.292464	0.455	0.231	2.29e-56	CHOL-2	GSS
PTGES2	1.68e-60	0.281772	0.442	0.217	3.16e-56	CHOL-2	PTGES2
MARS	3.47e-60	0.290609	0.435	0.214	6.51e-56	CHOL-2	MARS
NDUFA11	6.72e-60	0.356516	0.913	0.785	1.26e-55	CHOL-2	NDUFA11
SRA1	1.19e-59	0.335	0.6	0.354	2.24e-55	CHOL-2	SRA1
MRPL13	1.26e-59	0.378312	0.723	0.514	2.36e-55	CHOL-2	MRPL13
MAP3K20	1.76e-59	0.255148	0.319	0.135	3.29e-55	CHOL-2	MAP3K20
MRPS15	1.92e-59	0.366419	0.625	0.386	3.59e-55	CHOL-2	MRPS15
NDUFAB1	2.95e-59	0.360769	0.923	0.837	5.52e-55	CHOL-2	NDUFAB1
POP7	3.16e-59	0.326971	0.526	0.299	5.92e-55	CHOL-2	POP7
NAA10	3.39e-59	0.31533	0.554	0.312	6.35e-55	CHOL-2	NAA10
CCT4	3.93e-59	0.375244	0.838	0.679	7.36e-55	CHOL-2	CCT4
NFYB	5.47e-59	0.273562	0.389	0.184	1.03e-54	CHOL-2	NFYB
MRPL52	8.66e-59	0.355712	0.904	0.782	1.62e-54	CHOL-2	MRPL52
MRPS11	8.78e-59	0.304693	0.499	0.269	1.65e-54	CHOL-2	MRPS11
CDC123	9.98e-59	0.314419	0.519	0.288	1.87e-54	CHOL-2	CDC123
WEE1	1.22e-58	0.413383	0.469	0.249	2.29e-54	CHOL-2	WEE1
TUBB6	1.34e-58	0.296103	0.366	0.168	2.51e-54	CHOL-2	TUBB6
EIF4EBP1	1.65e-58	0.487342	0.846	0.718	3.09e-54	CHOL-2	EIF4EBP1
TALDO1	2.35e-58	0.350117	0.938	0.842	4.41e-54	CHOL-2	TALDO1
COA4	2.53e-58	0.358759	0.73	0.505	4.74e-54	CHOL-2	COA4
NDUFB8	3.19e-58	0.365584	0.842	0.672	5.98e-54	CHOL-2	NDUFB8
TST	3.61e-58	0.41495	0.883	0.734	6.77e-54	CHOL-2	TST
MRPL19	4.25e-58	0.293307	0.48	0.251	7.97e-54	CHOL-2	MRPL19
ICMT	4.36e-58	0.305014	0.42	0.211	8.17e-54	CHOL-2	ICMT
AP2B1	4.4e-58	0.377255	0.662	0.44	8.24e-54	CHOL-2	AP2B1
AMD1	4.54e-58	0.340679	0.545	0.315	8.51e-54	CHOL-2	AMD1
FREM2	5.06e-58	0.261241	0.35	0.156	9.49e-54	CHOL-2	FREM2
HSPH1	5.84e-58	0.343232	0.588	0.35	1.09e-53	CHOL-2	HSPH1
UBE2N	9.4e-58	0.351513	0.616	0.381	1.76e-53	CHOL-2	UBE2N
ITPA	9.87e-58	0.299356	0.459	0.237	1.85e-53	CHOL-2	ITPA
TBCB	1.1e-57	0.318914	0.495	0.269	2.06e-53	CHOL-2	TBCB
HNRNPK	1.39e-57	0.346089	0.968	0.913	2.6e-53	CHOL-2	HNRNPK
BRD8	2.78e-57	0.325119	0.352	0.165	5.22e-53	CHOL-2	BRD8
RPA2	2.95e-57	0.26136	0.342	0.154	5.53e-53	CHOL-2	RPA2
ID21	3.28e-57	0.371218	0.648	0.398	6.14e-53	CHOL-2	ID2
NDUFB6	4.51e-57	0.383566	0.763	0.569	8.46e-53	CHOL-2	NDUFB6
ABCE1	4.88e-57	0.350178	0.527	0.3	9.15e-53	CHOL-2	ABCE1
UCHL5	5.68e-57	0.290114	0.461	0.242	1.06e-52	CHOL-2	UCHL5
NARS	9.77e-57	0.404948	0.795	0.618	1.83e-52	CHOL-2	NARS
PNKP	1.35e-56	0.264088	0.368	0.172	2.53e-52	CHOL-2	PNKP
SLC2A4RG	1.37e-56	0.280428	0.414	0.206	2.57e-52	CHOL-2	SLC2A4RG
TIMM13	1.45e-56	0.37839	0.803	0.621	2.71e-52	CHOL-2	TIMM13
SRM	1.74e-56	0.293287	0.356	0.166	3.26e-52	CHOL-2	SRM
MAGOH	1.86e-56	0.350256	0.569	0.345	3.48e-52	CHOL-2	MAGOH
MRPS34	2.21e-56	0.371234	0.86	0.717	4.15e-52	CHOL-2	MRPS34
XRCC5	3.03e-56	0.4073	0.872	0.764	5.67e-52	CHOL-2	XRCC5
IMPDH2	4.29e-56	0.376356	0.731	0.523	8.05e-52	CHOL-2	IMPDH2
GPAA1	4.43e-56	0.354583	0.564	0.336	8.29e-52	CHOL-2	GPAA1
EIF2S2	5.15e-56	0.349061	0.978	0.937	9.66e-52	CHOL-2	EIF2S2
PITHD1	8.4e-56	0.278763	0.457	0.238	1.57e-51	CHOL-2	PITHD1
GLRX3	1.08e-55	0.338907	0.569	0.342	2.03e-51	CHOL-2	GLRX3
LACTB2	1.22e-55	0.314575	0.467	0.253	2.28e-51	CHOL-2	LACTB2
PLGRKT	1.73e-55	0.339891	0.656	0.427	3.25e-51	CHOL-2	PLGRKT
GTF2A2	3.18e-55	0.35181	0.75	0.542	5.97e-51	CHOL-2	GTF2A2
EIF3K	4.05e-55	0.33655	0.944	0.872	7.58e-51	CHOL-2	EIF3K
RHEB	4.86e-55	0.452413	0.685	0.501	9.11e-51	CHOL-2	RHEB
GADD45GIP1	5.87e-55	0.381602	0.763	0.579	1.1e-50	CHOL-2	GADD45GIP1
PHACTR4	6.53e-55	0.273946	0.388	0.189	1.22e-50	CHOL-2	PHACTR4
USP14	8.04e-55	0.343643	0.545	0.32	1.51e-50	CHOL-2	USP14
MDH2	8.13e-55	0.339003	0.9	0.767	1.52e-50	CHOL-2	MDH2
TSFM	9.19e-55	0.256765	0.368	0.175	1.72e-50	CHOL-2	TSFM
GEMIN6	1.08e-54	0.265977	0.38	0.185	2.03e-50	CHOL-2	GEMIN6
SYNE2	1.53e-54	0.395059	0.518	0.303	2.87e-50	CHOL-2	SYNE2
CHD4	1.99e-54	0.379192	0.598	0.369	3.74e-50	CHOL-2	CHD4
MFSD14B	2.24e-54	0.261057	0.348	0.162	4.19e-50	CHOL-2	MFSD14B
MRPS7	2.87e-54	0.313998	0.525	0.302	5.37e-50	CHOL-2	MRPS7
NDUFAF8	3.07e-54	0.358913	0.578	0.349	5.75e-50	CHOL-2	NDUFAF8
CISD3	3.71e-54	0.348154	0.703	0.475	6.95e-50	CHOL-2	CISD3
MTHFD1L	3.9e-54	0.259731	0.338	0.155	7.32e-50	CHOL-2	MTHFD1L
MRPS9	4.43e-54	0.254077	0.364	0.172	8.29e-50	CHOL-2	MRPS9
ENY2	6.47e-54	0.345291	0.926	0.827	1.21e-49	CHOL-2	ENY2
NDUFA6	1.04e-53	0.351329	0.891	0.768	1.94e-49	CHOL-2	NDUFA6
RPS11	1.12e-53	0.260275	1	1	2.09e-49	CHOL-2	RPS11
SNF8	3.46e-53	0.313475	0.552	0.322	6.49e-49	CHOL-2	SNF8
CHCHD3	6e-53	0.283929	0.432	0.227	1.12e-48	CHOL-2	CHCHD3
COA1	7.77e-53	0.319796	0.517	0.299	1.46e-48	CHOL-2	COA1
AHSA1	9.53e-53	0.306419	0.53	0.307	1.79e-48	CHOL-2	AHSA1
SFTA2	9.55e-53	0.379307	0.809	0.611	1.79e-48	CHOL-2	SFTA2
IMMT	1.02e-52	0.339149	0.561	0.341	1.92e-48	CHOL-2	IMMT
MRPL4	1.7e-52	0.306423	0.499	0.281	3.19e-48	CHOL-2	MRPL4
YARS	2.27e-52	0.31797	0.53	0.305	4.26e-48	CHOL-2	YARS
GMDS	2.46e-52	0.379172	0.81	0.637	4.6e-48	CHOL-2	GMDS
G3BP1	2.64e-52	0.36306	0.792	0.607	4.95e-48	CHOL-2	G3BP1
VDAC3	2.88e-52	0.352228	0.745	0.554	5.4e-48	CHOL-2	VDAC3
TPR	3.21e-52	0.405151	0.672	0.47	6.01e-48	CHOL-2	TPR
RBM17	3.7e-52	0.33171	0.567	0.341	6.94e-48	CHOL-2	RBM17
WDR18	4.36e-52	0.271672	0.414	0.211	8.18e-48	CHOL-2	WDR18
RBBP8	1.04e-51	0.254059	0.322	0.148	1.94e-47	CHOL-2	RBBP8
CASP6	1.72e-51	0.275215	0.397	0.204	3.23e-47	CHOL-2	CASP6
HIKESHI	1.99e-51	0.287745	0.488	0.273	3.72e-47	CHOL-2	HIKESHI
POLD3	3.34e-51	0.25112	0.292	0.128	6.26e-47	CHOL-2	POLD3
SRSF6	4.26e-51	0.301821	0.565	0.337	7.99e-47	CHOL-2	SRSF6
NDUFA9	4.45e-51	0.315378	0.521	0.307	8.34e-47	CHOL-2	NDUFA9
TSTA3	5.47e-51	0.343487	0.702	0.48	1.03e-46	CHOL-2	TSTA3
ID31	6.36e-51	0.348427	0.5	0.276	1.19e-46	CHOL-2	ID3
PEG10	7.55e-51	0.368912	0.517	0.299	1.41e-46	CHOL-2	PEG10
TESC1	8.93e-51	0.52861	0.759	0.608	1.67e-46	CHOL-2	TESC
COX17	9.09e-51	0.318628	0.97	0.932	1.7e-46	CHOL-2	COX17
SUCLG1	9.64e-51	0.366172	0.673	0.47	1.81e-46	CHOL-2	SUCLG1
REC8	1.02e-50	0.31587	0.556	0.331	1.92e-46	CHOL-2	REC8
ARL2	1.25e-50	0.286216	0.489	0.273	2.34e-46	CHOL-2	ARL2
CCAR1	1.76e-50	0.298206	0.475	0.266	3.3e-46	CHOL-2	CCAR1
KIF21A	2.81e-50	0.265326	0.391	0.199	5.26e-46	CHOL-2	KIF21A
NOLC1	3.68e-50	0.267402	0.356	0.173	6.89e-46	CHOL-2	NOLC1
ACAA2	4.28e-50	0.264932	0.402	0.208	8.03e-46	CHOL-2	ACAA2
IDH3B	4.53e-50	0.277092	0.457	0.251	8.49e-46	CHOL-2	IDH3B
FAM136A	4.94e-50	0.283405	0.478	0.267	9.26e-46	CHOL-2	FAM136A
CYBA	4.98e-50	0.361285	0.901	0.776	9.33e-46	CHOL-2	CYBA
DCUN1D5	5.49e-50	0.296723	0.502	0.288	1.03e-45	CHOL-2	DCUN1D5
SERPINB5	5.83e-50	0.300278	0.516	0.295	1.09e-45	CHOL-2	SERPINB5
PBDC1	7.1e-50	0.259594	0.449	0.241	1.33e-45	CHOL-2	PBDC1
PMF1	7.33e-50	0.250237	0.404	0.207	1.37e-45	CHOL-2	PMF1
ALDH9A1	8.59e-50	0.277215	0.431	0.231	1.61e-45	CHOL-2	ALDH9A1
C12orf75	1.04e-49	0.328406	0.959	0.871	1.95e-45	CHOL-2	C12orf75
TAF15	1.09e-49	0.318274	0.534	0.317	2.05e-45	CHOL-2	TAF15
TIMM8B	1.55e-49	0.361982	0.799	0.618	2.91e-45	CHOL-2	TIMM8B
POLE4	1.77e-49	0.33065	0.635	0.419	3.32e-45	CHOL-2	POLE4
MRPL23	2.53e-49	0.258935	0.457	0.25	4.75e-45	CHOL-2	MRPL23
CLIC1	2.57e-49	0.280745	0.996	0.988	4.82e-45	CHOL-2	CLIC1
S100A13	3.13e-49	0.337081	0.812	0.636	5.86e-45	CHOL-2	S100A13
TOMM22	3.26e-49	0.310993	0.554	0.335	6.12e-45	CHOL-2	TOMM22
LAD1	3.37e-49	0.321987	0.718	0.5	6.32e-45	CHOL-2	LAD1
EWSR1	4.43e-49	0.288394	0.564	0.342	8.31e-45	CHOL-2	EWSR1
BRD7	6.92e-49	0.309174	0.562	0.343	1.3e-44	CHOL-2	BRD7
ENSA	6.96e-49	0.311662	0.759	0.562	1.31e-44	CHOL-2	ENSA
EMG1	9.03e-49	0.261536	0.382	0.194	1.69e-44	CHOL-2	EMG1
MRPL57	9.29e-49	0.318711	0.888	0.766	1.74e-44	CHOL-2	MRPL57
EML4	1.08e-48	0.268535	0.461	0.253	2.01e-44	CHOL-2	EML4
SLTM	1.27e-48	0.341035	0.563	0.349	2.39e-44	CHOL-2	SLTM
CCT8	3.45e-48	0.332126	0.861	0.726	6.46e-44	CHOL-2	CCT8
HNRNPUL1	3.74e-48	0.295542	0.525	0.312	7.01e-44	CHOL-2	HNRNPUL1
IMPA2	3.86e-48	0.278712	0.523	0.305	7.24e-44	CHOL-2	IMPA2
ECHS1	5.67e-48	0.341031	0.766	0.587	1.06e-43	CHOL-2	ECHS1
RPL36A	5.98e-48	0.324453	0.891	0.778	1.12e-43	CHOL-2	RPL36A
RNPEP	6.41e-48	0.284584	0.57	0.348	1.2e-43	CHOL-2	RNPEP
FGD5-AS1	8.34e-48	0.302179	0.527	0.318	1.56e-43	CHOL-2	FGD5-AS1
FKBP4	9.21e-48	0.327046	0.652	0.437	1.73e-43	CHOL-2	FKBP4
TIPRL	1.69e-47	0.293663	0.536	0.322	3.17e-43	CHOL-2	TIPRL
DDAH1	1.83e-47	0.28222	0.493	0.281	3.43e-43	CHOL-2	DDAH1
BUD23	2.31e-47	0.280428	0.566	0.341	4.34e-43	CHOL-2	BUD23
OARD1	2.48e-47	0.333934	0.596	0.387	4.64e-43	CHOL-2	OARD1
PRDX1	4.75e-47	0.275544	0.994	0.99	8.91e-43	CHOL-2	PRDX1
RDH11	5.05e-47	0.345676	0.708	0.51	9.46e-43	CHOL-2	RDH11
MRPS23	5.52e-47	0.305188	0.516	0.311	1.04e-42	CHOL-2	MRPS23
ASNA1	6.78e-47	0.277468	0.491	0.285	1.27e-42	CHOL-2	ASNA1
KHDRBS1	7.21e-47	0.359128	0.814	0.656	1.35e-42	CHOL-2	KHDRBS1
MGST2	9.17e-47	0.317129	0.946	0.874	1.72e-42	CHOL-2	MGST2
SPTSSA	9.21e-47	0.289833	0.513	0.301	1.73e-42	CHOL-2	SPTSSA
PSMG3	1.16e-46	0.295689	0.506	0.3	2.17e-42	CHOL-2	PSMG3
EIF1AX	1.19e-46	0.337962	0.851	0.725	2.23e-42	CHOL-2	EIF1AX
AQP5	1.63e-46	0.972065	0.481	0.314	3.06e-42	CHOL-2	AQP5
SDHAF3	1.91e-46	0.252454	0.448	0.248	3.57e-42	CHOL-2	SDHAF3
PPA2	2e-46	0.311379	0.643	0.43	3.75e-42	CHOL-2	PPA2
CPSF2	2.81e-46	0.253001	0.424	0.229	5.27e-42	CHOL-2	CPSF2
XPO1	2.89e-46	0.332373	0.686	0.486	5.42e-42	CHOL-2	XPO1
UPF3A	7.54e-46	0.285994	0.482	0.281	1.41e-41	CHOL-2	UPF3A
CCDC167	8.57e-46	0.261601	0.497	0.286	1.61e-41	CHOL-2	CCDC167
ITGB1BP1	9.65e-46	0.262869	0.455	0.256	1.81e-41	CHOL-2	ITGB1BP1
NAE1	1.06e-45	0.260136	0.446	0.249	1.99e-41	CHOL-2	NAE1
SLC25A39	1.07e-45	0.296625	0.55	0.335	2e-41	CHOL-2	SLC25A39
UQCRQ	1.09e-45	0.250124	0.994	0.986	2.05e-41	CHOL-2	UQCRQ
PSMD7	1.57e-45	0.343125	0.686	0.495	2.94e-41	CHOL-2	PSMD7
PSMB2	1.78e-45	0.328623	0.764	0.59	3.34e-41	CHOL-2	PSMB2
C1orf131	2.63e-45	0.314817	0.492	0.292	4.93e-41	CHOL-2	C1orf131
ZNF5031	3.19e-45	0.297569	0.527	0.307	5.98e-41	CHOL-2	ZNF503
KLK6	3.26e-45	0.305494	0.333	0.164	6.11e-41	CHOL-2	KLK6
COA6	4.06e-45	0.288912	0.555	0.343	7.62e-41	CHOL-2	COA6
TXNDC9	4.27e-45	0.273011	0.506	0.3	8.01e-41	CHOL-2	TXNDC9
PYURF	4.68e-45	0.29071	0.549	0.341	8.78e-41	CHOL-2	PYURF
TMEM126A	5.28e-45	0.251253	0.415	0.224	9.89e-41	CHOL-2	TMEM126A
GCHFR	5.55e-45	0.355012	0.719	0.532	1.04e-40	CHOL-2	GCHFR
H1FX	5.72e-45	0.404295	0.835	0.707	1.07e-40	CHOL-2	H1FX
PSMA1	6.76e-45	0.302978	0.843	0.699	1.27e-40	CHOL-2	PSMA1
SLC38A1	7.87e-45	0.343179	0.56	0.357	1.47e-40	CHOL-2	SLC38A1
PSMA2	9.9e-45	0.328409	0.608	0.407	1.86e-40	CHOL-2	PSMA2
GMPS	1.01e-44	0.275878	0.454	0.261	1.9e-40	CHOL-2	GMPS
HSDL2	1.11e-44	0.272843	0.466	0.267	2.07e-40	CHOL-2	HSDL2
PTS	1.2e-44	0.285131	0.547	0.341	2.25e-40	CHOL-2	PTS
KXD1	1.3e-44	0.251191	0.443	0.247	2.44e-40	CHOL-2	KXD1
NIT2	1.69e-44	0.255484	0.452	0.254	3.18e-40	CHOL-2	NIT2
PPP1R14B	2.01e-44	0.313016	0.901	0.808	3.76e-40	CHOL-2	PPP1R14B
PRDX2	2.25e-44	0.283046	0.984	0.958	4.21e-40	CHOL-2	PRDX2
SSNA1	2.32e-44	0.326335	0.673	0.477	4.36e-40	CHOL-2	SSNA1
RIF1	2.51e-44	0.253865	0.414	0.224	4.71e-40	CHOL-2	RIF1
NRDC	2.99e-44	0.302017	0.553	0.345	5.61e-40	CHOL-2	NRDC
STIM2	4.31e-44	0.279584	0.505	0.299	8.08e-40	CHOL-2	STIM2
MRPS5	4.51e-44	0.296276	0.534	0.332	8.46e-40	CHOL-2	MRPS5
KIF9	5.12e-44	0.255752	0.377	0.198	9.59e-40	CHOL-2	KIF9
MRPL18	5.73e-44	0.313372	0.602	0.398	1.07e-39	CHOL-2	MRPL18
H2AFJ	7.34e-44	0.317434	0.942	0.867	1.38e-39	CHOL-2	H2AFJ
CCDC85B	1.14e-43	0.310544	0.522	0.32	2.14e-39	CHOL-2	CCDC85B
MRPL50	1.54e-43	0.28303	0.546	0.339	2.89e-39	CHOL-2	MRPL50
SFN1	1.67e-43	0.408139	0.747	0.581	3.13e-39	CHOL-2	SFN
GOLIM4	2.04e-43	0.254975	0.464	0.265	3.82e-39	CHOL-2	GOLIM4
PDHA1	3.08e-43	0.264502	0.481	0.282	5.77e-39	CHOL-2	PDHA1
UQCC3	3.44e-43	0.332941	0.68	0.49	6.45e-39	CHOL-2	UQCC3
ONECUT31	3.57e-43	0.369528	0.717	0.531	6.69e-39	CHOL-2	ONECUT3
EIF4A1	4.41e-43	0.342479	0.759	0.596	8.27e-39	CHOL-2	EIF4A1
CLPP	5.28e-43	0.289559	0.569	0.362	9.9e-39	CHOL-2	CLPP
POLR2K	5.38e-43	0.327641	0.761	0.599	1.01e-38	CHOL-2	POLR2K
PSMD11	6.24e-43	0.269396	0.526	0.322	1.17e-38	CHOL-2	PSMD11
SPATA5	8.13e-43	0.251122	0.408	0.22	1.52e-38	CHOL-2	SPATA5
GRHPR	1.32e-42	0.278955	0.633	0.423	2.47e-38	CHOL-2	GRHPR
EIF2S1	1.82e-42	0.265817	0.503	0.302	3.42e-38	CHOL-2	EIF2S1
GNPNAT1	1.86e-42	0.271804	0.432	0.249	3.48e-38	CHOL-2	GNPNAT1
HES1	1.92e-42	0.494747	0.716	0.568	3.6e-38	CHOL-2	HES1
COX7B	3.12e-42	0.256732	0.996	0.986	5.85e-38	CHOL-2	COX7B
GTPBP4	3.41e-42	0.276477	0.47	0.279	6.4e-38	CHOL-2	GTPBP4
MRFAP1	4.26e-42	0.30026	0.877	0.768	7.98e-38	CHOL-2	MRFAP1
ILF3	6.85e-42	0.292871	0.547	0.346	1.28e-37	CHOL-2	ILF3
TRMT112	1.14e-41	0.300712	0.917	0.836	2.13e-37	CHOL-2	TRMT112
METAP2	1.15e-41	0.305918	0.688	0.497	2.15e-37	CHOL-2	METAP2
RCN2	1.49e-41	0.307976	0.665	0.471	2.79e-37	CHOL-2	RCN2
ENO1	1.56e-41	0.338853	0.984	0.956	2.92e-37	CHOL-2	ENO1
NDUFB10	1.73e-41	0.289512	0.891	0.762	3.24e-37	CHOL-2	NDUFB10
LSM6	1.95e-41	0.27193	0.517	0.321	3.66e-37	CHOL-2	LSM6
MRPL42	2.49e-41	0.297925	0.748	0.569	4.68e-37	CHOL-2	MRPL42
2022-09-07	3.03e-41	0.311754	0.858	0.736	5.68e-37	CHOL-2	2022-09-07
TECR	3.19e-41	0.31156	0.92	0.836	5.99e-37	CHOL-2	TECR
ARL3	3.29e-41	0.291854	0.576	0.374	6.16e-37	CHOL-2	ARL3
TRA2B	3.84e-41	0.302812	0.619	0.419	7.19e-37	CHOL-2	TRA2B
LINC00467	3.92e-41	0.269547	0.453	0.265	7.35e-37	CHOL-2	LINC00467
MT-ATP8	7.03e-41	0.301334	0.555	0.35	1.32e-36	CHOL-2	MT-ATP8
TBCA	1.42e-40	0.255789	0.979	0.921	2.66e-36	CHOL-2	TBCA
YWHAH	1.6e-40	0.301251	0.738	0.57	2.99e-36	CHOL-2	YWHAH
LSM8	1.62e-40	0.289601	0.722	0.55	3.03e-36	CHOL-2	LSM8
BLOC1S1	2.94e-40	0.290975	0.887	0.766	5.51e-36	CHOL-2	BLOC1S1
PRMT1	3.51e-40	0.322275	0.646	0.46	6.58e-36	CHOL-2	PRMT1
GTF3A	3.51e-40	0.314852	0.655	0.468	6.59e-36	CHOL-2	GTF3A
CCDC124	4.79e-40	0.275657	0.534	0.342	8.97e-36	CHOL-2	CCDC124
COPS6	5.61e-40	0.28855	0.589	0.392	1.05e-35	CHOL-2	COPS6
KLK101	6.68e-40	0.263817	0.87	0.745	1.25e-35	CHOL-2	KLK10
NT5C	7.36e-40	0.284743	0.571	0.373	1.38e-35	CHOL-2	NT5C
MRPL20	1.23e-39	0.308353	0.799	0.652	2.3e-35	CHOL-2	MRPL20
TOMM5	1.39e-39	0.274265	0.484	0.297	2.61e-35	CHOL-2	TOMM5
GSPT1	1.55e-39	0.28968	0.609	0.417	2.91e-35	CHOL-2	GSPT1
PLEKHJ1	2.15e-39	0.253408	0.534	0.334	4.03e-35	CHOL-2	PLEKHJ1
EI24	3.6e-39	0.307661	0.691	0.515	6.74e-35	CHOL-2	EI24
PRPF40A	3.76e-39	0.2994	0.73	0.559	7.04e-35	CHOL-2	PRPF40A
DCTPP1	5.68e-39	0.300261	0.419	0.245	1.06e-34	CHOL-2	DCTPP1
PHB	5.87e-39	0.318939	0.702	0.539	1.1e-34	CHOL-2	PHB
MRPL54	6.02e-39	0.298796	0.746	0.59	1.13e-34	CHOL-2	MRPL54
NIFK	1.07e-38	0.301726	0.506	0.319	2e-34	CHOL-2	NIFK
UXT	1.11e-38	0.305902	0.873	0.792	2.09e-34	CHOL-2	UXT
LYRM2	1.21e-38	0.276466	0.512	0.321	2.26e-34	CHOL-2	LYRM2
DENR	1.23e-38	0.25726	0.525	0.328	2.31e-34	CHOL-2	DENR
PSMG2	1.86e-38	0.287706	0.624	0.434	3.49e-34	CHOL-2	PSMG2
IDH3G	2.01e-38	0.253769	0.551	0.35	3.76e-34	CHOL-2	IDH3G
CHCHD5	2.01e-38	0.290356	0.698	0.523	3.76e-34	CHOL-2	CHCHD5
PSMD8	2.33e-38	0.290532	0.878	0.795	4.38e-34	CHOL-2	PSMD8
ANP32A	2.52e-38	0.310327	0.737	0.584	4.73e-34	CHOL-2	ANP32A
ESD	5.8e-38	0.300038	0.771	0.619	1.09e-33	CHOL-2	ESD
MGST3	6.23e-38	0.253134	0.991	0.971	1.17e-33	CHOL-2	MGST3
PSMB7	7.61e-38	0.300176	0.709	0.555	1.43e-33	CHOL-2	PSMB7
AKR1B10	9.41e-38	0.263602	0.496	0.3	1.76e-33	CHOL-2	AKR1B10
UQCRC1	1.18e-37	0.297935	0.685	0.5	2.22e-33	CHOL-2	UQCRC1
RPS101	1.25e-37	0.264576	0.96	0.899	2.34e-33	CHOL-2	RPS10
MORF4L2	1.67e-37	0.281281	0.928	0.877	3.13e-33	CHOL-2	MORF4L2
MRPS12	1.87e-37	0.263508	0.55	0.359	3.5e-33	CHOL-2	MRPS12
BABAM1	2.43e-37	0.256114	0.443	0.267	4.56e-33	CHOL-2	BABAM1
NDUFB9	2.78e-37	0.296169	0.78	0.648	5.22e-33	CHOL-2	NDUFB9
PCBP1	3.16e-37	0.261391	0.897	0.802	5.93e-33	CHOL-2	PCBP1
RAB8A	3.26e-37	0.279931	0.534	0.35	6.11e-33	CHOL-2	RAB8A
BTG3	3.48e-37	0.290452	0.534	0.342	6.53e-33	CHOL-2	BTG3
UCHL3	3.89e-37	0.254015	0.479	0.292	7.3e-33	CHOL-2	UCHL3
RPS17	4.82e-37	0.296833	0.642	0.461	9.04e-33	CHOL-2	RPS17
SLBP	5.32e-37	0.360463	0.435	0.272	9.97e-33	CHOL-2	SLBP
2022-09-11	7.33e-37	0.2525	0.454	0.275	1.37e-32	CHOL-2	2022-09-11
PSMC4	8.07e-37	0.276519	0.547	0.356	1.51e-32	CHOL-2	PSMC4
AIG1	1.2e-36	0.256487	0.506	0.32	2.24e-32	CHOL-2	AIG1
CTNNAL1	1.52e-36	0.278298	0.532	0.343	2.85e-32	CHOL-2	CTNNAL1
THRAP3	1.53e-36	0.317045	0.683	0.521	2.86e-32	CHOL-2	THRAP3
HNRNPF	1.63e-36	0.278612	0.849	0.736	3.06e-32	CHOL-2	HNRNPF
POLR2E	1.94e-36	0.288663	0.631	0.449	3.63e-32	CHOL-2	POLR2E
SIVA1	3.85e-36	0.328441	0.731	0.59	7.21e-32	CHOL-2	SIVA1
COX201	4.56e-36	0.269336	0.635	0.439	8.56e-32	CHOL-2	COX20
RPL26L1	5.35e-36	0.283302	0.628	0.45	1e-31	CHOL-2	RPL26L1
THUMPD3-AS1	6.33e-36	0.28764	0.615	0.432	1.19e-31	CHOL-2	THUMPD3-AS1
EIF3L	7.66e-36	0.262194	0.866	0.752	1.44e-31	CHOL-2	EIF3L
UBE2L3	7.67e-36	0.263092	0.843	0.726	1.44e-31	CHOL-2	UBE2L3
EIF3I	1.04e-35	0.282806	0.802	0.657	1.96e-31	CHOL-2	EIF3I
PPA1	1.65e-35	0.276088	0.904	0.823	3.08e-31	CHOL-2	PPA1
TRIM28	1.88e-35	0.259197	0.627	0.438	3.53e-31	CHOL-2	TRIM28
ZCRB1	2.49e-35	0.287956	0.684	0.517	4.67e-31	CHOL-2	ZCRB1
HDAC2	2.72e-35	0.264093	0.708	0.54	5.09e-31	CHOL-2	HDAC2
ADRM1	3.84e-35	0.253028	0.549	0.358	7.2e-31	CHOL-2	ADRM1
KRT7	4.42e-35	0.261109	0.974	0.925	8.29e-31	CHOL-2	KRT7
HUWE1	4.71e-35	0.263572	0.568	0.379	8.83e-31	CHOL-2	HUWE1
MAT2A	9.92e-35	0.276555	0.616	0.425	1.86e-30	CHOL-2	MAT2A
SDHB	1.21e-34	0.262949	0.567	0.382	2.27e-30	CHOL-2	SDHB
PKP4	1.23e-34	0.253473	0.455	0.281	2.3e-30	CHOL-2	PKP4
TARS	1.56e-34	0.323143	0.638	0.471	2.92e-30	CHOL-2	TARS
DEGS2	1.75e-34	0.296861	0.484	0.312	3.29e-30	CHOL-2	DEGS2
PBRM1	3.4e-34	0.251253	0.481	0.305	6.37e-30	CHOL-2	PBRM1
CCDC25	4.32e-34	0.279079	0.599	0.418	8.09e-30	CHOL-2	CCDC25
IARS2	5.11e-34	0.254769	0.558	0.37	9.57e-30	CHOL-2	IARS2
HSP90AB1	6.11e-34	0.272189	0.994	0.986	1.15e-29	CHOL-2	HSP90AB1
DNAJC21	6.12e-34	0.262139	0.546	0.368	1.15e-29	CHOL-2	DNAJC21
ORMDL2	1.33e-33	0.269941	0.63	0.452	2.5e-29	CHOL-2	ORMDL2
BZW2	4.48e-33	0.255228	0.664	0.479	8.4e-29	CHOL-2	BZW2
ALDH3A2	6.96e-33	0.261302	0.698	0.511	1.3e-28	CHOL-2	ALDH3A2
NDUFAF2	7.28e-33	0.250742	0.48	0.303	1.36e-28	CHOL-2	NDUFAF2
NDUFA12	8.08e-33	0.264943	0.891	0.813	1.51e-28	CHOL-2	NDUFA12
RPL22L1	9.06e-33	0.394333	0.778	0.671	1.7e-28	CHOL-2	RPL22L1
HDAC1	1.32e-32	0.266348	0.67	0.501	2.48e-28	CHOL-2	HDAC1
DCXR	1.37e-32	0.273706	0.806	0.678	2.57e-28	CHOL-2	DCXR
PSMA5	1.85e-32	0.279041	0.814	0.701	3.47e-28	CHOL-2	PSMA5
CYB5B	1.86e-32	0.286835	0.673	0.514	3.49e-28	CHOL-2	CYB5B
PLPP2	3.41e-32	0.292152	0.797	0.671	6.4e-28	CHOL-2	PLPP2
SLC1A5	3.49e-32	0.2958	0.661	0.496	6.54e-28	CHOL-2	SLC1A5
MRPL43	4.52e-32	0.26925	0.685	0.52	8.48e-28	CHOL-2	MRPL43
SMS	4.54e-32	0.30045	0.919	0.856	8.51e-28	CHOL-2	SMS
SUZ12	1.87e-31	0.27726	0.521	0.353	3.51e-27	CHOL-2	SUZ12
CAMTA1	3.91e-31	0.257753	0.75	0.601	7.33e-27	CHOL-2	CAMTA1
OLA1	4.78e-31	0.26542	0.664	0.499	8.95e-27	CHOL-2	OLA1
FUS	1.05e-30	0.281199	0.696	0.539	1.98e-26	CHOL-2	FUS
GARS	1.35e-30	0.260856	0.673	0.494	2.53e-26	CHOL-2	GARS
INO80C1	1.49e-30	0.296256	0.646	0.487	2.79e-26	CHOL-2	INO80C
DNAJA1	1.64e-30	0.26705	0.848	0.728	3.07e-26	CHOL-2	DNAJA1
PCMT1	2.35e-29	0.250133	0.609	0.448	4.4e-25	CHOL-2	PCMT1
TSTD1	3.05e-29	0.255405	0.89	0.807	5.71e-25	CHOL-2	TSTD1
MRPL17	1.07e-28	0.265705	0.651	0.502	2e-24	CHOL-2	MRPL17
MRPL36	1.13e-28	0.265238	0.576	0.416	2.12e-24	CHOL-2	MRPL36
IQGAP2	4.91e-28	0.25203	0.484	0.32	9.19e-24	CHOL-2	IQGAP2
SRSF10	6.78e-28	0.262593	0.612	0.462	1.27e-23	CHOL-2	SRSF10
PHLDA11	1.46e-26	0.279151	0.775	0.657	2.73e-22	CHOL-2	PHLDA1
IER31	8.85e-26	0.292069	0.9	0.828	1.66e-21	CHOL-2	IER3
NDUFS3	1.21e-25	0.25555	0.635	0.506	2.26e-21	CHOL-2	NDUFS3
EIF3A	2.02e-25	0.264214	0.835	0.756	3.78e-21	CHOL-2	EIF3A
PNN	9.85e-25	0.258836	0.656	0.514	1.85e-20	CHOL-2	PNN
MT-ND61	1.41e-23	0.342456	0.801	0.718	2.64e-19	CHOL-2	MT-ND6
CDKN2D	6.59e-21	0.292454	0.362	0.244	1.24e-16	CHOL-2	CDKN2D
REG41	1.09e-15	0.370739	0.723	0.682	2.05e-11	CHOL-2	REG4
JUN	2.96e-10	0.264077	0.797	0.789	5.54e-06	CHOL-2	JUN
FTL1	2.65e-68	1.22662	1	1	4.97e-64	CHOL-4	FTL
SCGB3A11	1.94e-53	1.18815	0.574	0.198	3.64e-49	CHOL-4	SCGB3A1
TMSB4X1	1e-42	0.614566	1	1	1.88e-38	CHOL-4	TMSB4X
FTH11	1.31e-40	0.691258	1	1	2.45e-36	CHOL-4	FTH1
TXN1	2.5e-40	0.838874	1	0.998	4.68e-36	CHOL-4	TXN
ONECUT21	2.09e-39	0.951186	0.924	0.505	3.93e-35	CHOL-4	ONECUT2
SERF2	1.13e-36	0.514351	1	1	2.12e-32	CHOL-4	SERF2
SPINK11	1.81e-35	0.771786	0.983	0.661	3.38e-31	CHOL-4	SPINK1
CD241	4.67e-34	0.812062	1	0.992	8.74e-30	CHOL-4	CD24
ANXA41	6.37e-33	0.811596	1	0.959	1.19e-28	CHOL-4	ANXA4
GSTP11	5.24e-32	0.555272	1	0.999	9.81e-28	CHOL-4	GSTP1
S100P	9.83e-31	0.9975	0.996	0.966	1.84e-26	CHOL-4	S100P
SRP141	1.61e-28	0.639887	1	0.996	3.02e-24	CHOL-4	SRP14
PPDPF1	1.87e-28	0.537058	1	1	3.51e-24	CHOL-4	PPDPF
AKR1C31	2.27e-28	1.06935	0.996	0.709	4.26e-24	CHOL-4	AKR1C3
RPL7	3.95e-27	0.475203	1	1	7.41e-23	CHOL-4	RPL7
NDUFB11	5.79e-27	0.74031	0.996	0.884	1.09e-22	CHOL-4	NDUFB1
RPS20	7.84e-27	0.574946	0.996	0.991	1.47e-22	CHOL-4	RPS20
RPS27L	1.36e-26	0.551352	1	0.999	2.55e-22	CHOL-4	RPS27L
TPT1	7.5e-26	0.369056	1	1	1.41e-21	CHOL-4	TPT1
H3F3A	1.3e-25	0.485505	1	1	2.45e-21	CHOL-4	H3F3A
EEF1A1	1.31e-25	0.364481	1	1	2.46e-21	CHOL-4	EEF1A1
MYL61	2.9e-25	0.471279	1	1	5.43e-21	CHOL-4	MYL6
HIF1A1	3.72e-25	0.851926	0.781	0.481	6.96e-21	CHOL-4	HIF1A
RPL38	3.97e-25	0.495205	1	1	7.44e-21	CHOL-4	RPL38
ATP5F1E	6.25e-25	0.477089	1	1	1.17e-20	CHOL-4	ATP5F1E
HPGD1	1.95e-24	0.709652	0.907	0.574	3.65e-20	CHOL-4	HPGD
PGD	6.16e-23	0.700539	0.916	0.59	1.15e-18	CHOL-4	PGD
CYB5A1	8.55e-23	0.689977	0.996	0.891	1.6e-18	CHOL-4	CYB5A
AKR1C11	2.26e-22	1.13659	0.422	0.219	4.23e-18	CHOL-4	AKR1C1
TWF1	2.54e-22	0.592863	0.869	0.549	4.76e-18	CHOL-4	TWF1
LGALS31	7e-22	0.613421	0.996	0.989	1.31e-17	CHOL-4	LGALS3
NDUFC11	1.43e-21	0.616102	1	0.905	2.68e-17	CHOL-4	NDUFC1
ID22	1.46e-21	0.654809	0.734	0.413	2.75e-17	CHOL-4	ID2
ABRACL1	1.66e-21	0.563551	0.907	0.551	3.1e-17	CHOL-4	ABRACL
SLC9A3R1	4.27e-21	0.6588	0.941	0.624	8.01e-17	CHOL-4	SLC9A3R1
UCA11	5.39e-20	0.418518	0.996	0.727	1.01e-15	CHOL-4	UCA1
TXNRD11	9.81e-20	0.707701	0.709	0.434	1.84e-15	CHOL-4	TXNRD1
RPS4Y11	1.57e-19	0.427381	0.565	0.26	2.94e-15	CHOL-4	RPS4Y1
CMPK11	1.92e-19	0.694824	0.996	0.868	3.6e-15	CHOL-4	CMPK1
CDKN1A1	3.26e-19	0.551665	0.966	0.6	6.12e-15	CHOL-4	CDKN1A
TXNDC17	4.61e-18	0.533184	1	0.983	8.64e-14	CHOL-4	TXNDC17
NQO11	6.37e-18	0.698363	0.992	0.871	1.19e-13	CHOL-4	NQO1
ADI11	1.6e-17	0.535602	0.857	0.542	3e-13	CHOL-4	ADI1
IDH1	1.94e-17	0.697027	0.983	0.672	3.64e-13	CHOL-4	IDH1
TMEM230	2.28e-17	0.476975	0.895	0.573	4.27e-13	CHOL-4	TMEM230
HMGN21	4.51e-17	0.529576	1	0.83	8.45e-13	CHOL-4	HMGN2
AHR	6.4e-17	0.469508	0.844	0.534	1.2e-12	CHOL-4	AHR
HIST1H2AC1	8.3e-17	0.468909	0.84	0.483	1.56e-12	CHOL-4	HIST1H2AC
EIF4G2	8.74e-17	0.642619	1	0.947	1.64e-12	CHOL-4	EIF4G2
DYNLL11	9.99e-17	0.535171	1	0.965	1.87e-12	CHOL-4	DYNLL1
RPL27A	1.01e-16	0.391189	1	1	1.9e-12	CHOL-4	RPL27A
HINT11	1.91e-16	0.493399	1	0.997	3.59e-12	CHOL-4	HINT1
ALDH3A21	3.31e-16	0.539339	0.835	0.521	6.2e-12	CHOL-4	ALDH3A2
RPL41	3.37e-16	0.324681	1	1	6.32e-12	CHOL-4	RPL41
COA3	5.72e-16	0.500013	0.789	0.516	1.07e-11	CHOL-4	COA3
SLC40A1	7.41e-16	0.595739	0.958	0.655	1.39e-11	CHOL-4	SLC40A1
PABPC1	8.74e-16	0.555151	1	0.98	1.64e-11	CHOL-4	PABPC1
UQCRQ1	9.21e-16	0.547501	1	0.986	1.73e-11	CHOL-4	UQCRQ
TFF31	1.12e-15	0.355117	1	0.972	2.11e-11	CHOL-4	TFF3
CALM21	1.3e-15	0.47504	0.996	0.992	2.44e-11	CHOL-4	CALM2
PPP2CB	2.53e-15	0.450068	0.895	0.582	4.74e-11	CHOL-4	PPP2CB
NUDT41	2.86e-15	0.522672	0.844	0.54	5.35e-11	CHOL-4	NUDT4
C1D1	3.73e-15	0.526417	0.835	0.549	6.99e-11	CHOL-4	C1D
GTF2I	8.24e-15	0.562899	0.966	0.674	1.54e-10	CHOL-4	GTF2I
TUBA1C1	9.11e-15	0.405941	0.928	0.596	1.71e-10	CHOL-4	TUBA1C
PTP4A1	1.03e-14	0.558248	0.954	0.674	1.94e-10	CHOL-4	PTP4A1
MTHFD21	1.32e-14	0.486725	0.793	0.48	2.47e-10	CHOL-4	MTHFD2
RPS25	4.09e-14	0.360949	1	1	7.67e-10	CHOL-4	RPS25
UBL31	4.46e-14	0.553402	0.937	0.639	8.36e-10	CHOL-4	UBL3
RPS28	5.66e-14	0.276313	1	1	1.06e-09	CHOL-4	RPS28
DAP	9.91e-14	0.459535	0.819	0.542	1.86e-09	CHOL-4	DAP
SCOC	1.28e-13	0.547769	0.89	0.613	2.4e-09	CHOL-4	SCOC
RPS261	1.79e-13	0.449843	1	0.992	3.36e-09	CHOL-4	RPS26
ATP5ME	2.14e-13	0.463294	1	0.992	4.01e-09	CHOL-4	ATP5ME
COX6C1	2.33e-13	0.414101	1	0.996	4.37e-09	CHOL-4	COX6C
BAX	2.62e-13	0.48406	0.996	0.701	4.9e-09	CHOL-4	BAX
ALDH1A1	3.36e-13	0.445762	0.743	0.467	6.3e-09	CHOL-4	ALDH1A1
RPL13A1	3.42e-13	0.335021	1	1	6.41e-09	CHOL-4	RPL13A
TC2N1	3.48e-13	0.435015	0.781	0.499	6.53e-09	CHOL-4	TC2N
PSME21	3.56e-13	0.385455	0.823	0.51	6.67e-09	CHOL-4	PSME2
COX7C	4.05e-13	0.357246	1	1	7.6e-09	CHOL-4	COX7C
RPL22	4.69e-13	0.379757	1	1	8.79e-09	CHOL-4	RPL22
RPLP11	4.74e-13	0.259724	1	1	8.89e-09	CHOL-4	RPLP1
HNRNPAB1	5.84e-13	0.362351	0.789	0.488	1.09e-08	CHOL-4	HNRNPAB
RPL37	6.45e-13	0.285266	1	1	1.21e-08	CHOL-4	RPL37
WASL	7.51e-13	0.398351	0.814	0.532	1.41e-08	CHOL-4	WASL
SSB1	7.68e-13	0.34553	0.823	0.517	1.44e-08	CHOL-4	SSB
POLR2K1	1.02e-12	0.431594	0.92	0.606	1.9e-08	CHOL-4	POLR2K
CCNC	1.05e-12	0.417783	0.734	0.49	1.97e-08	CHOL-4	CCNC
RPL23	1.18e-12	0.386914	1	0.995	2.21e-08	CHOL-4	RPL23
GLUL	2.23e-12	0.481285	0.743	0.49	4.17e-08	CHOL-4	GLUL
TMA7	3.35e-12	0.496782	1	0.99	6.29e-08	CHOL-4	TMA7
THOC7	3.69e-12	0.411526	0.806	0.526	6.91e-08	CHOL-4	THOC7
SRP91	4.25e-12	0.487631	1	0.882	7.97e-08	CHOL-4	SRP9
UQCRB	4.52e-12	0.437338	1	0.999	8.47e-08	CHOL-4	UQCRB
CALM11	5.27e-12	0.437397	1	0.973	9.89e-08	CHOL-4	CALM1
PDCD6IP	5.48e-12	0.39107	0.857	0.562	1.03e-07	CHOL-4	PDCD6IP
DEFB1	6.11e-12	0.27074	0.7	0.421	1.14e-07	CHOL-4	DEFB1
MOB1A	6.68e-12	0.410068	0.848	0.577	1.25e-07	CHOL-4	MOB1A
IK	7.4e-12	0.448178	0.899	0.599	1.39e-07	CHOL-4	IK
PRDX11	9.08e-12	0.387334	1	0.99	1.7e-07	CHOL-4	PRDX1
UBL51	1.15e-11	0.436574	1	0.992	2.15e-07	CHOL-4	UBL5
BNIP31	1.41e-11	0.276018	0.814	0.48	2.64e-07	CHOL-4	BNIP3
EIF1	1.55e-11	0.262684	1	1	2.91e-07	CHOL-4	EIF1
FOXQ11	1.72e-11	0.368199	0.954	0.608	3.22e-07	CHOL-4	FOXQ1
TALDO11	2.52e-11	0.511266	0.987	0.847	4.72e-07	CHOL-4	TALDO1
RPL9	2.92e-11	0.263748	1	1	5.48e-07	CHOL-4	RPL9
DYNLT11	3.19e-11	0.427325	0.996	0.968	5.97e-07	CHOL-4	DYNLT1
GCC2	5.12e-11	0.347897	0.84	0.535	9.6e-07	CHOL-4	GCC2
ZFAND5	5.84e-11	0.349385	0.831	0.55	1.1e-06	CHOL-4	ZFAND5
SMARCA51	5.91e-11	0.393261	0.873	0.575	1.11e-06	CHOL-4	SMARCA5
ACTB1	6.38e-11	0.330189	1	0.999	1.2e-06	CHOL-4	ACTB
RPL37A	6.52e-11	0.286886	1	1	1.22e-06	CHOL-4	RPL37A
DBI1	6.61e-11	0.505809	1	0.953	1.24e-06	CHOL-4	DBI
HNRNPK1	7.17e-11	0.450125	1	0.916	1.34e-06	CHOL-4	HNRNPK
NUCKS11	7.54e-11	0.390213	0.996	0.867	1.41e-06	CHOL-4	NUCKS1
UBE2V2	7.59e-11	0.377541	0.848	0.585	1.42e-06	CHOL-4	UBE2V2
ENSA1	8.89e-11	0.387422	0.852	0.572	1.67e-06	CHOL-4	ENSA
UHMK1	1.06e-10	0.344236	0.785	0.526	1.98e-06	CHOL-4	UHMK1
LAD11	1.31e-10	0.329744	0.797	0.513	2.46e-06	CHOL-4	LAD1
TCP11	1.39e-10	0.316188	0.835	0.556	2.6e-06	CHOL-4	TCP1
TOB1	1.44e-10	0.354281	0.895	0.584	2.7e-06	CHOL-4	TOB1
AK3	1.47e-10	0.358574	0.857	0.573	2.76e-06	CHOL-4	AK3
BROX	1.7e-10	0.382083	0.802	0.54	3.19e-06	CHOL-4	BROX
CAPN2	1.96e-10	0.483051	0.992	0.845	3.68e-06	CHOL-4	CAPN2
MARCKSL1	2.04e-10	0.379144	1	0.909	3.82e-06	CHOL-4	MARCKSL1
NDUFAF31	2.09e-10	0.298809	0.764	0.5	3.92e-06	CHOL-4	NDUFAF3
RBM8A1	2.17e-10	0.443107	0.992	0.722	4.07e-06	CHOL-4	RBM8A
SLC25A24	2.22e-10	0.328563	0.797	0.528	4.17e-06	CHOL-4	SLC25A24
GLRX	3.28e-10	0.318937	0.886	0.575	6.14e-06	CHOL-4	GLRX
CEBPB	3.72e-10	0.39069	0.709	0.472	6.97e-06	CHOL-4	CEBPB
SNRPC1	3.88e-10	0.372903	0.768	0.517	7.27e-06	CHOL-4	SNRPC
GARS1	3.92e-10	0.285527	0.814	0.503	7.35e-06	CHOL-4	GARS
SELENOH1	4.32e-10	0.452816	0.983	0.736	8.09e-06	CHOL-4	SELENOH
CAPN1	4.64e-10	0.326428	0.886	0.592	8.7e-06	CHOL-4	CAPN1
UQCC21	4.89e-10	0.287335	0.924	0.572	9.17e-06	CHOL-4	UQCC2
NAPRT	4.93e-10	0.306833	0.785	0.513	9.24e-06	CHOL-4	NAPRT
PDCD51	5.96e-10	0.361858	0.789	0.516	1.12e-05	CHOL-4	PDCD5
ANXA7	6.24e-10	0.424081	0.671	0.471	1.17e-05	CHOL-4	ANXA7
METTL5	6.3e-10	0.323036	0.755	0.51	1.18e-05	CHOL-4	METTL5
CMTM6	7.12e-10	0.390707	0.937	0.625	1.33e-05	CHOL-4	CMTM6
DDX18	7.78e-10	0.36433	0.797	0.529	1.46e-05	CHOL-4	DDX18
SMIM37	8.31e-10	0.359082	0.743	0.496	1.56e-05	CHOL-4	SMIM37
RPL351	8.58e-10	0.262677	1	1	1.61e-05	CHOL-4	RPL35
C19orf70	9.14e-10	0.334521	0.907	0.598	1.71e-05	CHOL-4	C19orf70
LYPLA1	9.39e-10	0.35635	0.81	0.546	1.76e-05	CHOL-4	LYPLA1
LMO4	9.39e-10	0.326574	0.882	0.573	1.76e-05	CHOL-4	LMO4
FOS	9.99e-10	0.378745	1	0.973	1.87e-05	CHOL-4	FOS
SQSTM11	1.13e-09	0.431012	0.987	0.705	2.11e-05	CHOL-4	SQSTM1
ISCU1	1.15e-09	0.440085	0.662	0.471	2.16e-05	CHOL-4	ISCU
CLINT1	1.22e-09	0.363051	0.911	0.606	2.29e-05	CHOL-4	CLINT1
ATP5MF1	1.35e-09	0.461216	0.996	0.936	2.54e-05	CHOL-4	ATP5MF
ARHGDIA	1.38e-09	0.347825	0.81	0.553	2.58e-05	CHOL-4	ARHGDIA
SYAP1	1.39e-09	0.310393	0.806	0.551	2.61e-05	CHOL-4	SYAP1
ZFAND6	1.48e-09	0.37526	0.844	0.565	2.78e-05	CHOL-4	ZFAND6
LASP1	1.55e-09	0.438151	0.726	0.502	2.9e-05	CHOL-4	LASP1
HNRNPA0	1.88e-09	0.35372	0.869	0.597	3.52e-05	CHOL-4	HNRNPA0
PIN4	2.24e-09	0.37932	0.772	0.532	4.19e-05	CHOL-4	PIN4
FKBP1A	2.35e-09	0.35252	0.882	0.606	4.4e-05	CHOL-4	FKBP1A
BASP1	2.36e-09	0.328878	0.591	0.376	4.42e-05	CHOL-4	BASP1
DSTN	2.43e-09	0.364159	1	0.997	4.56e-05	CHOL-4	DSTN
TIMM8B1	2.46e-09	0.309893	0.958	0.626	4.62e-05	CHOL-4	TIMM8B
NDUFA5	2.51e-09	0.456665	0.966	0.706	4.7e-05	CHOL-4	NDUFA5
ARCN1	3.31e-09	0.287729	0.819	0.554	6.2e-05	CHOL-4	ARCN1
YWHAB1	3.42e-09	0.440937	1	0.797	6.4e-05	CHOL-4	YWHAB
SNX6	3.97e-09	0.301234	0.81	0.541	7.43e-05	CHOL-4	SNX6
VPS4B	4.45e-09	0.3945	0.797	0.544	8.34e-05	CHOL-4	VPS4B
NARS1	4.76e-09	0.303567	0.941	0.626	8.93e-05	CHOL-4	NARS
GTF2A21	5.02e-09	0.290957	0.831	0.553	9.4e-05	CHOL-4	GTF2A2
PPIA1	5.43e-09	0.295889	1	0.999	0.000102	CHOL-4	PPIA
NDUFA8	5.82e-09	0.293791	0.806	0.544	0.000109	CHOL-4	NDUFA8
RBM47	5.92e-09	0.342922	0.831	0.562	0.000111	CHOL-4	RBM47
SKP11	5.95e-09	0.434498	1	0.99	0.000111	CHOL-4	SKP1
NDUFB61	6.25e-09	0.351558	0.857	0.579	0.000117	CHOL-4	NDUFB6
PRPF40A1	6.31e-09	0.279166	0.861	0.568	0.000118	CHOL-4	PRPF40A
DUT1	6.64e-09	0.295963	0.823	0.544	0.000124	CHOL-4	DUT
PSMB4	6.67e-09	0.344464	0.802	0.561	0.000125	CHOL-4	PSMB4
2022-09-02	6.8e-09	0.407538	0.958	0.681	0.000128	CHOL-4	2022-09-02
PNRC2	6.82e-09	0.306321	0.793	0.529	0.000128	CHOL-4	PNRC2
RAB5C	7.34e-09	0.362364	0.713	0.5	0.000138	CHOL-4	RAB5C
YWHAH1	8.03e-09	0.273769	0.865	0.578	0.00015	CHOL-4	YWHAH
XRN2	8.15e-09	0.391628	0.692	0.476	0.000153	CHOL-4	XRN2
MRPL431	8.51e-09	0.293587	0.776	0.528	0.000159	CHOL-4	MRPL43
HNRNPR1	8.91e-09	0.318914	0.916	0.614	0.000167	CHOL-4	HNRNPR
RTF1	9.6e-09	0.284291	0.823	0.552	0.00018	CHOL-4	RTF1
HSP90AA11	9.68e-09	0.314179	1	0.993	0.000181	CHOL-4	HSP90AA1
DEK1	1.07e-08	0.34774	0.962	0.679	0.000201	CHOL-4	DEK
DPY30	1.15e-08	0.350759	0.865	0.599	0.000215	CHOL-4	DPY30
PSMB71	1.23e-08	0.290193	0.84	0.562	0.00023	CHOL-4	PSMB7
PSMB21	1.31e-08	0.362698	0.878	0.599	0.000246	CHOL-4	PSMB2
IMP31	1.38e-08	0.288829	0.772	0.522	0.000258	CHOL-4	IMP3
VAMP81	1.45e-08	0.423754	1	0.955	0.000272	CHOL-4	VAMP8
CPNE3	1.46e-08	0.299184	0.831	0.559	0.000274	CHOL-4	CPNE3
FAM107B1	1.77e-08	0.419393	0.987	0.92	0.000331	CHOL-4	FAM107B
PSMA31	1.87e-08	0.318127	0.743	0.5	0.00035	CHOL-4	PSMA3
POLR2F	1.89e-08	0.359753	0.895	0.613	0.000354	CHOL-4	POLR2F
TST1	1.89e-08	0.390107	0.996	0.741	0.000354	CHOL-4	TST
DYNLRB11	1.95e-08	0.387764	0.996	0.935	0.000366	CHOL-4	DYNLRB1
STRAP	2.01e-08	0.276133	0.835	0.573	0.000376	CHOL-4	STRAP
UQCR10	2.06e-08	0.402802	1	0.999	0.000386	CHOL-4	UQCR10
ZNF7061	2.31e-08	0.397657	0.996	0.887	0.000433	CHOL-4	ZNF706
TCEAL8	2.38e-08	0.346677	0.722	0.501	0.000446	CHOL-4	TCEAL8
UBA52	2.47e-08	0.26177	1	1	0.000464	CHOL-4	UBA52
RPS171	2.51e-08	0.334068	0.675	0.472	0.00047	CHOL-4	RPS17
ANP32A1	2.65e-08	0.266116	0.886	0.591	0.000496	CHOL-4	ANP32A
IFI27L2	2.91e-08	0.281207	0.857	0.564	0.000546	CHOL-4	IFI27L2
ZCRB11	3.05e-08	0.306004	0.772	0.526	0.000572	CHOL-4	ZCRB1
MRPS33	3.16e-08	0.345884	0.878	0.592	0.000592	CHOL-4	MRPS33
ARPP19	3.3e-08	0.358438	0.911	0.625	0.000619	CHOL-4	ARPP19
ATP5MD	3.4e-08	0.354187	1	0.988	0.000637	CHOL-4	ATP5MD
SCAF11	3.55e-08	0.255768	0.89	0.592	0.000665	CHOL-4	SCAF11
MRPL201	3.57e-08	0.346927	0.962	0.658	0.000669	CHOL-4	MRPL20
PSMA41	3.84e-08	0.406979	0.97	0.698	0.000719	CHOL-4	PSMA4
NOL7	3.94e-08	0.27121	0.916	0.608	0.000738	CHOL-4	NOL7
SVIP1	4.01e-08	0.48304	0.97	0.747	0.000752	CHOL-4	SVIP
CDV3	4.12e-08	0.330741	0.84	0.579	0.000772	CHOL-4	CDV3
ELOB	4.22e-08	0.3402	1	0.997	0.00079	CHOL-4	ELOB
BCAS11	4.26e-08	0.377304	0.62	0.433	0.000798	CHOL-4	BCAS1
PCMTD11	4.5e-08	0.367073	0.797	0.55	0.000843	CHOL-4	PCMTD1
HNRNPH31	4.72e-08	0.270037	0.776	0.517	0.000884	CHOL-4	HNRNPH3
MRPL131	4.88e-08	0.318881	0.772	0.526	0.000915	CHOL-4	MRPL13
SNRPG1	5.05e-08	0.378276	1	0.857	0.000946	CHOL-4	SNRPG
UFC1	5.58e-08	0.327048	0.793	0.548	0.001045	CHOL-4	UFC1
HSPA81	5.92e-08	0.279585	1	0.851	0.00111	CHOL-4	HSPA8
COPS91	6.02e-08	0.497519	0.996	0.783	0.001129	CHOL-4	COPS9
CAMLG	6.05e-08	0.289954	0.806	0.542	0.001134	CHOL-4	CAMLG
RALBP1	6.14e-08	0.29383	0.831	0.561	0.00115	CHOL-4	RALBP1
SUMO3	6.47e-08	0.360534	0.84	0.597	0.001213	CHOL-4	SUMO3
SMIM141	6.8e-08	0.504763	0.924	0.693	0.001275	CHOL-4	SMIM14
METAP21	6.91e-08	0.256645	0.755	0.508	0.001296	CHOL-4	METAP2
PET100	7.33e-08	0.305469	0.806	0.564	0.001374	CHOL-4	PET100
SSU72	8.23e-08	0.315008	0.958	0.684	0.001542	CHOL-4	SSU72
AIMP1	9.05e-08	0.312062	0.895	0.613	0.001696	CHOL-4	AIMP1
GLRX51	9.8e-08	0.295464	0.768	0.529	0.001836	CHOL-4	GLRX5
HDAC21	1.02e-07	0.302136	0.802	0.549	0.001905	CHOL-4	HDAC2
PUM1	1.08e-07	0.286326	0.81	0.553	0.002031	CHOL-4	PUM1
ESD1	1.15e-07	0.262169	0.92	0.626	0.002152	CHOL-4	ESD
DDX21	1.21e-07	0.260868	0.781	0.508	0.002266	CHOL-4	DDX21
GTF3A1	1.3e-07	0.304956	0.692	0.479	0.002427	CHOL-4	GTF3A
DYNLT3	1.36e-07	0.257033	0.89	0.593	0.002541	CHOL-4	DYNLT3
PSMB61	1.45e-07	0.326779	0.97	0.68	0.002719	CHOL-4	PSMB6
RPLP21	1.49e-07	0.256071	1	1	0.002785	CHOL-4	RPLP2
CHMP1B	1.54e-07	0.340783	0.861	0.598	0.002882	CHOL-4	CHMP1B
PRDX31	1.54e-07	0.298436	0.932	0.634	0.002889	CHOL-4	PRDX3
GSKIP	1.54e-07	0.33232	0.671	0.462	0.002892	CHOL-4	GSKIP
TAX1BP11	1.56e-07	0.407147	0.996	0.863	0.002925	CHOL-4	TAX1BP1
COX6B1	1.56e-07	0.298056	1	0.997	0.002929	CHOL-4	COX6B1
JPT11	1.63e-07	0.317583	1	0.97	0.003053	CHOL-4	JPT1
NANS1	1.63e-07	0.363707	0.958	0.68	0.00306	CHOL-4	NANS
ARPC5	1.96e-07	0.371786	0.996	0.919	0.003682	CHOL-4	ARPC5
BTF3L4	2.18e-07	0.259215	0.869	0.597	0.004087	CHOL-4	BTF3L4
SCP2	2.2e-07	0.430916	0.987	0.896	0.00412	CHOL-4	SCP2
CBR11	2.67e-07	0.262611	0.869	0.572	0.005014	CHOL-4	CBR1
NAA381	2.84e-07	0.389809	0.979	0.72	0.00533	CHOL-4	NAA38
ARPC1B	2.85e-07	0.282609	0.869	0.594	0.005348	CHOL-4	ARPC1B
GNAQ	2.93e-07	0.330737	0.802	0.563	0.005496	CHOL-4	GNAQ
YWHAG	3.24e-07	0.252571	0.844	0.571	0.006081	CHOL-4	YWHAG
POLR2I	3.6e-07	0.303778	0.916	0.632	0.006752	CHOL-4	POLR2I
XPO11	3.9e-07	0.261342	0.713	0.498	0.007314	CHOL-4	XPO1
PDAP11	4.81e-07	0.288461	0.848	0.591	0.009011	CHOL-4	PDAP1
YME1L1	4.93e-07	0.30355	0.814	0.572	0.009244	CHOL-4	YME1L1
CCNG1	5e-07	0.409978	0.937	0.687	0.009373	CHOL-4	CCNG1
NDUFV3	5.19e-07	0.269264	0.84	0.58	0.009732	CHOL-4	NDUFV3
MLF2	5.3e-07	0.265424	0.869	0.598	0.009929	CHOL-4	MLF2
2022-09-09	6.08e-07	0.262435	0.81	0.562	0.011403	CHOL-4	2022-09-09
EID1	6.27e-07	0.501211	0.992	0.837	0.011751	CHOL-4	EID1
CASC41	6.4e-07	0.33172	0.814	0.568	0.011996	CHOL-4	CASC4
MRPS161	6.55e-07	0.256607	0.679	0.474	0.012277	CHOL-4	MRPS16
PRR13	6.9e-07	0.367812	0.983	0.857	0.012935	CHOL-4	PRR13
MRPL421	7.66e-07	0.261546	0.848	0.579	0.014364	CHOL-4	MRPL42
DAZAP2	8.28e-07	0.453685	0.983	0.799	0.015525	CHOL-4	DAZAP2
NCOA4	8.99e-07	0.333783	0.633	0.473	0.016848	CHOL-4	NCOA4
IPO7	1.09e-06	0.29627	0.743	0.516	0.020446	CHOL-4	IPO7
ALDH3B1	1.1e-06	0.333112	0.637	0.46	0.020562	CHOL-4	ALDH3B1
LAMTOR5	1.1e-06	0.369957	1	0.936	0.020675	CHOL-4	LAMTOR5
RPL31	1.12e-06	0.319676	1	0.996	0.021041	CHOL-4	RPL31
CAPRIN1	1.13e-06	0.400208	0.637	0.471	0.021262	CHOL-4	CAPRIN1
SEC61G	1.14e-06	0.29128	1	0.999	0.021354	CHOL-4	SEC61G
CWC15	1.17e-06	0.28508	0.679	0.488	0.022007	CHOL-4	CWC15
RPAIN	1.23e-06	0.253108	0.755	0.529	0.023014	CHOL-4	RPAIN
NCKAP1	1.24e-06	0.26606	0.696	0.487	0.023204	CHOL-4	NCKAP1
NDUFA21	1.34e-06	0.481757	0.987	0.848	0.025174	CHOL-4	NDUFA2
LAMTOR1	1.44e-06	0.25468	0.776	0.541	0.027083	CHOL-4	LAMTOR1
CMAS	1.5e-06	0.280099	0.738	0.512	0.028116	CHOL-4	CMAS
LITAF1	1.51e-06	0.283167	0.679	0.482	0.028383	CHOL-4	LITAF
NDUFB91	1.58e-06	0.327296	0.928	0.653	0.029573	CHOL-4	NDUFB9
POLR2H1	1.61e-06	0.262848	0.819	0.564	0.030146	CHOL-4	POLR2H
PPP1CA1	1.65e-06	0.302893	0.924	0.643	0.030846	CHOL-4	PPP1CA
PLA2G16	1.66e-06	0.396288	0.979	0.749	0.031204	CHOL-4	PLA2G16
COPB1	1.67e-06	0.316472	0.949	0.666	0.031294	CHOL-4	COPB1
MBNL1	1.74e-06	0.289427	0.726	0.523	0.032574	CHOL-4	MBNL1
RNPEPL1	2.04e-06	0.264703	0.726	0.509	0.038245	CHOL-4	RNPEPL1
EIF1B1	2.07e-06	0.303686	0.932	0.655	0.0388	CHOL-4	EIF1B
ADD3	2.31e-06	0.392847	0.966	0.718	0.04327	CHOL-4	ADD3
RAD23A1	2.34e-06	0.256604	0.903	0.622	0.043885	CHOL-4	RAD23A
C12orf57	2.86e-06	0.335618	0.962	0.694	0.053653	CHOL-4	C12orf57
TUBB1	2.86e-06	0.288975	0.992	0.853	0.053689	CHOL-4	TUBB
ANXA5	3.12e-06	0.336569	1	0.984	0.058465	CHOL-4	ANXA5
COMMD6	3.66e-06	0.38536	0.996	0.976	0.068509	CHOL-4	COMMD6
DYNC1LI2	4.06e-06	0.282669	0.916	0.643	0.076073	CHOL-4	DYNC1LI2
CAND1	4.18e-06	0.26315	0.675	0.492	0.078255	CHOL-4	CAND1
PTP4A2	4.23e-06	0.46773	1	0.878	0.079258	CHOL-4	PTP4A2
LSM81	4.51e-06	0.260698	0.802	0.56	0.084612	CHOL-4	LSM8
ANXA11	4.75e-06	0.404126	0.992	0.866	0.089113	CHOL-4	ANXA11
SREK1IP1	4.91e-06	0.263029	0.806	0.565	0.091981	CHOL-4	SREK1IP1
LSM51	5.05e-06	0.305299	0.962	0.691	0.094674	CHOL-4	LSM5
H2AFY1	5.26e-06	0.273425	0.945	0.657	0.098522	CHOL-4	H2AFY
ATOX1	5.56e-06	0.318378	0.962	0.687	0.104291	CHOL-4	ATOX1
ZC3H15	6e-06	0.32365	0.945	0.674	0.112475	CHOL-4	ZC3H15
ARHGAP5	6.5e-06	0.252259	0.937	0.655	0.121837	CHOL-4	ARHGAP5
HSBP1	6.58e-06	0.395956	1	0.934	0.123412	CHOL-4	HSBP1
COX14	6.73e-06	0.315805	0.962	0.689	0.126101	CHOL-4	COX14
SOD11	6.83e-06	0.287576	1	0.905	0.127943	CHOL-4	SOD1
SPATS2L1	7.5e-06	0.411032	0.962	0.777	0.14055	CHOL-4	SPATS2L
TRIQK	7.64e-06	0.263831	0.734	0.53	0.143276	CHOL-4	TRIQK
CHMP5	7.66e-06	0.300472	0.996	0.909	0.143555	CHOL-4	CHMP5
SAP181	7.9e-06	0.359558	0.992	0.924	0.14809	CHOL-4	SAP18
DDX241	8.27e-06	0.26011	0.958	0.664	0.154941	CHOL-4	DDX24
TPM11	8.31e-06	0.455772	0.992	0.831	0.155708	CHOL-4	TPM1
CSNK1A1	8.55e-06	0.37696	0.992	0.885	0.16033	CHOL-4	CSNK1A1
AES	1.11e-05	0.325453	0.979	0.727	0.207659	CHOL-4	AES
VTI1B1	1.19e-05	0.354129	0.612	0.472	0.223655	CHOL-4	VTI1B
ATXN7L3B	1.35e-05	0.264329	0.658	0.467	0.252507	CHOL-4	ATXN7L3B
JAK11	1.35e-05	0.259113	0.679	0.492	0.253387	CHOL-4	JAK1
YWHAZ	1.38e-05	0.261912	1	0.997	0.257811	CHOL-4	YWHAZ
HEBP2	1.39e-05	0.347164	0.996	0.892	0.260215	CHOL-4	HEBP2
SDHC	1.45e-05	0.274747	0.806	0.574	0.272422	CHOL-4	SDHC
EGR1	1.46e-05	0.342475	0.949	0.645	0.273845	CHOL-4	EGR1
PSMA71	1.51e-05	0.28548	1	0.9	0.282564	CHOL-4	PSMA7
STUB1	1.53e-05	0.290746	0.949	0.688	0.287097	CHOL-4	STUB1
SMIM22	1.54e-05	0.333942	0.992	0.924	0.289232	CHOL-4	SMIM22
NDUFS51	1.64e-05	0.31216	0.996	0.988	0.307158	CHOL-4	NDUFS5
CHCHD1	1.67e-05	0.272921	0.966	0.684	0.312091	CHOL-4	CHCHD1
UQCR11	1.67e-05	0.315358	0.996	0.937	0.313208	CHOL-4	UQCR11
DNAJB6	1.73e-05	0.260648	0.861	0.611	0.323693	CHOL-4	DNAJB6
COX171	1.78e-05	0.309937	1	0.934	0.333766	CHOL-4	COX17
STMP1	1.82e-05	0.323042	0.975	0.729	0.341924	CHOL-4	STMP1
MPC2	1.86e-05	0.314232	0.97	0.71	0.348813	CHOL-4	MPC2
HMGN11	1.98e-05	0.353834	1	0.981	0.370859	CHOL-4	HMGN1
NDUFA31	2.1e-05	0.372881	0.966	0.712	0.394417	CHOL-4	NDUFA3
ANAPC16	2.13e-05	0.299546	1	0.898	0.39856	CHOL-4	ANAPC16
SET1	2.19e-05	0.273541	0.992	0.891	0.411264	CHOL-4	SET
GPX4	2.27e-05	0.322978	1	0.972	0.425588	CHOL-4	GPX4
COX6A1	2.33e-05	0.258307	1	0.997	0.437082	CHOL-4	COX6A1
PCNP	2.9e-05	0.260333	0.886	0.633	0.543775	CHOL-4	PCNP
DDX3X	2.91e-05	0.250258	0.949	0.667	0.545773	CHOL-4	DDX3X
PSMA11	3.13e-05	0.306128	0.97	0.706	0.586923	CHOL-4	PSMA1
ATP5MPL	3.13e-05	0.297994	1	0.986	0.587351	CHOL-4	ATP5MPL
EDF1	3.21e-05	0.285844	1	0.984	0.60246	CHOL-4	EDF1
TAF10	3.39e-05	0.309099	0.949	0.683	0.635572	CHOL-4	TAF10
CHMP2B	3.75e-05	0.350643	0.979	0.767	0.703669	CHOL-4	CHMP2B
CSDE1	3.87e-05	0.390472	0.996	0.925	0.724831	CHOL-4	CSDE1
ARPC1A	4.38e-05	0.3651	0.992	0.882	0.821542	CHOL-4	ARPC1A
CSNK2B	4.63e-05	0.278271	0.886	0.632	0.868484	CHOL-4	CSNK2B
NDUFB31	4.74e-05	0.292472	0.996	0.851	0.889333	CHOL-4	NDUFB3
ATP5IF11	5.11e-05	0.263478	1	0.988	0.957405	CHOL-4	ATP5IF1
WDR1	5.47e-05	0.323766	0.586	0.462	1	CHOL-4	WDR1
STK24	6.27e-05	0.250758	0.878	0.634	1	CHOL-4	STK24
CSTB	6.45e-05	0.258267	1	0.986	1	CHOL-4	CSTB
HSPB11	7.16e-05	0.255683	0.641	0.481	1	CHOL-4	HSPB11
ATP5PF	8.29e-05	0.302453	1	0.969	1	CHOL-4	ATP5PF
SNRPD31	0.000101	0.293147	0.996	0.862	1	CHOL-4	SNRPD3
BUD31	0.000106	0.293555	0.966	0.719	1	CHOL-4	BUD31
CAPZA2	0.000109	0.364869	0.983	0.759	1	CHOL-4	CAPZA2
KLF5	0.000112	0.36424	0.992	0.911	1	CHOL-4	KLF5
PCBP2	0.000112	0.303232	0.983	0.9	1	CHOL-4	PCBP2
MMP24OS	0.00012	0.277779	0.954	0.702	1	CHOL-4	MMP24OS
RPL26L11	0.000123	0.309395	0.582	0.462	1	CHOL-4	RPL26L1
ANAPC111	0.000131	0.326765	1	0.911	1	CHOL-4	ANAPC11
SLIRP1	0.000155	0.419467	0.992	0.784	1	CHOL-4	SLIRP
EIF4B	0.000164	0.284712	0.987	0.895	1	CHOL-4	EIF4B
NONO	0.000176	0.293844	0.949	0.698	1	CHOL-4	NONO
PARK71	0.000177	0.305681	1	0.913	1	CHOL-4	PARK7
SMIM30	0.000178	0.306425	0.603	0.472	1	CHOL-4	SMIM30
MORF4L11	0.000184	0.335253	1	0.968	1	CHOL-4	MORF4L1
CPD1	0.000198	0.283316	0.924	0.669	1	CHOL-4	CPD
IRF2BP2	0.000203	0.309319	0.97	0.702	1	CHOL-4	IRF2BP2
TRAPPC1	0.000219	0.251063	0.962	0.697	1	CHOL-4	TRAPPC1
WSB2	0.000234	0.274923	0.696	0.513	1	CHOL-4	WSB2
NFE2L2	0.000236	0.312075	0.932	0.682	1	CHOL-4	NFE2L2
PRKAR1A	0.000252	0.370253	0.945	0.72	1	CHOL-4	PRKAR1A
UBE2D3	0.000254	0.332417	0.987	0.886	1	CHOL-4	UBE2D3
GABARAPL21	0.000266	0.318411	0.992	0.896	1	CHOL-4	GABARAPL2
LSM32	0.000269	0.337651	0.954	0.727	1	CHOL-4	LSM3
ATP5MG1	0.000271	0.314821	0.996	0.986	1	CHOL-4	ATP5MG
EIF1AX1	0.000301	0.306693	0.979	0.73	1	CHOL-4	EIF1AX
CDC42	0.000306	0.290761	1	0.973	1	CHOL-4	CDC42
EIF4E2	0.000326	0.271959	0.903	0.661	1	CHOL-4	EIF4E2
TSTD11	0.000328	0.348804	0.996	0.81	1	CHOL-4	TSTD1
SYF21	0.000337	0.254229	0.975	0.707	1	CHOL-4	SYF2
EIF2S21	0.000338	0.34962	1	0.939	1	CHOL-4	EIF2S2
CAPNS1	0.000379	0.282551	0.987	0.751	1	CHOL-4	CAPNS1
YWHAE1	0.000382	0.258769	1	0.98	1	CHOL-4	YWHAE
S100A6	0.000389	0.259654	1	1	1	CHOL-4	S100A6
EIF3J1	0.000433	0.287481	0.523	0.426	1	CHOL-4	EIF3J
NDUFB4	0.000433	0.330257	1	0.965	1	CHOL-4	NDUFB4
C9orf16	0.000435	0.368485	0.996	0.791	1	CHOL-4	C9orf16
SCAND1	0.00053	0.254085	0.987	0.734	1	CHOL-4	SCAND1
AP2M1	0.000619	0.26645	0.975	0.726	1	CHOL-4	AP2M1
TXNL4A	0.000725	0.250185	0.97	0.718	1	CHOL-4	TXNL4A
NORAD	0.000884	0.286041	0.987	0.849	1	CHOL-4	NORAD
TCEA1	0.00092	0.282327	0.979	0.734	1	CHOL-4	TCEA1
EIF4H	0.001057	0.304342	0.57	0.472	1	CHOL-4	EIF4H
NDUFA1	0.001058	0.301958	1	0.967	1	CHOL-4	NDUFA1
ARF3	0.001502	0.278462	0.578	0.472	1	CHOL-4	ARF3
KIF5B	0.001523	0.372913	0.992	0.842	1	CHOL-4	KIF5B
TPM31	0.001583	0.284396	1	0.918	1	CHOL-4	TPM3
SF3B6	0.001757	0.331286	0.996	0.906	1	CHOL-4	SF3B6
MAP1LC3B	0.001769	0.266429	0.975	0.76	1	CHOL-4	MAP1LC3B
RAB14	0.001794	0.259709	0.962	0.724	1	CHOL-4	RAB14
LAMTOR4	0.002093	0.307643	0.992	0.807	1	CHOL-4	LAMTOR4
SDCBP	0.002246	0.302181	0.996	0.872	1	CHOL-4	SDCBP
MRPS36	0.002467	0.309452	0.975	0.737	1	CHOL-4	MRPS36
RSL24D1	0.002485	0.261391	0.992	0.908	1	CHOL-4	RSL24D1
NSA2	0.002648	0.268126	0.987	0.916	1	CHOL-4	NSA2
PLS1	0.003007	0.288872	0.97	0.739	1	CHOL-4	PLS1
MARCKS1	0.003279	0.26321	0.992	0.944	1	CHOL-4	MARCKS
COX202	0.003892	0.254766	0.549	0.452	1	CHOL-4	COX20
MRFAP11	0.004154	0.304546	0.992	0.773	1	CHOL-4	MRFAP1
C11orf581	0.00459	0.278974	0.979	0.757	1	CHOL-4	C11orf58
COX7A2L	0.005639	0.311002	0.987	0.869	1	CHOL-4	COX7A2L
ATP5F1C	0.007089	0.254528	0.983	0.912	1	CHOL-4	ATP5F1C
ROMO1	0.007329	0.357363	0.996	0.811	1	CHOL-4	ROMO1
GTF2H5	0.007941	0.311668	0.975	0.768	1	CHOL-4	GTF2H5
TBCA1	0.007962	0.270517	0.996	0.925	1	CHOL-4	TBCA
STARD10	0.008254	0.275826	0.992	0.776	1	CHOL-4	STARD10
BAG11	0.008557	0.25179	0.987	0.752	1	CHOL-4	BAG1
NDUFB7	0.008977	0.286012	0.996	0.854	1	CHOL-4	NDUFB7
GHITM	0.009226	0.282118	0.979	0.77	1	CHOL-4	GHITM
RHOA	0.009461	0.257514	0.996	0.961	1	CHOL-4	RHOA
